# Supplementary material for: Regional disparities in US media coverage of archaeology research
Source: Sci Adv. 2025 Jul 2;11(27):eadt5435. doi: 10.1126/sciadv.adt5435 (PMC12219491; doi:10.1126/sciadv.adt5435)
Supplement: Supplementary file 2 — Data S1 to S6 [file sciadv.adt5435_data_s1_to_s6.zip]

Archive with 6 entries (6 files):
- adt5435_data_s1.xlsx
- adt5435_data_s2.xlsx
- adt5435_data_s3.xlsx
- adt5435_data_s4.pptx
- adt5435_data_s5.pptx
- adt5435_data_s6.pptx
