# Supplementary material for: Regional disparities in US media coverage of archaeology research
Source: Sci Adv. 2025 Jul 2;11(27):eadt5435. doi: 10.1126/sciadv.adt5435 (PMC12219491; doi:10.1126/sciadv.adt5435)
Supplement: Supplementary file 2 — Data S1 to S6 [file sciadv.adt5435_data_s1_to_s6.zip › adt5435_data_s1.xlsx]

## Sheet: Altmetric - Research Outputs - 
Altmetric Attention Score	Title	Journal/Collection Title	Journal ISSNs	Authors at my Institution	Departments	Output Type	OA Status	OA Type	Subjects (FoR)	Affiliations (GRID)	Funder	Publication Date	DOI	ISBN	National Clinical Trial ID	URI	PubMed ID	PubMedCentral ID	Handle.net IDs	ADS Bibcode	arXiv ID	RePEc ID	SSRN	URN	News mentions	Blog mentions	Policy mentions	Patent mentions	Twitter mentions	Peer review mentions	Weibo mentions	Facebook mentions	Wikipedia mentions	Google+ mentions	LinkedIn mentions	Reddit mentions	Pinterest mentions	F1000 mentions	Q&A mentions	Video mentions	Syllabi mentions	Number of Mendeley readers	Number of Dimensions citations	Details Page URL	Badge URL
394	Notes and News	Antiquity	1745-1744, 0003-598X			Article	TRUE	bronze	20 Language, Communication and Culture; 2004 Linguistics; 21 History and Archaeology; 2101 Archaeology			2015-01-02	10.1017/s0003598x00034670												0	0	0	0	507	0	0	5	0	0	0	0	0	0	0	0	0	0	2	https://www.altmetric.com/details/73700780	https://api.altmetric.com/v1/donut/73700780_240.png
239	Animation in Palaeolithic art: a pre-echo of cinema	Antiquity	1745-1744, 0003-598X			Article	FALSE	closed	20 Language, Communication and Culture; 2004 Linguistics; 21 History and Archaeology; 2101 Archaeology	French National Centre for Scientific Research		2015-01-02	10.1017/s0003598x00062785												2	2	0	0	280	0	0	7	3	0	0	0	0	0	0	0	0	63	35	https://www.altmetric.com/details/70248178	https://api.altmetric.com/v1/donut/70248178_240.png
200	Agro-pastoralist colonization of Cyprus in the 10th millennium BP: initial assessments	Antiquity	1745-1744, 0003-598X			Article	FALSE	closed	21 History and Archaeology; 2101 Archaeology	University College London; University of Edinburgh		2015-01-02	10.1017/s0003598x0006049x												25	2	0	0	0	0	0	0	0	0	0	0	0	0	0	0	0	40	55	https://www.altmetric.com/details/105607139	https://api.altmetric.com/v1/donut/105607139_240.png
187	Indications of bow and stone-tipped arrow use 64 000 years ago in KwaZulu-Natal, South Africa	Antiquity	1745-1744, 0003-598X			Article	FALSE	closed	21 History and Archaeology; 2101 Archaeology	University of Johannesburg		2015-01-02	10.1017/s0003598x00100134												28	9	0	0	3	0	0	0	19	0	0	0	0	0	0	0	0	122	176	https://www.altmetric.com/details/70245006	https://api.altmetric.com/v1/donut/70245006_240.png
182	In search of Hindsgavl: experiments in the production of Neolithic Danish flint daggers	Antiquity	1745-1744, 0003-598X			Article	FALSE	closed	21 History and Archaeology; 2101 Archaeology	Cranbrook Institute of Science		2015-01-02	10.1017/s0003598x00086610												0	0	0	0	239	0	0	1	0	0	0	0	0	0	0	0	0	18	14	https://www.altmetric.com/details/105850911	https://api.altmetric.com/v1/donut/105850911_240.png
121	The recent rock drawings of the Lenggong Valley, Perak, Malaysia	Antiquity	1745-1744, 0003-598X			Article	TRUE	green	20 Language, Communication and Culture; 2004 Linguistics; 21 History and Archaeology; 2101 Archaeology	Griffith University; Universiti Sains Malaysia		2015-01-02	10.1017/s0003598x00067879												0	0	0	0	163	0	0	2	0	0	0	0	0	0	0	0	0	26	13	https://www.altmetric.com/details/77047677	https://api.altmetric.com/v1/donut/77047677_240.png
108	A new look at Maya statecraft from Copan, Honduras	Antiquity	1745-1744, 0003-598X			Article	FALSE	closed	21 History and Archaeology; 2101 Archaeology	Northern Illinois University		2015-01-02	10.1017/s0003598x00073646												0	0	0	0	180	0	0	3	0	0	0	0	0	0	0	0	0	6	21	https://www.altmetric.com/details/71383621	https://api.altmetric.com/v1/donut/71383621_240.png
101	Twilight of the gods? The ‘dust veil event’ of AD 536 in critical perspective	Antiquity	1745-1744, 0003-598X			Article	FALSE	closed	21 History and Archaeology; 2101 Archaeology	University of the Witwatersrand; Uppsala University		2015-01-02	10.1017/s0003598x00062852												2	0	0	0	129	0	0	3	2	0	0	0	0	0	0	0	0	49	41	https://www.altmetric.com/details/70247946	https://api.altmetric.com/v1/donut/70247946_240.png
99	The first archaeological evidence for death by spearing in Australia	Antiquity	1745-1744, 0003-598X			Article	FALSE	closed	21 History and Archaeology; 2101 Archaeology	Australian National University; University of Sydney; University of Utah		2015-01-02	10.1017/s0003598x00095971												14	1	0	0	0	0	0	0	1	0	0	0	0	0	0	0	0	53	37	https://www.altmetric.com/details/4149402	https://api.altmetric.com/v1/donut/4149402_240.png
96	Out of the Norwegian glaciers: Lendbreen—a tunic from the early first millennium AD	Antiquity	1745-1744, 0003-598X			Article	TRUE	bronze	21 History and Archaeology; 2101 Archaeology	Norwegian University of Science and Technology; University of Oslo		2015-01-02	10.1017/s0003598x00049462												7	4	0	0	30	0	0	1	0	0	0	0	0	0	0	0	0	14	8	https://www.altmetric.com/details/28512695	https://api.altmetric.com/v1/donut/28512695_240.png
91	Prehistoric sweet potato (Ipomoea batatas) from Mangaia Island, Central Polynesia	Antiquity	1745-1744, 0003-598X			Article	FALSE	closed	20 Language, Communication and Culture; 2004 Linguistics; 21 History and Archaeology; 2101 Archaeology	University of California, Berkeley; University of London		2015-01-02	10.1017/s0003598x00080613			http://www.journals.cambridge.org/abstract_S0003598X00080613									11	1	1	0	0	0	0	0	1	0	0	0	0	0	0	0	0	38	90	https://www.altmetric.com/details/16150642	https://api.altmetric.com/v1/donut/16150642_240.png
88	Voyaging by canoe and computer: experiments in the settlement of the Pacific Ocean	Antiquity	1745-1744, 0003-598X			Article	FALSE	closed	21 History and Archaeology; 2101 Archaeology	University of Auckland		2015-01-02	10.1017/s0003598x00077280												11	1	0	0	0	0	0	0	1	0	0	0	0	0	0	0	0	22	29	https://www.altmetric.com/details/85671834	https://api.altmetric.com/v1/donut/85671834_240.png
68	Folklore of Fossils Part I	Antiquity	1745-1744, 0003-598X			Article	FALSE	closed	20 Language, Communication and Culture; 2004 Linguistics; 21 History and Archaeology; 2101 Archaeology			2015-01-02	10.1017/s0003598x00031367												4	0	0	0	77	0	0	7	0	0	0	0	0	0	0	0	0	6	18	https://www.altmetric.com/details/70244963	https://api.altmetric.com/v1/donut/70244963_240.png
67	The Gravettian burial known as the Prince (“Il Principe”): new evidence for his age and diet	Antiquity	1745-1744, 0003-598X			Article	TRUE	green	20 Language, Communication and Culture; 2004 Linguistics; 21 History and Archaeology; 2101 Archaeology	University of Bradford; University of Oxford		2015-01-02	10.1017/s0003598x00061305												0	0	0	0	90	0	0	0	4	0	0	0	0	0	0	0	0	70	73	https://www.altmetric.com/details/4491163	https://api.altmetric.com/v1/donut/4491163_240.png
64	‘The king in the car park’: new light on the death and burial of Richard III in the Grey Friars church, Leicester, in 1485	Antiquity	1745-1744, 0003-598X			Article	TRUE	hybrid	21 History and Archaeology; 2101 Archaeology	University of Leicester		2015-01-02	10.1017/s0003598x00049103			https://www.cambridge.org/core/product/identifier/S0003598X00049103/type/journal_article									0	0	0	0	116	0	0	19	1	0	0	0	0	0	0	0	0	71	41	https://www.altmetric.com/details/3779547	https://api.altmetric.com/v1/donut/3779547_240.png
59	The first settlement of Remote Oceania: the Philippines to the Marianas	Antiquity	1745-1744, 0003-598X			Article	TRUE	bronze	20 Language, Communication and Culture; 2004 Linguistics; 21 History and Archaeology; 2101 Archaeology	Australian National University; Peking University; University of Guam; University of Hong Kong; University of the Philippines System		2015-01-02	10.1017/s0003598x00068393												7	1	0	0	5	0	0	1	8	0	0	0	0	0	0	0	0	58	93	https://www.altmetric.com/details/4464243	https://api.altmetric.com/v1/donut/4464243_240.png
54	Grinding flour in Upper Palaeolithic Europe (25000 years bp)	Antiquity	1745-1744, 0003-598X			Article	FALSE	closed	20 Language, Communication and Culture; 2004 Linguistics; 21 History and Archaeology; 2101 Archaeology	University of Florence		2015-01-02	10.1017/s0003598x00095946												4	2	0	0	10	0	0	1	0	0	0	0	0	0	0	0	0	92	50	https://www.altmetric.com/details/4407277	https://api.altmetric.com/v1/donut/4407277_240.png
53	The Thera olive branch, Akrotiri (Thera) and Palaikastro (Crete): comparing radiocarbon results of the Santorini eruption	Antiquity	1745-1744, 0003-598X			Article	FALSE	closed	21 History and Archaeology; 2101 Archaeology	Ben-Gurion University of the Negev; Leiden University; University of Groningen		2015-01-02	10.1017/s0003598x00050390												7	0	0	0	0	0	0	0	0	0	0	0	0	0	0	0	0	17	9	https://www.altmetric.com/details/49257203	https://api.altmetric.com/v1/donut/49257203_240.png
53	What caused the Viking Age?	Antiquity	1745-1744, 0003-598X			Article	TRUE	bronze	20 Language, Communication and Culture; 2004 Linguistics; 21 History and Archaeology; 2101 Archaeology	University of Cambridge		2015-01-02	10.1017/s0003598x00097301												2	1	0	0	49	0	0	3	0	0	0	0	0	0	0	0	0	127	85	https://www.altmetric.com/details/3921278	https://api.altmetric.com/v1/donut/3921278_240.png
51	Melting snow patches reveal Neolithic archery	Antiquity	1745-1744, 0003-598X			Article	FALSE	closed	21 History and Archaeology; 2101 Archaeology	Norwegian University of Science and Technology		2015-01-02	10.1017/s0003598x00049425												0	0	0	0	78	0	0	4	0	0	0	0	0	0	0	0	0	36	14	https://www.altmetric.com/details/54700473	https://api.altmetric.com/v1/donut/54700473_240.png
50	A new interpretative approach to the chemistry of copper-alloy objects: source, recycling and technology	Antiquity	1745-1744, 0003-598X			Article	FALSE	closed	20 Language, Communication and Culture; 2004 Linguistics; 21 History and Archaeology; 2101 Archaeology	University of Oxford		2015-01-02	10.1017/s0003598x00047967												5	2	0	0	0	0	0	0	0	0	0	0	0	0	0	0	0	46	73	https://www.altmetric.com/details/53693933	https://api.altmetric.com/v1/donut/53693933_240.png
47	New Linear B Tablets from Mycenae	Antiquity	1745-1744, 0003-598X			Article	FALSE	closed	20 Language, Communication and Culture; 2004 Linguistics; 21 History and Archaeology; 2101 Archaeology			2015-01-02	10.1017/s0003598x00106568												0	0	0	0	71	0	0	2	0	0	0	0	0	0	0	0	0	0	0	https://www.altmetric.com/details/35580267	https://api.altmetric.com/v1/donut/35580267_240.png
45	Feasting in Viking Age Iceland: sustaining a chiefly political economy in a marginal environment	Antiquity	1745-1744, 0003-598X			Article	FALSE	closed	21 History and Archaeology; 2101 Archaeology	University of Aberdeen; University of California, Los Angeles; University of Iceland; University of Oxford		2015-01-02	10.1017/s0003598x00048687												0	0	0	0	69	0	0	4	0	0	0	0	0	0	0	0	0	66	24	https://www.altmetric.com/details/4372524	https://api.altmetric.com/v1/donut/4372524_240.png
45	A 14000 year-old hunter-gatherer's toolkit	Antiquity	1745-1744, 0003-598X			Article	FALSE	closed	21 History and Archaeology; 2101 Archaeology			2015-01-02	10.1017/s0003598x0009596x												0	0	0	0	74	0	0	3	0	0	0	0	0	0	0	0	0	54	27	https://www.altmetric.com/details/70244889	https://api.altmetric.com/v1/donut/70244889_240.png
45	Stonehenge remodelled	Antiquity	1745-1744, 0003-598X			Article	TRUE	bronze	21 History and Archaeology; 2101 Archaeology	Bournemouth University; English Heritage; University of Sheffield	Arts and Humanities Research Council	2015-01-02	10.1017/s0003598x00048225												4	2	0	0	0	0	0	0	0	0	0	0	0	0	0	0	0	62	39	https://www.altmetric.com/details/86743777	https://api.altmetric.com/v1/donut/86743777_240.png
44	The earliest dental prosthesis in Celtic Gaul? The case of an Iron Age burial at Le Chêne, France	Antiquity	1745-1744, 0003-598X			Article	FALSE	closed	20 Language, Communication and Culture; 2004 Linguistics; 21 History and Archaeology; 2101 Archaeology	University of Bordeaux		2015-01-02	10.1017/s0003598x00101139												0	0	0	0	62	0	0	1	0	0	0	0	0	0	0	0	0	17	4	https://www.altmetric.com/details/70264268	https://api.altmetric.com/v1/donut/70264268_240.png
43	Kharga Oasis	Antiquity	1745-1744, 0003-598X			Article	FALSE	closed	20 Language, Communication and Culture; 2004 Linguistics; 21 History and Archaeology; 2101 Archaeology			2015-01-02	10.1017/s0003598x00005974												0	0	0	0	76	0	0	3	0	0	0	0	0	0	0	0	0	6	5	https://www.altmetric.com/details/76216248	https://api.altmetric.com/v1/donut/76216248_240.png
42	Ammonite fossil portrayed on an ancient Greek countermarked coin	Antiquity	1745-1744, 0003-598X			Article	FALSE	closed	20 Language, Communication and Culture; 2004 Linguistics; 21 History and Archaeology; 2101 Archaeology	Mount Holyoke College		2015-01-02	10.1017/s0003598x00096022												0	0	0	0	88	0	0	9	0	0	0	0	0	0	0	0	0	9	2	https://www.altmetric.com/details/31496930	https://api.altmetric.com/v1/donut/31496930_240.png
39	The Excavation of the West Kennet Long Barrow: 1955–6	Antiquity	1745-1744, 0003-598X			Article	FALSE	closed	20 Language, Communication and Culture; 2004 Linguistics; 21 History and Archaeology; 2101 Archaeology			2015-01-02	10.1017/s0003598x00027253												0	0	0	0	58	0	0	0	1	0	0	0	0	0	0	0	0	5	3	https://www.altmetric.com/details/76915067	https://api.altmetric.com/v1/donut/76915067_240.png
39	The discovery of the school of gladiators at Carnuntum, Austria	Antiquity	1745-1744, 0003-598X			Article	TRUE	bronze	21 History and Archaeology; 2101 Archaeology	Austrian Academy of Sciences; Central Institution for Meteorology and Geodynamics; Ghent University; Romano-Germanic Central Museum; University of Vienna		2015-01-02	10.1017/s0003598x00050298												0	0	0	0	76	0	0	6	0	0	0	0	0	0	0	0	0	43	21	https://www.altmetric.com/details/70248081	https://api.altmetric.com/v1/donut/70248081_240.png
39	A 14 000-year-old amber elk and the origins of northern European art	Antiquity	1745-1744, 0003-598X			Article	FALSE	closed	21 History and Archaeology; 2101 Archaeology	Kiel University; Lower Saxony State Museum		2015-01-02	10.1017/s0003598x00047839												3	0	0	0	24	0	0	3	0	0	0	0	0	0	0	0	0	29	12	https://www.altmetric.com/details/13839428	https://api.altmetric.com/v1/donut/13839428_240.png
35	Michel Lorblanchet. La naissance de l'art: genèse de l'art préhistorique. 304 pages, b&w and colour figures. 1999. Paris: Errance; 2-87772-165-5 hardback FF290.	Antiquity	1745-1744, 0003-598X			Article	FALSE	closed	20 Language, Communication and Culture; 2004 Linguistics; 21 History and Archaeology; 2101 Archaeology	University of Cambridge		2015-01-02	10.1017/s0003598x00066461												4	0	0	0	0	0	0	0	0	0	0	0	0	0	0	0	0	0	1	https://www.altmetric.com/details/104260479	https://api.altmetric.com/v1/donut/104260479_240.png
35	Pig domestication in ancient China	Antiquity	1745-1744, 0003-598X			Article	FALSE	closed	20 Language, Communication and Culture; 2004 Linguistics; 21 History and Archaeology; 2101 Archaeology	Institute of Archaeology; University of California, Los Angeles		2015-01-02	10.1017/s0003598x00091171												4	0	0	0	2	0	0	1	2	0	0	0	0	0	0	0	0	49	73	https://www.altmetric.com/details/6162240	https://api.altmetric.com/v1/donut/6162240_240.png
34	Neolithic Camps	Antiquity	1745-1744, 0003-598X			Article	FALSE	closed	21 History and Archaeology; 2101 Archaeology			2015-01-02	10.1017/s0003598x00004178												0	0	0	0	53	0	0	3	4	0	0	0	0	0	0	0	0	15	8	https://www.altmetric.com/details/80129291	https://api.altmetric.com/v1/donut/80129291_240.png
33	An interpretation of the Nebra disc	Antiquity	1745-1744, 0003-598X			Article	FALSE	closed	20 Language, Communication and Culture; 2004 Linguistics; 21 History and Archaeology; 2101 Archaeology	University of Gothenburg		2015-01-02	10.1017/s0003598x00095168												0	1	0	0	43	0	0	0	0	0	0	0	0	0	0	0	0	23	11	https://www.altmetric.com/details/81881598	https://api.altmetric.com/v1/donut/81881598_240.png
33	The chronology of colonization in New Zealand	Antiquity	1745-1744, 0003-598X			Article	FALSE	closed	21 History and Archaeology; 2101 Archaeology	University of Otago		2015-01-02	10.1017/s0003598x00080510												4	0	0	0	1	0	0	0	0	0	0	0	0	0	0	0	0	96	218	https://www.altmetric.com/details/55035755	https://api.altmetric.com/v1/donut/55035755_240.png
30	Mass cannibalism in the Linear Pottery Culture at Herxheim (Palatinate, Germany)	Antiquity	1745-1744, 0003-598X			Article	TRUE	green	20 Language, Communication and Culture; 2004 Linguistics; 21 History and Archaeology; 2101 Archaeology	Generaldirektion Kulturelles Erbe Rheinland-Pfalz; University of Bordeaux		2015-01-02	10.1017/s0003598x00099282												1	0	0	0	27	0	0	1	1	0	0	0	0	0	0	0	0	115	50	https://www.altmetric.com/details/4825388	https://api.altmetric.com/v1/donut/4825388_240.png
29	Who was buried at Stonehenge?	Antiquity	1745-1744, 0003-598X			Article	TRUE	green	21 History and Archaeology; 2101 Archaeology	Bournemouth University; Durham University; University College London; University of Bristol; University of Manchester; University of Sheffield	Arts and Humanities Research Council	2015-01-02	10.1017/s0003598x00098069												1	3	0	0	6	0	0	1	0	0	0	0	0	0	0	0	0	78	29	https://www.altmetric.com/details/6860729	https://api.altmetric.com/v1/donut/6860729_240.png
29	Human sacrifice and intentional corpse preservation in the Royal Cemetery of Ur	Antiquity	1745-1744, 0003-598X			Article	FALSE	closed	20 Language, Communication and Culture; 2004 Linguistics; 21 History and Archaeology; 2101 Archaeology			2015-01-02	10.1017/s0003598x00067417												1	3	0	0	5	0	0	3	3	0	0	0	0	0	0	0	0	66	21	https://www.altmetric.com/details/5066017	https://api.altmetric.com/v1/donut/5066017_240.png
29	Cultural convergence in the Neolithic of the Nile Valley: a prehistoric perspective on Egypt's place in Africa	Antiquity	1745-1744, 0003-598X			Article	TRUE	bronze	21 History and Archaeology; 2101 Archaeology; 2103 Historical Studies	University College London; University of Oxford	Natural Environment Research Council	2015-01-02	10.1017/s0003598x00050249												0	1	0	0	35	0	0	0	0	0	0	0	0	0	0	0	0	56	27	https://www.altmetric.com/details/6299542	https://api.altmetric.com/v1/donut/6299542_240.png
29	Epicuticular wax components preserved in potsherds as chemical indicators of leafy vegetables in ancient diets	Antiquity	1745-1744, 0003-598X			Article	FALSE	closed	20 Language, Communication and Culture; 2004 Linguistics; 21 History and Archaeology; 2101 Archaeology	University of Liverpool		2015-01-02	10.1017/s0003598x00080145												2	1	0	0	7	0	0	0	0	0	0	0	0	0	0	0	0	47	86	https://www.altmetric.com/details/79181192	https://api.altmetric.com/v1/donut/79181192_240.png
27	The first towns in the central Sahara	Antiquity	1745-1744, 0003-598X			Article	TRUE	bronze	20 Language, Communication and Culture; 2004 Linguistics; 21 History and Archaeology; 2101 Archaeology	University of Leicester		2015-01-02	10.1017/s0003598x00049097												0	1	0	0	35	0	0	0	0	0	0	0	0	0	0	0	0	20	44	https://www.altmetric.com/details/27135843	https://api.altmetric.com/v1/donut/27135843_240.png
25	A Middle Palaeolithic burial of a modern human at Taramsa Hill, Egypt	Antiquity	1745-1744, 0003-598X			Article	FALSE	closed	21 History and Archaeology; 2101 Archaeology	Kiel University; KU Leuven; Natural History Museum; University of Oxford		2015-01-02	10.1017/s0003598x00086919												5	0	0	0	0	0	0	0	0	0	0	0	0	0	0	0	0	81	67	https://www.altmetric.com/details/105341110	https://api.altmetric.com/v1/donut/105341110_240.png
25	Administrators' bread: an experiment-based re-assessment of the functional and cultural role of the Uruk bevel-rim bowl	Antiquity	1745-1744, 0003-598X			Article	TRUE	bronze	21 History and Archaeology; 2101 Archaeology	University College London		2015-01-02	10.1017/s0003598x0006662x												0	0	0	0	47	0	0	2	1	0	0	0	0	0	0	0	0	51	14	https://www.altmetric.com/details/54897244	https://api.altmetric.com/v1/donut/54897244_240.png
25	The population of ancient Rome	Antiquity	1745-1744, 0003-598X			Article	TRUE	bronze	21 History and Archaeology; 2101 Archaeology	University of Iowa		2015-01-02	10.1017/s0003598x00085859												0	0	0	0	41	0	0	3	1	0	0	0	0	0	0	0	0	23	62	https://www.altmetric.com/details/20160344	https://api.altmetric.com/v1/donut/20160344_240.png
25	The occurrence of tortoiseshell on a pre-Hispanic Maya mosaic mask	Antiquity	1745-1744, 0003-598X			Article	FALSE	closed	20 Language, Communication and Culture; 2004 Linguistics; 21 History and Archaeology; 2101 Archaeology	National Museum of Natural History		2015-01-02	10.1017/s0003598x00047943												0	0	0	0	36	0	0	2	0	0	0	0	0	0	0	0	0	11	3	https://www.altmetric.com/details/70255551	https://api.altmetric.com/v1/donut/70255551_240.png
25	ANTIQUITY and the Old World	Antiquity	1745-1744, 0003-598X			Article	TRUE	bronze	20 Language, Communication and Culture; 2004 Linguistics; 21 History and Archaeology; 2101 Archaeology			2015-01-02	10.1017/s0003598x0009195x												2	1	0	0	0	0	0	0	0	0	0	0	0	0	0	0	0	2	0	https://www.altmetric.com/details/105727093	https://api.altmetric.com/v1/donut/105727093_240.png
24	An engraved bone fragment from c. 70,000-year-old Middle Stone Age levels at Blombos Cave, South Africa: implications for the origin of symbolism and language	Antiquity	1745-1744, 0003-598X			Article	FALSE	closed	20 Language, Communication and Culture; 2004 Linguistics; 21 History and Archaeology; 2101 Archaeology	State University of New York		2015-01-02	10.1017/s0003598x00060968												5	0	0	0	0	0	0	0	0	0	0	0	0	0	0	0	0	75	90	https://www.altmetric.com/details/44500757	https://api.altmetric.com/v1/donut/44500757_240.png
24	Kurgans and nomads: new investigations of mound burials in the southern Urals	Antiquity	1745-1744, 0003-598X			Article	FALSE	closed	21 History and Archaeology; 2101 Archaeology	Pushchino State Institute of Natural Sciences		2015-01-02	10.1017/s0003598x00093637												2	1	0	0	0	0	0	0	0	0	0	0	0	0	0	0	0	18	10	https://www.altmetric.com/details/3822755	https://api.altmetric.com/v1/donut/3822755_240.png
24	Moel y Gaer, 1973: an area excavation on the defences	Antiquity	1745-1744, 0003-598X			Article	FALSE	closed	20 Language, Communication and Culture; 2004 Linguistics; 21 History and Archaeology; 2101 Archaeology			2015-01-02	10.1017/s0003598x0006347x												0	0	0	0	30	0	0	0	1	0	0	0	0	0	0	0	0	4	5	https://www.altmetric.com/details/6952606	https://api.altmetric.com/v1/donut/6952606_240.png
23	Dance of the Cranes: Crane symbolism at Çatalhöyük and beyond	Antiquity	1745-1744, 0003-598X			Article	TRUE	bronze	20 Language, Communication and Culture; 2004 Linguistics; 21 History and Archaeology; 2101 Archaeology	Cornell University		2015-01-02	10.1017/s0003598x00092516												0	0	0	0	47	0	0	0	0	0	0	0	0	0	0	0	0	63	37	https://www.altmetric.com/details/75957486	https://api.altmetric.com/v1/donut/75957486_240.png
23	John Evans, Joseph Prestwich and the stone that shattered the time barrier	Antiquity	1745-1744, 0003-598X			Article	FALSE	closed	20 Language, Communication and Culture; 2004 Linguistics; 21 History and Archaeology; 2101 Archaeology	Natural History Museum; Royal Holloway University of London		2015-01-02	10.1017/s0003598x00098574												0	0	0	0	44	0	0	1	0	0	0	0	0	0	0	0	0	33	25	https://www.altmetric.com/details/10263832	https://api.altmetric.com/v1/donut/10263832_240.png
23	Stone and Earth Circles in Dorset	Antiquity	1745-1744, 0003-598X			Article	FALSE	closed	20 Language, Communication and Culture; 2004 Linguistics; 21 History and Archaeology; 2101 Archaeology			2015-01-02	10.1017/s0003598x00027861												0	0	0	0	29	0	0	0	6	0	0	0	0	0	0	0	0	2	10	https://www.altmetric.com/details/12920437	https://api.altmetric.com/v1/donut/12920437_240.png
23	Rethinking Early Iron Age urbanisation in Central Europe: the Heuneburg site and its archaeological environment	Antiquity	1745-1744, 0003-598X			Article	TRUE	bronze	21 History and Archaeology; 2101 Archaeology			2015-01-02	10.1017/s0003598x00049073												0	0	0	0	38	0	0	1	0	0	0	0	0	0	0	0	0	26	19	https://www.altmetric.com/details/72618302	https://api.altmetric.com/v1/donut/72618302_240.png
23	The Direction of Writing in the Harappan Script	Antiquity	1745-1744, 0003-598X			Article	FALSE	closed	20 Language, Communication and Culture; 2004 Linguistics; 21 History and Archaeology; 2101 Archaeology			2015-01-02	10.1017/s0003598x0010804x												2	1	0	0	0	0	0	0	0	0	0	0	0	0	0	0	0	1	2	https://www.altmetric.com/details/53470747	https://api.altmetric.com/v1/donut/53470747_240.png
23	Ptolemaic coins from Winchester	Antiquity	1745-1744, 0003-598X			Article	FALSE	closed	20 Language, Communication and Culture; 2004 Linguistics; 21 History and Archaeology; 2101 Archaeology			2015-01-02	10.1017/s0003598x00103424												0	4	0	0	22	0	0	1	0	0	0	0	0	0	0	0	0	1	2	https://www.altmetric.com/details/3435747	https://api.altmetric.com/v1/donut/3435747_240.png
22	Evidence for cave marking by Palaeolithic children	Antiquity	1745-1744, 0003-598X			Article	FALSE	closed	20 Language, Communication and Culture; 2004 Linguistics; 21 History and Archaeology; 2101 Archaeology	Union Institute & University; University of Oxford; Walden University		2015-01-02	10.1017/s0003598x00094527												0	0	0	0	36	0	0	2	2	0	0	0	0	0	0	0	0	34	29	https://www.altmetric.com/details/66492945	https://api.altmetric.com/v1/donut/66492945_240.png
22	Air-Photography in Northern Ireland	Antiquity	1745-1744, 0003-598X			Article	FALSE	closed	20 Language, Communication and Culture; 2004 Linguistics; 21 History and Archaeology; 2101 Archaeology			2015-01-02	10.1017/s0003598x00005263												0	0	0	0	37	0	0	1	0	0	0	0	0	0	0	0	0	1	2	https://www.altmetric.com/details/78704534	https://api.altmetric.com/v1/donut/78704534_240.png
22	Making a point: wood-versusstone-tipped projectiles	Antiquity	1745-1744, 0003-598X			Article	FALSE	closed	20 Language, Communication and Culture; 2004 Linguistics; 21 History and Archaeology; 2101 Archaeology	University of Wyoming		2015-01-02	10.1017/s0003598x00098999												0	0	1	0	26	0	0	1	0	0	0	0	0	0	0	0	0	102	72	https://www.altmetric.com/details/6129540	https://api.altmetric.com/v1/donut/6129540_240.png
21	The hidden paintings of Angkor Wat	Antiquity	1745-1744, 0003-598X			Article	FALSE	closed	21 History and Archaeology; 2101 Archaeology	Australian National University		2015-01-02	10.1017/s0003598x00101176												0	0	0	0	30	0	0	4	0	0	0	0	0	0	0	0	0	26	11	https://www.altmetric.com/details/70188623	https://api.altmetric.com/v1/donut/70188623_240.png
21	Complex topography and human evolution: the missing link	Antiquity	1745-1744, 0003-598X			Article	TRUE	green	20 Language, Communication and Culture; 2004 Linguistics; 21 History and Archaeology; 2101 Archaeology	Institut de Physique du Globe de Paris; University of Paris; University of York		2015-01-02	10.1017/s0003598x00048985												0	0	0	0	33	0	0	1	0	0	0	0	0	0	0	0	0	76	25	https://www.altmetric.com/details/59154884	https://api.altmetric.com/v1/donut/59154884_240.png
21	Shell beads and social behaviour in Pleistocene Australia	Antiquity	1745-1744, 0003-598X			Article	FALSE	closed	20 Language, Communication and Culture; 2004 Linguistics; 21 History and Archaeology; 2101 Archaeology	University of Western Australia		2015-01-02	10.1017/s0003598x00094436												1	2	0	0	0	0	0	0	0	0	0	0	0	0	0	0	0	60	49	https://www.altmetric.com/details/10632169	https://api.altmetric.com/v1/donut/10632169_240.png
20	Surkh Kotal	Antiquity	1745-1744, 0003-598X			Article	FALSE	closed	21 History and Archaeology; 2101 Archaeology			2015-01-02	10.1017/s0003598x00029082												2	0	0	0	0	0	0	0	0	0	0	0	0	0	0	0	0	2	1	https://www.altmetric.com/details/74194155	https://api.altmetric.com/v1/donut/74194155_240.png
20	The scene in the Shaft at Lascaux	Antiquity	1745-1744, 0003-598X			Article	FALSE	closed	20 Language, Communication and Culture; 2004 Linguistics; 21 History and Archaeology; 2101 Archaeology			2015-01-02	10.1017/s0003598x00074718												2	0	0	0	0	0	0	0	0	0	0	0	0	0	0	0	0	7	13	https://www.altmetric.com/details/72636588	https://api.altmetric.com/v1/donut/72636588_240.png
20	Exploring the lower Gulf, 1947-2007	Antiquity	1745-1744, 0003-598X			Article	FALSE	closed	21 History and Archaeology; 2101 Archaeology; 2103 Historical Studies			2015-01-02	10.1017/s0003598x00096526												0	0	0	0	31	0	0	1	0	0	0	0	0	0	0	0	0	10	2	https://www.altmetric.com/details/83505540	https://api.altmetric.com/v1/donut/83505540_240.png
19	Boat remains and maritime trade in the Persian Gulf during the sixth and fifth millennia BC	Antiquity	1745-1744, 0003-598X			Article	TRUE	green	21 History and Archaeology; 2101 Archaeology	University of Oxford		2015-01-02	10.1017/s0003598x0009325x												1	1	0	0	0	0	0	0	5	0	0	0	0	0	0	0	0	97	60	https://www.altmetric.com/details/72171781	https://api.altmetric.com/v1/donut/72171781_240.png
19	The Lion and the Unicorn	Antiquity	1745-1744, 0003-598X			Article	FALSE	closed	21 History and Archaeology; 2101 Archaeology			2015-01-02	10.1017/s0003598x0000524x												0	0	0	0	27	0	0	0	0	0	0	0	0	0	0	0	0	0	0	https://www.altmetric.com/details/103597532	https://api.altmetric.com/v1/donut/103597532_240.png
19	A Roman Site at Wilcote, Oxfordshire	Antiquity	1745-1744, 0003-598X			Article	FALSE	closed	20 Language, Communication and Culture; 2004 Linguistics; 21 History and Archaeology; 2101 Archaeology			2015-01-02	10.1017/s0003598x00106040												2	0	0	0	3	0	0	0	0	0	0	0	0	0	0	0	0	0	3	https://www.altmetric.com/details/46942185	https://api.altmetric.com/v1/donut/46942185_240.png
19	Prehistoric Timber Circles	Antiquity	1745-1744, 0003-598X			Article	TRUE	bronze	20 Language, Communication and Culture; 2004 Linguistics; 21 History and Archaeology; 2101 Archaeology			2015-01-02	10.1017/s0003598x00000090												0	0	0	0	28	0	0	1	0	0	0	0	0	0	0	0	0	1	2	https://www.altmetric.com/details/101540600	https://api.altmetric.com/v1/donut/101540600_240.png
19	The Roman site of Stonea, Cambridgeshire	Antiquity	1745-1744, 0003-598X			Article	FALSE	closed	20 Language, Communication and Culture; 2004 Linguistics; 21 History and Archaeology; 2101 Archaeology			2015-01-02	10.1017/s0003598x00100857												0	0	0	0	29	0	0	2	0	0	0	0	0	0	0	0	0	4	8	https://www.altmetric.com/details/46819915	https://api.altmetric.com/v1/donut/46819915_240.png
18	Surgical instruments from a Roman shipwreck off Sicily	Antiquity	1745-1744, 0003-598X			Article	FALSE	closed	20 Language, Communication and Culture; 2004 Linguistics; 21 History and Archaeology; 2101 Archaeology			2015-01-02	10.1017/s0003598x0007407x												0	0	0	0	36	0	0	1	0	0	0	0	0	0	0	0	0	5	7	https://www.altmetric.com/details/27244746	https://api.altmetric.com/v1/donut/27244746_240.png
18	Newgrange – a view from the platform	Antiquity	1745-1744, 0003-598X			Article	FALSE	closed	20 Language, Communication and Culture; 2004 Linguistics; 21 History and Archaeology; 2101 Archaeology	University College Dublin		2015-01-02	10.1017/s0003598x0009414x												0	0	0	0	27	0	0	2	0	0	0	0	0	0	0	0	0	12	10	https://www.altmetric.com/details/80174058	https://api.altmetric.com/v1/donut/80174058_240.png
18	Dorothy Garrod in words and pictures	Antiquity	1745-1744, 0003-598X			Article	FALSE	closed	20 Language, Communication and Culture; 2004 Linguistics; 21 History and Archaeology; 2101 Archaeology	University of Cambridge; University of London		2015-01-02	10.1017/s0003598x00084891												0	0	0	0	28	0	0	0	1	0	0	0	0	0	0	0	0	16	8	https://www.altmetric.com/details/31269445	https://api.altmetric.com/v1/donut/31269445_240.png
18	A Roman-period Cache of Charms in Aberdeenshire	Antiquity	1745-1744, 0003-598X			Article	FALSE	closed	20 Language, Communication and Culture; 2004 Linguistics; 21 History and Archaeology; 2101 Archaeology			2015-01-02	10.1017/s0003598x00112785												0	0	0	0	44	0	0	1	0	0	0	0	0	0	0	0	0	1	2	https://www.altmetric.com/details/28652701	https://api.altmetric.com/v1/donut/28652701_240.png
17	Hill-Forts	Antiquity	1745-1744, 0003-598X			Article	FALSE	closed	21 History and Archaeology; 2101 Archaeology			2015-01-02	10.1017/s0003598x00005603												0	0	0	0	27	0	0	0	3	0	0	0	0	0	0	0	0	7	20	https://www.altmetric.com/details/22709091	https://api.altmetric.com/v1/donut/22709091_240.png
17	D-Day sites in England: an assessment	Antiquity	1745-1744, 0003-598X			Article	TRUE	bronze	20 Language, Communication and Culture; 2004 Linguistics; 21 History and Archaeology; 2101 Archaeology	English Heritage		2015-01-02	10.1017/s0003598x00052753												0	0	0	0	43	0	0	4	0	0	0	0	0	0	0	0	0	3	10	https://www.altmetric.com/details/43375814	https://api.altmetric.com/v1/donut/43375814_240.png
17	The French Excavations at Minet el Beida and Ras Shamra in Syria	Antiquity	1745-1744, 0003-598X			Article	FALSE	closed	21 History and Archaeology; 2101 Archaeology			2015-01-02	10.1017/s0003598x00005275												0	0	0	0	27	0	0	1	0	0	0	0	0	0	0	0	0	2	1	https://www.altmetric.com/details/76450396	https://api.altmetric.com/v1/donut/76450396_240.png
17	The meaning of wine in Egyptian tombs: the three amphorae from Tutankhamun's burial chamber	Antiquity	1745-1744, 0003-598X			Article	FALSE	closed	20 Language, Communication and Culture; 2004 Linguistics; 21 History and Archaeology; 2101 Archaeology	Universidade Nova de Lisboa		2015-01-02	10.1017/s0003598x00068356												0	0	0	0	31	0	0	2	0	0	0	0	0	0	0	0	0	26	9	https://www.altmetric.com/details/55683476	https://api.altmetric.com/v1/donut/55683476_240.png
17	Rethinking Erlitou: legend, history and Chinese archaeology	Antiquity	1745-1744, 0003-598X			Article	FALSE	closed	21 History and Archaeology; 2101 Archaeology; 2103 Historical Studies	Institute of Archaeology		2015-01-02	10.1017/s0003598x00095983												0	0	0	0	22	0	0	0	3	0	0	0	0	0	0	0	0	43	35	https://www.altmetric.com/details/30536383	https://api.altmetric.com/v1/donut/30536383_240.png
16	Dzudzuana: an Upper Palaeolithic cave site in the Caucasus foothills (Georgia)	Antiquity	1745-1744, 0003-598X			Article	FALSE	closed	21 History and Archaeology; 2101 Archaeology	Bar-Ilan University; Boston University; Harvard University; Hebrew University of Jerusalem; University of Haifa; Weizmann Institute of Science		2015-01-02	10.1017/s0003598x0006779x												2	0	0	0	0	0	0	0	0	0	0	0	0	0	0	0	0	69	51	https://www.altmetric.com/details/84107040	https://api.altmetric.com/v1/donut/84107040_240.png
16	Maeshowe and the winter solstice: ceremonial aspects of the Orkney Grooved Ware culture	Antiquity	1745-1744, 0003-598X			Article	FALSE	closed	21 History and Archaeology; 2101 Archaeology	University of Glasgow		2015-01-02	10.1017/s0003598x00084969												0	0	0	0	21	0	0	3	1	0	0	0	0	0	0	0	0	12	22	https://www.altmetric.com/details/5999464	https://api.altmetric.com/v1/donut/5999464_240.png
15	A handaxe of Libyan Desert glass	Antiquity	1745-1744, 0003-598X			Article	FALSE	closed	20 Language, Communication and Culture; 2004 Linguistics; 21 History and Archaeology; 2101 Archaeology			2015-01-02	10.1017/s0003598x00100821												0	0	0	0	28	0	0	0	0	0	0	0	0	0	0	0	0	12	6	https://www.altmetric.com/details/70253862	https://api.altmetric.com/v1/donut/70253862_240.png
15	Unpeeling Pompeii	Antiquity	1745-1744, 0003-598X			Article	FALSE	closed	20 Language, Communication and Culture; 2004 Linguistics; 21 History and Archaeology; 2101 Archaeology	British School at Rome		2015-01-02	10.1017/s0003598x00086336												0	0	0	0	28	0	0	2	0	0	0	0	0	0	0	0	0	5	4	https://www.altmetric.com/details/24266794	https://api.altmetric.com/v1/donut/24266794_240.png
15	The ornamental trousers from Sampula (Xinjiang, China): their origins and biography	Antiquity	1745-1744, 0003-598X			Article	TRUE	green	21 History and Archaeology; 2101 Archaeology; 2103 Historical Studies	Aarhus University; Deutsches Archäologisches Institut; University of Würzburg		2015-01-02	10.1017/s0003598x0009935x												0	0	0	0	23	0	0	0	0	0	0	0	0	0	0	0	0	9	10	https://www.altmetric.com/details/5056776	https://api.altmetric.com/v1/donut/5056776_240.png
14	The oldest and longest enduring microlithic sequence in India: 35 000 years of modern human occupation and change at the Jwalapuram Locality 9 rockshelter	Antiquity	1745-1744, 0003-598X			Article	FALSE	closed	21 History and Archaeology; 2101 Archaeology	Karnatak University; University College London; University of Cambridge; University of Oxford; University of Queensland; University of Sheffield		2015-01-02	10.1017/s0003598x0009846x												0	0	0	0	22	0	0	1	2	0	0	0	0	0	0	0	0	103	82	https://www.altmetric.com/details/30821075	https://api.altmetric.com/v1/donut/30821075_240.png
14	The world recreated: redating Silbury Hill in its monumental landscape	Antiquity	1745-1744, 0003-598X			Article	FALSE	closed	20 Language, Communication and Culture; 2004 Linguistics; 21 History and Archaeology; 2101 Archaeology	Cardiff University; English Heritage		2015-01-02	10.1017/s0003598x00094825												0	0	0	0	23	0	0	1	0	0	0	0	0	0	0	0	0	28	16	https://www.altmetric.com/details/79213432	https://api.altmetric.com/v1/donut/79213432_240.png
14	Handaxes: products of sexual selection?	Antiquity	1745-1744, 0003-598X			Article	FALSE	closed	20 Language, Communication and Culture; 2004 Linguistics; 21 History and Archaeology; 2101 Archaeology	University of Reading		2015-01-02	10.1017/s0003598x00065078												0	0	0	0	17	0	0	1	3	0	0	0	0	0	0	0	0	158	174	https://www.altmetric.com/details/27393436	https://api.altmetric.com/v1/donut/27393436_240.png
14	Illuminating the Late Mesolithic: residue analysis of ‘blubber’ lamps from Northern Europe	Antiquity	1745-1744, 0003-598X			Article	FALSE	closed	20 Language, Communication and Culture; 2004 Linguistics; 21 History and Archaeology; 2101 Archaeology	Danish Agency for Culture and Palaces; Kiel University; Moesgaard Museum; Stiftung Schleswig-Holsteinische Landesmuseen; University of Bradford; University of York	Arts and Humanities Research Council	2015-01-02	10.1017/s0003598x00048705												1	1	0	0	0	0	0	0	0	0	0	0	0	0	0	0	0	59	47	https://www.altmetric.com/details/63645342	https://api.altmetric.com/v1/donut/63645342_240.png
14	The golden leaves of Ur	Antiquity	1745-1744, 0003-598X			Article	FALSE	closed	20 Language, Communication and Culture; 2004 Linguistics; 21 History and Archaeology; 2101 Archaeology	University of Sydney		2015-01-02	10.1017/s0003598x00097684												0	0	0	0	25	0	0	2	0	0	0	0	0	0	0	0	0	20	7	https://www.altmetric.com/details/70248320	https://api.altmetric.com/v1/donut/70248320_240.png
14	Practising archaeology at a time of climatic catastrophe	Antiquity	1745-1744, 0003-598X			Article	FALSE	closed	21 History and Archaeology; 2101 Archaeology	University of Oxford		2015-01-02	10.1017/s0003598x00097805												0	0	0	0	22	0	0	0	0	0	0	0	0	0	0	0	0	73	32	https://www.altmetric.com/details/76814843	https://api.altmetric.com/v1/donut/76814843_240.png
14	New evidence for the origins of sedentism and rice domestication in the Lower Yangzi River, China	Antiquity	1745-1744, 0003-598X			Article	FALSE	closed	20 Language, Communication and Culture; 2004 Linguistics; 21 History and Archaeology; 2101 Archaeology	Institute of Archaeology; La Trobe University		2015-01-02	10.1017/s0003598x00093674												1	1	0	0	0	0	0	0	0	0	0	0	0	0	0	0	0	68	119	https://www.altmetric.com/details/20727885	https://api.altmetric.com/v1/donut/20727885_240.png
13	Sutton Hoo Excavations, 1965–7	Antiquity	1745-1744, 0003-598X			Article	FALSE	closed	21 History and Archaeology; 2101 Archaeology			2015-01-02	10.1017/s0003598x00033810												0	0	0	0	16	0	0	0	4	0	0	0	0	0	0	0	0	2	0	https://www.altmetric.com/details/13560928	https://api.altmetric.com/v1/donut/13560928_240.png
13	Private pantries and celebrated surplus: storing and sharing food at Neolithic Çatalhöyük, Central Anatolia	Antiquity	1745-1744, 0003-598X			Article	FALSE	closed	20 Language, Communication and Culture; 2004 Linguistics; 21 History and Archaeology; 2101 Archaeology	Cornell University; Stony Brook University; University of Queensland		2015-01-02	10.1017/s0003598x00098896												0	0	0	0	20	0	0	0	0	0	0	0	0	0	0	0	0	123	82	https://www.altmetric.com/details/64570622	https://api.altmetric.com/v1/donut/64570622_240.png
13	The social construction of caves and rockshelters: Chauvet Cave (France) and Nawarla Gabarnmang (Australia)	Antiquity	1745-1744, 0003-598X			Article	TRUE	bronze	20 Language, Communication and Culture; 2004 Linguistics; 21 History and Archaeology; 2101 Archaeology	Monash University; University of Bordeaux; University of Southern Queensland		2015-01-02	10.1017/s0003598x00048596												0	0	0	0	15	0	0	2	1	0	0	0	0	0	0	0	0	27	17	https://www.altmetric.com/details/10880380	https://api.altmetric.com/v1/donut/10880380_240.png
13	From Digger to Director, Cornwall to Caithness	Antiquity	1745-1744, 0003-598X			Article	FALSE	closed	20 Language, Communication and Culture; 2004 Linguistics; 21 History and Archaeology; 2101 Archaeology			2015-01-02	10.1017/s0003598x00094576												0	0	0	0	16	0	0	0	1	0	0	0	0	0	0	0	0	0	1	https://www.altmetric.com/details/52296368	https://api.altmetric.com/v1/donut/52296368_240.png
13	Neolithic Pottery Production in Cornwall	Antiquity	1745-1744, 0003-598X			Article	TRUE	bronze	20 Language, Communication and Culture; 2004 Linguistics; 21 History and Archaeology; 2101 Archaeology			2015-01-02	10.1017/s0003598x00107732												0	0	0	0	22	0	0	1	0	0	0	0	0	0	0	0	0	10	35	https://www.altmetric.com/details/33947977	https://api.altmetric.com/v1/donut/33947977_240.png
13	A new view from La Cotte de St Brelade, Jersey	Antiquity	1745-1744, 0003-598X			Article	TRUE	hybrid	20 Language, Communication and Culture; 2004 Linguistics; 21 History and Archaeology; 2101 Archaeology	British Museum; University of Manchester; University of Southampton; University of Wales Trinity Saint David	Arts and Humanities Research Council	2015-01-02	10.1017/s0003598x00050195												0	0	0	0	24	0	0	0	1	0	0	0	0	0	0	0	0	60	30	https://www.altmetric.com/details/32540459	https://api.altmetric.com/v1/donut/32540459_240.png
13	Lost and found: the remarkable curatorial history of one of the earliest discoveries of Palaeolithic portable art	Antiquity	1745-1744, 0003-598X			Article	FALSE	closed	21 History and Archaeology; 2101 Archaeology	Natural History Museum; University College London		2015-01-02	10.1017/s0003598x00048742												0	0	0	0	20	0	0	4	0	0	0	0	0	0	0	0	0	10	8	https://www.altmetric.com/details/70254765	https://api.altmetric.com/v1/donut/70254765_240.png
13	The Rathgall Hillfort, County Wicklow	Antiquity	1745-1744, 0003-598X			Article	FALSE	closed	20 Language, Communication and Culture; 2004 Linguistics; 21 History and Archaeology; 2101 Archaeology			2015-01-02	10.1017/s0003598x00102194												0	0	0	0	23	0	0	1	0	0	0	0	0	0	0	0	0	1	4	https://www.altmetric.com/details/47225756	https://api.altmetric.com/v1/donut/47225756_240.png
13	Butser Hill	Antiquity	1745-1744, 0003-598X			Article	FALSE	closed	20 Language, Communication and Culture; 2004 Linguistics; 21 History and Archaeology; 2101 Archaeology			2015-01-02	10.1017/s0003598x00004506												0	0	0	0	21	0	0	0	1	0	0	0	0	0	0	0	0	1	4	https://www.altmetric.com/details/99876863	https://api.altmetric.com/v1/donut/99876863_240.png
13	Plant offerings from the classical necropolis of Limenas, Thasos, northern Greece	Antiquity	1745-1744, 0003-598X			Article	TRUE	green	20 Language, Communication and Culture; 2004 Linguistics; 21 History and Archaeology; 2101 Archaeology	University of Western Australia		2015-01-02	10.1017/s0003598x00096010			http://www.journals.cambridge.org/abstract_S0003598X00096010									0	0	0	0	23	0	0	0	0	0	0	0	0	0	0	0	0	22	4	https://www.altmetric.com/details/16195672	https://api.altmetric.com/v1/donut/16195672_240.png
13	Balloon Photography and Archaeological Excavation	Antiquity	1745-1744, 0003-598X			Article	FALSE	closed	20 Language, Communication and Culture; 2004 Linguistics; 21 History and Archaeology; 2101 Archaeology	University of Chicago		2015-01-02	10.1017/s0003598x00006682												0	0	0	0	17	0	0	0	1	0	0	0	0	0	0	0	0	4	4	https://www.altmetric.com/details/46267891	https://api.altmetric.com/v1/donut/46267891_240.png
12	Aetites or the Eagle-stone	Antiquity	1745-1744, 0003-598X			Article	FALSE	closed	20 Language, Communication and Culture; 2004 Linguistics; 21 History and Archaeology; 2101 Archaeology			2015-01-02	10.1017/s0003598x00016434												0	0	0	0	23	0	0	4	0	0	0	0	0	0	0	0	0	0	11	https://www.altmetric.com/details/73791137	https://api.altmetric.com/v1/donut/73791137_240.png
12	The ‘dark earth’ and late Roman London	Antiquity	1745-1744, 0003-598X			Article	FALSE	closed	20 Language, Communication and Culture; 2004 Linguistics; 21 History and Archaeology; 2101 Archaeology	Museum of London		2015-01-02	10.1017/s0003598x00078546												0	0	0	0	21	0	0	1	0	0	0	0	0	0	0	0	0	15	20	https://www.altmetric.com/details/43057546	https://api.altmetric.com/v1/donut/43057546_240.png
12	The Stone Age of Palestine	Antiquity	1745-1744, 0003-598X			Article	FALSE	closed	21 History and Archaeology; 2101 Archaeology			2015-01-02	10.1017/s0003598x00009108												0	0	0	0	22	0	0	2	0	0	0	0	0	0	0	0	0	12	5	https://www.altmetric.com/details/53107159	https://api.altmetric.com/v1/donut/53107159_240.png
12	The Transjordan Desert	Antiquity	1745-1744, 0003-598X			Article	FALSE	closed	20 Language, Communication and Culture; 2004 Linguistics; 21 History and Archaeology; 2101 Archaeology			2015-01-02	10.1017/s0003598x00003744												1	0	0	0	7	0	0	0	0	0	0	0	0	0	0	0	0	3	41	https://www.altmetric.com/details/21997288	https://api.altmetric.com/v1/donut/21997288_240.png
12	New features within the henge at Avebury, Wiltshire: aerial and geophysical evidence	Antiquity	1745-1744, 0003-598X			Article	FALSE	closed	21 History and Archaeology; 2101 Archaeology	English Heritage		2015-01-02	10.1017/s0003598x00083769												0	0	0	0	18	0	0	1	0	0	0	0	0	0	0	0	0	4	6	https://www.altmetric.com/details/44727208	https://api.altmetric.com/v1/donut/44727208_240.png
12	Application of sky-view factor for the visualisation of historic landscape features in lidar-derived relief models	Antiquity	1745-1744, 0003-598X			Article	FALSE	closed	20 Language, Communication and Culture; 2004 Linguistics; 21 History and Archaeology; 2101 Archaeology	Slovenian Academy of Sciences and Arts; Slovenian Centre of Excellence for Space Sciences and Technologies; Universität Hamburg		2015-01-02	10.1017/s0003598x00067594												0	0	1	0	18	0	0	1	0	0	0	0	0	0	0	0	0	95	111	https://www.altmetric.com/details/51713739	https://api.altmetric.com/v1/donut/51713739_240.png
11	Cimex lectularius L., the common bed bug from Pharaonic Egypt	Antiquity	1745-1744, 0003-598X			Article	FALSE	closed	20 Language, Communication and Culture; 2004 Linguistics; 21 History and Archaeology; 2101 Archaeology	University of Birmingham; University of Sheffield		2015-01-02	10.1017/s0003598x00065674												1	0	0	3	0	0	0	0	0	0	0	0	0	0	0	0	0	42	61	https://www.altmetric.com/details/42736137	https://api.altmetric.com/v1/donut/42736137_240.png
11	New evidence for the date of the Nazca lines	Antiquity	1745-1744, 0003-598X			Article	FALSE	closed	20 Language, Communication and Culture; 2004 Linguistics; 21 History and Archaeology; 2101 Archaeology	University of Illinois Urbana-Champaign		2015-01-02	10.1017/s0003598x00079667												1	0	0	0	0	0	0	0	1	0	0	0	0	0	0	0	0	11	17	https://www.altmetric.com/details/3962359	https://api.altmetric.com/v1/donut/3962359_240.png
11	The Cosquer Cave on Cape Morgiou, Marseilles	Antiquity	1745-1744, 0003-598X			Article	FALSE	closed	20 Language, Communication and Culture; 2004 Linguistics; 21 History and Archaeology; 2101 Archaeology			2015-01-02	10.1017/s0003598x00039314												0	0	0	0	19	0	0	2	0	0	0	0	0	0	0	0	0	18	9	https://www.altmetric.com/details/71330767	https://api.altmetric.com/v1/donut/71330767_240.png
11	Preserving the monuments on Skellig Michael for the future	Antiquity	1745-1744, 0003-598X			Article	FALSE	closed	20 Language, Communication and Culture; 2004 Linguistics; 21 History and Archaeology; 2101 Archaeology			2015-01-02	10.1017/s0003598x00090670												0	0	0	0	19	0	0	2	0	0	0	0	0	0	0	0	0	4	0	https://www.altmetric.com/details/30444230	https://api.altmetric.com/v1/donut/30444230_240.png
11	Skara Brae: a ‘Stone Age’ Village in Orkney	Antiquity	1745-1744, 0003-598X			Article	FALSE	closed	21 History and Archaeology; 2101 Archaeology			2015-01-02	10.1017/s0003598x00005597												1	0	0	0	3	0	0	1	0	0	0	0	0	0	0	0	0	12	21	https://www.altmetric.com/details/58375136	https://api.altmetric.com/v1/donut/58375136_240.png
11	Bois Laiterie Cave and the Magdalenian of Belgium	Antiquity	1745-1744, 0003-598X			Article	FALSE	closed	20 Language, Communication and Culture; 2004 Linguistics; 21 History and Archaeology; 2101 Archaeology	University of Liège; University of New Mexico		2015-01-02	10.1017/s0003598x00086555												0	0	0	0	18	0	0	1	0	0	0	0	0	0	0	0	0	21	6	https://www.altmetric.com/details/69996306	https://api.altmetric.com/v1/donut/69996306_240.png
11	Hominid species and stone-tool assemblages: how are they related?	Antiquity	1745-1744, 0003-598X			Article	FALSE	closed	21 History and Archaeology; 2101 Archaeology			2015-01-02	10.1017/s0003598x00072938												0	2	0	0	7	0	0	1	0	0	0	0	0	0	0	0	0	114	171	https://www.altmetric.com/details/6004693	https://api.altmetric.com/v1/donut/6004693_240.png
11	4000 years of human impact and vegetation change in the central Peruvian Andes — with events parallelling the Maya record?	Antiquity	1745-1744, 0003-598X			Article	FALSE	closed	20 Language, Communication and Culture; 2004 Linguistics; 21 History and Archaeology; 2101 Archaeology	University of Cambridge		2015-01-02	10.1017/s0003598x0008409x												0	1	1	0	0	0	0	0	0	0	0	0	0	0	0	0	0	49	45	https://www.altmetric.com/details/77791828	https://api.altmetric.com/v1/donut/77791828_240.png
10	The Berekhat Ram figurine: a late Acheulian carving from the Middle East	Antiquity	1745-1744, 0003-598X			Article	FALSE	closed	21 History and Archaeology; 2101 Archaeology			2015-01-02	10.1017/s0003598x00084957												1	0	0	0	0	0	0	0	1	0	0	0	0	0	0	0	0	54	40	https://www.altmetric.com/details/103807548	https://api.altmetric.com/v1/donut/103807548_240.png
10	Anne Ross : Pagan Celtic Britain: Studies in Iconography and Tradition. London: Routledge & Kegan Paul, 1967. 462 pp., 96 pls., 208 figs., 10 maps. £6 6s.	Antiquity	1745-1744, 0003-598X			Article	FALSE	closed	20 Language, Communication and Culture; 2004 Linguistics; 21 History and Archaeology; 2101 Archaeology			2015-01-02	10.1017/s0003598x00033275												1	0	0	0	0	0	0	0	0	0	0	0	0	0	0	0	0	0	3	https://www.altmetric.com/details/52369639	https://api.altmetric.com/v1/donut/52369639_240.png
10	Visualisation of LiDAR terrain models for archaeological feature detection	Antiquity	1745-1744, 0003-598X			Article	FALSE	closed	21 History and Archaeology; 2101 Archaeology	Forest Research; University of Cambridge		2015-01-02	10.1017/s0003598x00096952												0	0	1	0	11	0	0	0	0	0	0	0	0	0	0	0	0	104	110	https://www.altmetric.com/details/20461486	https://api.altmetric.com/v1/donut/20461486_240.png
10	Prehistoric human impacts on Rapa, French Polynesia	Antiquity	1745-1744, 0003-598X			Article	FALSE	closed	21 History and Archaeology; 2101 Archaeology	Australian National University; University of California, Riverside; University of French Polynesia; University of Oregon		2015-01-02	10.1017/s0003598x00093662												0	0	0	0	19	0	0	0	0	0	0	0	0	0	0	0	0	54	50	https://www.altmetric.com/details/77037811	https://api.altmetric.com/v1/donut/77037811_240.png
10	The St Ninian's Isle Silver Hoard	Antiquity	1745-1744, 0003-598X			Article	FALSE	closed	20 Language, Communication and Culture; 2004 Linguistics; 21 History and Archaeology; 2101 Archaeology			2015-01-02	10.1017/s0003598x00027654			https://www.cambridge.org/core/product/identifier/S0003598X00027654/type/journal_article									0	0	0	0	13	0	0	0	2	0	0	0	0	0	0	0	0	2	4	https://www.altmetric.com/details/17093464	https://api.altmetric.com/v1/donut/17093464_240.png
10	Concerning Unicorns	Antiquity	1745-1744, 0003-598X			Article	FALSE	closed	20 Language, Communication and Culture; 2004 Linguistics; 21 History and Archaeology; 2101 Archaeology			2015-01-02	10.1017/s0003598x00019062												0	0	0	0	17	0	0	2	0	0	0	0	0	0	0	0	0	0	1	https://www.altmetric.com/details/45281236	https://api.altmetric.com/v1/donut/45281236_240.png
10	‘The Farm Beneath the Sand’ – an archaeological case study on ancient ‘dirt’ DNA	Antiquity	1745-1744, 0003-598X			Article	TRUE	bronze	21 History and Archaeology; 2101 Archaeology	Murdoch University; National Museum of Denmark; University of Alberta; University of California, Berkeley; University of Canterbury; University of Copenhagen		2015-01-02	10.1017/s0003598x00098537												0	0	0	0	17	0	0	2	0	0	0	0	0	0	0	0	0	100	49	https://www.altmetric.com/details/30634412	https://api.altmetric.com/v1/donut/30634412_240.png
10	Air Reconnaissance: Recent Results, 5	Antiquity	1745-1744, 0003-598X			Article	FALSE	closed	20 Language, Communication and Culture; 2004 Linguistics; 21 History and Archaeology; 2101 Archaeology			2015-01-02	10.1017/s0003598x00104995												0	0	0	0	21	0	0	1	0	0	0	0	0	0	0	0	0	0	0	https://www.altmetric.com/details/75046180	https://api.altmetric.com/v1/donut/75046180_240.png
10	Using Shuttle Radar Topography to map ancient water channels in Mesopotamia	Antiquity	1745-1744, 0003-598X			Article	TRUE	green	20 Language, Communication and Culture; 2004 Linguistics; 21 History and Archaeology; 2101 Archaeology	Durham University; University of Chicago		2015-01-02	10.1017/s0003598x00093728												0	0	0	0	18	0	0	0	0	0	0	0	0	0	0	0	0	47	38	https://www.altmetric.com/details/77352601	https://api.altmetric.com/v1/donut/77352601_240.png
10	The past as propaganda: totalitarian archaeology in Nazi Germany	Antiquity	1745-1744, 0003-598X			Article	FALSE	closed	21 History and Archaeology; 2101 Archaeology	Harvard University		2015-01-02	10.1017/s0003598x00078376												0	0	0	0	14	0	0	1	3	0	0	0	0	0	0	0	0	164	153	https://www.altmetric.com/details/26951471	https://api.altmetric.com/v1/donut/26951471_240.png
10	Notes and News	Antiquity	1745-1744, 0003-598X			Article	FALSE	closed	20 Language, Communication and Culture; 2004 Linguistics; 21 History and Archaeology; 2101 Archaeology			2015-01-02	10.1017/s0003598x00054703												0	0	0	0	16	0	0	0	0	0	0	0	0	0	0	0	0	0	0	https://www.altmetric.com/details/110519838	https://api.altmetric.com/v1/donut/110519838_240.png
10	A Middle Palaeolithic origin of music? Using cave-bear bone accumulations to assess the Divje Babe I bone ‘flute’	Antiquity	1745-1744, 0003-598X			Article	FALSE	closed	20 Language, Communication and Culture; 2004 Linguistics; 21 History and Archaeology; 2101 Archaeology	University of Bordeaux; University of Colorado Boulder; University of Deusto; University of Oviedo		2015-01-02	10.1017/s0003598x00086282												0	0	0	0	10	0	0	0	3	0	0	0	0	0	0	0	0	83	33	https://www.altmetric.com/details/4278731	https://api.altmetric.com/v1/donut/4278731_240.png
10	The Qatna lion: scientific confirmation of Baltic amber in late Bronze Age Syria	Antiquity	1745-1744, 0003-598X			Article	TRUE	green	20 Language, Communication and Culture; 2004 Linguistics; 21 History and Archaeology; 2101 Archaeology	Lebanese University; National Gallery; National Museum of Natural History; University of Bristol		2015-01-02	10.1017/s0003598x00096435												0	0	0	0	13	0	0	2	0	0	0	0	0	0	0	0	0	42	21	https://www.altmetric.com/details/65764988	https://api.altmetric.com/v1/donut/65764988_240.png
10	Maps and the Medieval Landscape	Antiquity	1745-1744, 0003-598X			Article	FALSE	closed	20 Language, Communication and Culture; 2004 Linguistics; 21 History and Archaeology; 2101 Archaeology			2015-01-02	10.1017/s0003598x00023073												0	0	0	0	17	0	0	2	0	0	0	0	0	0	0	0	0	2	1	https://www.altmetric.com/details/43673670	https://api.altmetric.com/v1/donut/43673670_240.png
10	Iron Age beehives at Tel Re?ov in the Jordan valley	Antiquity	1745-1744, 0003-598X			Article	FALSE	closed	21 History and Archaeology; 2101 Archaeology	Hebrew University of Jerusalem; Tel Aviv University; Weizmann Institute of Science		2015-01-02	10.1017/s0003598x00097271												0	0	0	0	13	0	0	0	0	0	0	0	0	0	0	0	0	22	16	https://www.altmetric.com/details/88322753	https://api.altmetric.com/v1/donut/88322753_240.png
9	Volcanoes, ice-cores and tree-rings: one story or two?	Antiquity	1745-1744, 0003-598X			Article	FALSE	closed	20 Language, Communication and Culture; 2004 Linguistics; 21 History and Archaeology; 2101 Archaeology	Queen's University Belfast		2015-01-02	10.1017/s0003598x00099877												0	1	0	0	0	0	0	0	0	0	0	0	0	0	0	0	0	32	25	https://www.altmetric.com/details/21675571	https://api.altmetric.com/v1/donut/21675571_240.png
9	A Neolithic building at Claish Farm, near Callander, Stirling Council, Scotland, UK	Antiquity	1745-1744, 0003-598X			Article	FALSE	closed	20 Language, Communication and Culture; 2004 Linguistics; 21 History and Archaeology; 2101 Archaeology	University of Glasgow; University of Stirling		2015-01-02	10.1017/s0003598x00089675												0	0	0	0	11	0	0	0	1	0	0	0	0	0	0	0	0	8	3	https://www.altmetric.com/details/27038645	https://api.altmetric.com/v1/donut/27038645_240.png
9	An archaeologist's guide to classification of cropmarks and soilmarks	Antiquity	1745-1744, 0003-598X			Article	FALSE	closed	20 Language, Communication and Culture; 2004 Linguistics; 21 History and Archaeology; 2101 Archaeology			2015-01-02	10.1017/s0003598x00075621												0	0	0	0	15	0	0	1	0	0	0	0	0	0	0	0	0	26	18	https://www.altmetric.com/details/44969180	https://api.altmetric.com/v1/donut/44969180_240.png
9	The human face and the origins of the Neolithic: the carved bone wand from Tell Qarassa North, Syria	Antiquity	1745-1744, 0003-598X			Article	FALSE	closed	21 History and Archaeology; 2101 Archaeology	University of Cantabria		2015-01-02	10.1017/s0003598x00050237												0	0	0	0	16	0	0	1	0	0	0	0	0	0	0	0	0	28	8	https://www.altmetric.com/details/69750625	https://api.altmetric.com/v1/donut/69750625_240.png
9	Boat-building and its social context in early Egypt: interpretations from the First Dynasty boat-grave cemetery at Abydos	Antiquity	1745-1744, 0003-598X			Article	FALSE	closed	21 History and Archaeology; 2101 Archaeology	Florida State University		2015-01-02	10.1017/s0003598x00093303												0	0	0	0	7	0	0	1	1	0	0	0	0	0	0	0	0	67	24	https://www.altmetric.com/details/82276505	https://api.altmetric.com/v1/donut/82276505_240.png
9	The remains of Tutankhamun	Antiquity	1745-1744, 0003-598X			Article	FALSE	closed	20 Language, Communication and Culture; 2004 Linguistics; 21 History and Archaeology; 2101 Archaeology			2015-01-02	10.1017/s0003598x00053072												0	0	0	0	7	0	0	1	3	0	0	0	0	0	0	0	0	7	17	https://www.altmetric.com/details/55599893	https://api.altmetric.com/v1/donut/55599893_240.png
9	Dating the first New Zealanders: the chronology of Wairau Bar	Antiquity	1745-1744, 0003-598X			Article	FALSE	closed	20 Language, Communication and Culture; 2004 Linguistics; 21 History and Archaeology; 2101 Archaeology	Australian National University; Canterbury Museum; University of Waikato		2015-01-02	10.1017/s0003598x00088360												0	1	0	0	0	0	0	0	4	0	0	0	0	0	0	0	0	49	75	https://www.altmetric.com/details/52749596	https://api.altmetric.com/v1/donut/52749596_240.png
9	A wiggle-match date for Polynesian settlement of New Zealand	Antiquity	1745-1744, 0003-598X			Article	TRUE	green	21 History and Archaeology; 2101 Archaeology	Lawrence Livermore National Laboratory; Queen's University Belfast; University of Oxford; University of Plymouth; University of Waikato		2015-01-02	10.1017/s0003598x00061408			http://www.journals.cambridge.org/abstract_S0003598X00061408									0	1	0	0	0	0	0	0	1	0	0	0	0	0	0	0	0	62	95	https://www.altmetric.com/details/15199505	https://api.altmetric.com/v1/donut/15199505_240.png
8	The water management network of Angkor, Cambodia	Antiquity	1745-1744, 0003-598X			Article	FALSE	closed	20 Language, Communication and Culture; 2004 Linguistics; 21 History and Archaeology; 2101 Archaeology	University of Sydney		2015-01-02	10.1017/s0003598x00097295												1	0	0	0	0	0	0	0	0	0	0	0	0	0	0	0	0	82	61	https://www.altmetric.com/details/105917510	https://api.altmetric.com/v1/donut/105917510_240.png
8	Schliemann's ‘discovery’ of ‘Priam's Treasure’	Antiquity	1745-1744, 0003-598X			Article	FALSE	closed	20 Language, Communication and Culture; 2004 Linguistics; 21 History and Archaeology; 2101 Archaeology			2015-01-02	10.1017/s0003598x00055599												1	0	0	0	0	0	0	0	0	0	0	0	0	0	0	0	0	2	5	https://www.altmetric.com/details/96661453	https://api.altmetric.com/v1/donut/96661453_240.png
8	Claire Smith & H. Martin Wobst (ed.). Indigenous Archaeologies: Decolonizing Theory and Practice (One World Archaeology 47). xxiv+ 408 pages, 84 illustrations, 6 tables. 2005. Abingdon & New York: Routledge; 0-415-30965-4 hardback £85.	Antiquity	1745-1744, 0003-598X			Article	FALSE	closed	20 Language, Communication and Culture; 2004 Linguistics; 21 History and Archaeology; 2101 Archaeology			2015-01-02	10.1017/s0003598x00096745												1	0	0	0	0	0	0	0	0	0	0	0	0	0	0	0	0	0	0	https://www.altmetric.com/details/30587124	https://api.altmetric.com/v1/donut/30587124_240.png
8	The place of megalithic tomb cemeteries in Ireland	Antiquity	1745-1744, 0003-598X			Article	FALSE	closed	21 History and Archaeology; 2101 Archaeology	University College Dublin		2015-01-02	10.1017/s0003598x00078844												0	0	0	0	10	0	0	1	1	0	0	0	0	0	0	0	0	4	15	https://www.altmetric.com/details/75127177	https://api.altmetric.com/v1/donut/75127177_240.png
8	An Iron Age chariot burial from Scotland	Antiquity	1745-1744, 0003-598X			Article	TRUE	bronze	20 Language, Communication and Culture; 2004 Linguistics; 21 History and Archaeology; 2101 Archaeology	National Museums Scotland		2015-01-02	10.1017/s0003598x00092589												0	0	0	0	12	0	0	1	0	0	0	0	0	0	0	0	0	11	4	https://www.altmetric.com/details/51597916	https://api.altmetric.com/v1/donut/51597916_240.png
8	Conceptual changes in Albanian archaeology	Antiquity	1745-1744, 0003-598X			Article	FALSE	closed	20 Language, Communication and Culture; 2004 Linguistics; 21 History and Archaeology; 2101 Archaeology			2015-01-02	10.1017/s0003598x00045154												0	1	0	0	3	0	0	1	0	0	0	0	0	0	0	0	0	5	7	https://www.altmetric.com/details/45627329	https://api.altmetric.com/v1/donut/45627329_240.png
8	The Sutton Hoo Ship-Burial. V. The Silver	Antiquity	1745-1744, 0003-598X			Article	FALSE	closed	20 Language, Communication and Culture; 2004 Linguistics; 21 History and Archaeology; 2101 Archaeology			2015-01-02	10.1017/s0003598x00014782												0	0	0	0	9	0	0	1	2	0	0	0	0	0	0	0	0	0	2	https://www.altmetric.com/details/45570485	https://api.altmetric.com/v1/donut/45570485_240.png
8	Architecture and sound: an acoustic analysis of megalithic monuments in prehistoric Britain	Antiquity	1745-1744, 0003-598X			Article	TRUE	bronze	21 History and Archaeology; 2101 Archaeology	University of Reading		2015-01-02	10.1017/s0003598x00088281												0	0	0	0	10	0	0	3	1	0	0	0	0	0	0	0	0	65	81	https://www.altmetric.com/details/92963618	https://api.altmetric.com/v1/donut/92963618_240.png
8	Tmothy Taylor, The prehistory of sex: four million years of human sexual culture. xiv+353 pages, 62 illustrations. 1996 London: Fourth Estate; 185702-352-8 hardback £18.99	Antiquity	1745-1744, 0003-598X			Article	FALSE	closed	20 Language, Communication and Culture; 2004 Linguistics; 21 History and Archaeology; 2101 Archaeology	University of California, Berkeley		2015-01-02	10.1017/s0003598x00086130												0	0	0	0	9	0	0	0	0	0	0	0	0	0	0	0	0	0	1	https://www.altmetric.com/details/100738091	https://api.altmetric.com/v1/donut/100738091_240.png
8	Tintagel, Cornwall: the 1990 excavations	Antiquity	1745-1744, 0003-598X			Article	FALSE	closed	21 History and Archaeology; 2101 Archaeology	University of Glasgow		2015-01-02	10.1017/s0003598x00078959												0	0	0	0	15	0	0	2	0	0	0	0	0	0	0	0	0	1	2	https://www.altmetric.com/details/21848365	https://api.altmetric.com/v1/donut/21848365_240.png
8	An island decides: megalithic burial rites on Menorca	Antiquity	1745-1744, 0003-598X			Article	FALSE	closed	21 History and Archaeology; 2101 Archaeology	Autonomous University of Barcelona		2015-01-02	10.1017/s0003598x0009445x												0	0	0	0	11	0	0	2	0	0	0	0	0	0	0	0	0	28	9	https://www.altmetric.com/details/93977629	https://api.altmetric.com/v1/donut/93977629_240.png
8	Fossil Finds in Kenya. Ape or Primitive Man?	Antiquity	1745-1744, 0003-598X			Article	FALSE	closed	20 Language, Communication and Culture; 2004 Linguistics; 21 History and Archaeology; 2101 Archaeology			2015-01-02	10.1017/s0003598x00016306												0	0	0	0	13	0	0	2	0	0	0	0	0	0	0	0	0	0	5	https://www.altmetric.com/details/63454062	https://api.altmetric.com/v1/donut/63454062_240.png
8	An Anthropomorphic Hallstatt Stele from Germany	Antiquity	1745-1744, 0003-598X			Article	FALSE	closed	20 Language, Communication and Culture; 2004 Linguistics; 21 History and Archaeology; 2101 Archaeology			2015-01-02	10.1017/s0003598x00105125												0	0	0	0	12	0	0	0	0	0	0	0	0	0	0	0	0	0	2	https://www.altmetric.com/details/26950137	https://api.altmetric.com/v1/donut/26950137_240.png
8	A Welsh bronze age hillfort	Antiquity	1745-1744, 0003-598X			Article	TRUE	bronze	20 Language, Communication and Culture; 2004 Linguistics; 21 History and Archaeology; 2101 Archaeology			2015-01-02	10.1017/s0003598x00069751												0	0	0	0	17	0	0	2	0	0	0	0	0	0	0	0	0	5	2	https://www.altmetric.com/details/43659305	https://api.altmetric.com/v1/donut/43659305_240.png
8	The Discovery of Primitive Man in China	Antiquity	1745-1744, 0003-598X			Article	FALSE	closed	20 Language, Communication and Culture; 2004 Linguistics; 21 History and Archaeology; 2101 Archaeology			2015-01-02	10.1017/s0003598x00005573												0	0	0	0	13	0	0	1	0	0	0	0	0	0	0	0	0	1	3	https://www.altmetric.com/details/75579632	https://api.altmetric.com/v1/donut/75579632_240.png
8	Lifting Mosaics	Antiquity	1745-1744, 0003-598X			Article	TRUE	bronze	20 Language, Communication and Culture; 2004 Linguistics; 21 History and Archaeology; 2101 Archaeology			2015-01-02	10.1017/s0003598x00038540												0	0	0	0	13	0	0	1	0	0	0	0	0	0	0	0	0	1	2	https://www.altmetric.com/details/101555484	https://api.altmetric.com/v1/donut/101555484_240.png
7	Chewing tar in the early Holocene: an archaeological and ethnographic evaluation	Antiquity	1745-1744, 0003-598X			Article	FALSE	closed	21 History and Archaeology; 2101 Archaeology	University of Bradford		2015-01-02	10.1017/s0003598x00065133												1	0	0	0	0	0	0	0	0	0	0	0	0	0	0	0	0	45	38	https://www.altmetric.com/details/72914101	https://api.altmetric.com/v1/donut/72914101_240.png
7	Were the Scots Irish?	Antiquity	1745-1744, 0003-598X			Article	TRUE	bronze	20 Language, Communication and Culture; 2004 Linguistics; 21 History and Archaeology; 2101 Archaeology	University of Glasgow		2015-01-02	10.1017/s0003598x00060920												0	0	0	0	4	0	0	0	1	0	0	0	0	0	0	0	0	26	40	https://www.altmetric.com/details/47550233	https://api.altmetric.com/v1/donut/47550233_240.png
7	A calibration curve for radiocarbon dates	Antiquity	1745-1744, 0003-598X			Article	FALSE	closed	20 Language, Communication and Culture; 2004 Linguistics; 21 History and Archaeology; 2101 Archaeology			2015-01-02	10.1017/s0003598x00070277												0	0	0	0	11	0	0	2	1	0	0	0	0	0	0	0	0	13	252	https://www.altmetric.com/details/21773660	https://api.altmetric.com/v1/donut/21773660_240.png
7	M.R. James and the archaeological uncanny	Antiquity	1745-1744, 0003-598X			Article	FALSE	closed	21 History and Archaeology; 2101 Archaeology	University College London		2015-01-02	10.1017/s0003598x00048341												0	0	0	0	8	0	0	1	3	0	0	0	0	0	0	0	0	7	4	https://www.altmetric.com/details/13189384	https://api.altmetric.com/v1/donut/13189384_240.png
7	Pre-Columbian geometric earthworks in the upper Purús: a complex society in western Amazonia	Antiquity	1745-1744, 0003-598X			Article	FALSE	closed	20 Language, Communication and Culture; 2004 Linguistics; 21 History and Archaeology; 2101 Archaeology	Federal University of Para; Universidade Federal do Acre		2015-01-02	10.1017/s0003598x00099373												0	0	0	0	8	0	0	0	7	0	0	0	0	0	0	0	0	121	81	https://www.altmetric.com/details/70244958	https://api.altmetric.com/v1/donut/70244958_240.png
7	A newly-discovered Roman Site in Cumberland	Antiquity	1745-1744, 0003-598X			Article	FALSE	closed	21 History and Archaeology; 2101 Archaeology			2015-01-02	10.1017/s0003598x00005299												0	0	0	0	13	0	0	0	0	0	0	0	0	0	0	0	0	0	1	https://www.altmetric.com/details/110170657	https://api.altmetric.com/v1/donut/110170657_240.png
7	The origins and dispersal of rice cultivation	Antiquity	1745-1744, 0003-598X			Article	FALSE	closed	21 History and Archaeology; 2101 Archaeology	La Trobe University; University of Otago		2015-01-02	10.1017/s0003598x00087500												0	0	0	0	8	0	0	0	1	0	0	0	0	0	0	0	0	33	65	https://www.altmetric.com/details/97144211	https://api.altmetric.com/v1/donut/97144211_240.png
7	Tholos Tombs of the Aegean	Antiquity	1745-1744, 0003-598X			Article	FALSE	closed	21 History and Archaeology; 2101 Archaeology			2015-01-02	10.1017/s0003598x00029331												0	0	0	0	10	0	0	1	0	0	0	0	0	0	0	0	0	10	20	https://www.altmetric.com/details/100727794	https://api.altmetric.com/v1/donut/100727794_240.png
7	Aerial archaeology in Jordan	Antiquity	1745-1744, 0003-598X			Article	FALSE	closed	21 History and Archaeology; 2101 Archaeology	University of Western Australia		2015-01-02	10.1017/s0003598x00098094												0	0	0	0	12	0	0	0	0	0	0	0	0	0	0	0	0	9	21	https://www.altmetric.com/details/102741063	https://api.altmetric.com/v1/donut/102741063_240.png
7	Across the Indian Ocean: the prehistoric movement of plants and animals	Antiquity	1745-1744, 0003-598X			Article	TRUE	bronze	20 Language, Communication and Culture; 2004 Linguistics; 21 History and Archaeology; 2101 Archaeology	University College London; University of Oxford; University of Warwick		2015-01-02	10.1017/s0003598x00067934												0	0	0	0	4	0	0	0	3	0	0	0	0	0	0	0	0	121	127	https://www.altmetric.com/details/70255436	https://api.altmetric.com/v1/donut/70255436_240.png
7	Forged brick-stamps from Pevensey	Antiquity	1745-1744, 0003-598X			Article	TRUE	bronze	20 Language, Communication and Culture; 2004 Linguistics; 21 History and Archaeology; 2101 Archaeology			2015-01-02	10.1017/s0003598x00104016												0	0	0	0	5	0	0	0	1	0	0	0	0	0	0	0	0	3	7	https://www.altmetric.com/details/72695035	https://api.altmetric.com/v1/donut/72695035_240.png
7	Campanaio—an agricultural settlement in Roman Sicily	Antiquity	1745-1744, 0003-598X			Article	TRUE	bronze	21 History and Archaeology; 2101 Archaeology	University of Nottingham		2015-01-02	10.1017/s0003598x00059299												0	0	0	0	13	0	0	1	0	0	0	0	0	0	0	0	0	7	3	https://www.altmetric.com/details/29014442	https://api.altmetric.com/v1/donut/29014442_240.png
7	Public archaeology in Canada	Antiquity	1745-1744, 0003-598X			Article	FALSE	closed	21 History and Archaeology; 2101 Archaeology	University of Waterloo		2015-01-02	10.1017/s0003598x00066254												0	0	0	0	12	0	0	2	0	0	0	0	0	0	0	0	0	19	3	https://www.altmetric.com/details/27863667	https://api.altmetric.com/v1/donut/27863667_240.png
7	The oldest ever brush hut plant remains from Ohalo II, Jordan Valley, Israel (19,000 BP)	Antiquity	1745-1744, 0003-598X			Article	FALSE	closed	21 History and Archaeology; 2101 Archaeology	Hebrew University of Jerusalem; University of Haifa		2015-01-02	10.1017/s0003598x00065509												0	0	0	0	13	0	0	1	0	0	0	0	0	0	0	0	0	55	66	https://www.altmetric.com/details/53754271	https://api.altmetric.com/v1/donut/53754271_240.png
7	A Levallois point embedded in the vertebra of a wild ass (Equus africanus): hafting, projectiles and Mousterian hunting weapons	Antiquity	1745-1744, 0003-598X			Article	FALSE	closed	21 History and Archaeology; 2101 Archaeology	Paris West University Nanterre La Défense; University of Bordeaux		2015-01-02	10.1017/s0003598x00088335												0	0	0	0	7	0	0	1	5	0	0	0	0	0	0	0	0	99	103	https://www.altmetric.com/details/70254097	https://api.altmetric.com/v1/donut/70254097_240.png
7	Editorial Notes	Antiquity	1745-1744, 0003-598X			Article	TRUE	bronze	20 Language, Communication and Culture; 2004 Linguistics; 21 History and Archaeology; 2101 Archaeology			2015-01-02	10.1017/s0003598x00014733												0	0	0	0	7	0	0	0	2	0	0	0	0	0	0	0	0	0	1	https://www.altmetric.com/details/60389896	https://api.altmetric.com/v1/donut/60389896_240.png
7	A model graduate training programme in public archaeology	Antiquity	1745-1744, 0003-598X			Article	FALSE	closed	21 History and Archaeology; 2101 Archaeology	University of South Florida		2015-01-02	10.1017/s0003598x00066382												0	0	0	0	12	0	0	1	0	0	0	0	0	0	0	0	0	9	1	https://www.altmetric.com/details/53746948	https://api.altmetric.com/v1/donut/53746948_240.png
7	The Neolithic burial sequence at Flintbek LA 3, north Germany, and its cart tracks: a precise chronology	Antiquity	1745-1744, 0003-598X			Article	FALSE	closed	20 Language, Communication and Culture; 2004 Linguistics; 21 History and Archaeology; 2101 Archaeology	Kiel University		2015-01-02	10.1017/s0003598x00068289												0	0	0	0	12	0	0	1	0	0	0	0	0	0	0	0	0	25	24	https://www.altmetric.com/details/81346970	https://api.altmetric.com/v1/donut/81346970_240.png
7	The stone head from Mšecké Žehrovice: a reappraisal	Antiquity	1745-1744, 0003-598X			Article	FALSE	closed	20 Language, Communication and Culture; 2004 Linguistics; 21 History and Archaeology; 2101 Archaeology	Flinders University		2015-01-02	10.1017/s0003598x00075025												0	0	0	0	13	0	0	1	0	0	0	0	0	0	0	0	0	0	4	https://www.altmetric.com/details/71150569	https://api.altmetric.com/v1/donut/71150569_240.png
7	Witchcraft and Deep Time–a debate at Harvard	Antiquity	1745-1744, 0003-598X			Article	FALSE	closed	21 History and Archaeology; 2101 Archaeology; 2103 Historical Studies	Durham University; Harvard University; Laboratoire d'Anthropologie Sociale; Scuola Normale Superiore di Pisa; University of Aberdeen; University of Bristol; University of Copenhagen; University of Oxford; University of Reading; University of York		2015-01-02	10.1017/s0003598x00100286												0	0	0	0	12	0	0	1	0	0	0	0	0	0	0	0	0	19	2	https://www.altmetric.com/details/50527226	https://api.altmetric.com/v1/donut/50527226_240.png
6	An approach to the study of ancient archery using mathematical modelling	Antiquity	1745-1744, 0003-598X			Article	TRUE	green	20 Language, Communication and Culture; 2004 Linguistics; 21 History and Archaeology; 2101 Archaeology			2015-01-02	10.1017/s0003598x00084611												0	0	1	0	0	0	0	0	1	0	0	0	0	0	0	0	0	39	15	https://www.altmetric.com/details/76033842	https://api.altmetric.com/v1/donut/76033842_240.png
6	Aging cremated infants: the problem of sacrifice at the Tophet of Carthage	Antiquity	1745-1744, 0003-598X			Article	FALSE	closed	20 Language, Communication and Culture; 2004 Linguistics; 21 History and Archaeology; 2101 Archaeology	Harvard University; Hebrew University of Jerusalem		2015-01-02	10.1017/s0003598x00068368												0	0	1	0	0	0	0	0	1	0	0	0	0	0	0	0	0	29	12	https://www.altmetric.com/details/64199210	https://api.altmetric.com/v1/donut/64199210_240.png
6	Sea-level change and shore-line evolution in Aegean Greece since Upper Palaeolithic time	Antiquity	1745-1744, 0003-598X			Article	TRUE	bronze	20 Language, Communication and Culture; 2004 Linguistics; 21 History and Archaeology; 2101 Archaeology	Australian National University		2015-01-02	10.1017/s0003598x00083733												0	0	1	0	0	0	0	0	1	0	0	0	0	0	0	0	0	113	175	https://www.altmetric.com/details/59674896	https://api.altmetric.com/v1/donut/59674896_240.png
6	Direct evidence for human use of plants 28,000 years ago: starch residues on stone artefacts from the northern Solomon Islands	Antiquity	1745-1744, 0003-598X			Article	FALSE	closed	21 History and Archaeology; 2101 Archaeology	Australian National University; University of Hawaii at Manoa		2015-01-02	10.1017/s0003598x00044811												0	0	1	0	0	0	0	0	3	0	0	0	0	0	0	0	0	66	177	https://www.altmetric.com/details/54090480	https://api.altmetric.com/v1/donut/54090480_240.png
6	Stones in the snow: a Norse fur traders' road into Sami country	Antiquity	1745-1744, 0003-598X			Article	FALSE	closed	21 History and Archaeology; 2101 Archaeology	Swedish University of Agricultural Sciences		2015-01-02	10.1017/s0003598x00095260												0	0	0	0	10	0	0	2	0	0	0	0	0	0	0	0	0	11	4	https://www.altmetric.com/details/51275859	https://api.altmetric.com/v1/donut/51275859_240.png
6	Late colonization of East Polynesia	Antiquity	1745-1744, 0003-598X			Article	FALSE	closed	21 History and Archaeology; 2101 Archaeology	Australian National University; University of Otago		2015-01-02	10.1017/s0003598x00045324												0	0	1	0	0	0	0	0	4	0	0	0	0	0	0	0	0	42	174	https://www.altmetric.com/details/48191991	https://api.altmetric.com/v1/donut/48191991_240.png
6	Colonisation, mobility and exchange in New Zealand prehistory	Antiquity	1745-1744, 0003-598X			Article	FALSE	closed	21 History and Archaeology; 2101 Archaeology	Canterbury Museum; University of Otago		2015-01-02	10.1017/s0003598x00066734												0	0	1	0	0	0	0	0	2	0	0	0	0	0	0	0	0	57	36	https://www.altmetric.com/details/48013612	https://api.altmetric.com/v1/donut/48013612_240.png
6	Ships’ Figure-heads in the Migration Period and Early Middle Ages	Antiquity	1745-1744, 0003-598X			Article	FALSE	closed	20 Language, Communication and Culture; 2004 Linguistics; 21 History and Archaeology; 2101 Archaeology			2015-01-02	10.1017/s0003598x00104764			https://www.cambridge.org/core/product/identifier/S0003598X00104764/type/journal_article									0	0	1	0	0	0	0	0	1	0	0	0	0	0	0	0	0	1	5	https://www.altmetric.com/details/18209861	https://api.altmetric.com/v1/donut/18209861_240.png
6	New Light on an Old Problem	Antiquity	1745-1744, 0003-598X			Article	FALSE	closed	20 Language, Communication and Culture; 2004 Linguistics; 21 History and Archaeology; 2101 Archaeology			2015-01-02	10.1017/s0003598x00003471												0	0	0	0	14	0	0	1	0	0	0	0	0	0	0	0	0	24	5	https://www.altmetric.com/details/95316436	https://api.altmetric.com/v1/donut/95316436_240.png
6	Substantial settlement in the European Early Mesolithic: new research at Star Carr	Antiquity	1745-1744, 0003-598X			Article	FALSE	closed	21 History and Archaeology; 2101 Archaeology	University of Manchester; University of York	Natural Environment Research Council	2015-01-02	10.1017/s0003598x00048213												0	0	0	0	7	0	0	0	2	0	0	0	0	0	0	0	0	75	60	https://www.altmetric.com/details/33882359	https://api.altmetric.com/v1/donut/33882359_240.png
6	Elf-shot Cattle	Antiquity	1745-1744, 0003-598X			Article	FALSE	closed	20 Language, Communication and Culture; 2004 Linguistics; 21 History and Archaeology; 2101 Archaeology			2015-01-02	10.1017/s0003598x00026661												0	0	0	0	11	0	0	2	0	0	0	0	0	0	0	0	0	2	0	https://www.altmetric.com/details/76742392	https://api.altmetric.com/v1/donut/76742392_240.png
6	Charlemagne's black stones: the re-use of Roman columns in early medieval Europe	Antiquity	1745-1744, 0003-598X			Article	FALSE	closed	20 Language, Communication and Culture; 2004 Linguistics; 21 History and Archaeology; 2101 Archaeology	University of Southampton		2015-01-02	10.1017/s0003598x00085434												0	0	0	0	22	0	0	4	0	0	0	0	0	0	0	0	0	6	9	https://www.altmetric.com/details/43626697	https://api.altmetric.com/v1/donut/43626697_240.png
6	Muck ‘n’ molecules: organic geochemical methods for detecting ancient manuring	Antiquity	1745-1744, 0003-598X			Article	FALSE	closed	20 Language, Communication and Culture; 2004 Linguistics; 21 History and Archaeology; 2101 Archaeology	University of Bristol; University of Stirling; Utrecht University		2015-01-02	10.1017/s0003598x0008786x												0	0	0	0	6	0	0	0	1	0	0	0	0	0	0	0	0	103	92	https://www.altmetric.com/details/78292559	https://api.altmetric.com/v1/donut/78292559_240.png
6	Pavlov VI: an Upper Palaeolithic living unit	Antiquity	1745-1744, 0003-598X			Article	FALSE	closed	20 Language, Communication and Culture; 2004 Linguistics; 21 History and Archaeology; 2101 Archaeology	Czech Academy of Sciences; Czech Geological Survey; Masaryk University		2015-01-02	10.1017/s0003598x00098434												0	0	0	0	6	0	0	0	1	0	0	0	0	0	0	0	0	55	20	https://www.altmetric.com/details/50719088	https://api.altmetric.com/v1/donut/50719088_240.png
6	A Middle Palaeolithic bone tool from Crimea (Ukraine)	Antiquity	1745-1744, 0003-598X			Article	FALSE	closed	20 Language, Communication and Culture; 2004 Linguistics; 21 History and Archaeology; 2101 Archaeology	University of Bordeaux; University of Montreal		2015-01-02	10.1017/s0003598x00097611												0	0	0	0	10	0	0	0	0	0	0	0	0	0	0	0	0	74	14	https://www.altmetric.com/details/99293995	https://api.altmetric.com/v1/donut/99293995_240.png
6	Determining style in Palaeolithic cave art: a new method derived from horse images	Antiquity	1745-1744, 0003-598X			Article	FALSE	closed	20 Language, Communication and Culture; 2004 Linguistics; 21 History and Archaeology; 2101 Archaeology			2015-01-02	10.1017/s0003598x00095272												0	0	0	0	10	0	0	0	0	0	0	0	0	0	0	0	0	32	13	https://www.altmetric.com/details/59514542	https://api.altmetric.com/v1/donut/59514542_240.png
6	Home-baking in Roman Italy	Antiquity	1745-1744, 0003-598X			Article	FALSE	closed	20 Language, Communication and Culture; 2004 Linguistics; 21 History and Archaeology; 2101 Archaeology			2015-01-02	10.1017/s0003598x00051176												0	0	0	0	11	0	0	0	0	0	0	0	0	0	0	0	0	8	7	https://www.altmetric.com/details/24483477	https://api.altmetric.com/v1/donut/24483477_240.png
6	Greek Records in the Minoan Script	Antiquity	1745-1744, 0003-598X			Article	FALSE	closed	20 Language, Communication and Culture; 2004 Linguistics; 21 History and Archaeology; 2101 Archaeology			2015-01-02	10.1017/s0003598x00025059												0	0	0	0	8	0	0	1	0	0	0	0	0	0	0	0	0	0	2	https://www.altmetric.com/details/103316829	https://api.altmetric.com/v1/donut/103316829_240.png
6	The Great East Japan Earthquake and cultural heritage: towards an archaeology of disaster	Antiquity	1745-1744, 0003-598X			Article	TRUE	green	21 History and Archaeology; 2101 Archaeology	Doshisha University; Kyushu University; Osaka City Cultural Properties Association; Osaka Prefectural Government; Otemae University; Tohoku University; Tokyo Institute of Technology; University of East Anglia		2015-01-02	10.1017/s0003598x00048778												0	0	0	0	9	0	0	0	0	0	0	0	0	0	0	0	0	14	18	https://www.altmetric.com/details/100399573	https://api.altmetric.com/v1/donut/100399573_240.png
6	Diet and ethnicity during the Viking colonization of northern Scotland: evidence from fish bones and stable carbon isotopes	Antiquity	1745-1744, 0003-598X			Article	FALSE	closed	20 Language, Communication and Culture; 2004 Linguistics; 21 History and Archaeology; 2101 Archaeology	University of Bradford; University of Toronto; University of York		2015-01-02	10.1017/s0003598x00052844												0	0	0	0	9	0	0	1	0	0	0	0	0	0	0	0	0	82	39	https://www.altmetric.com/details/26703644	https://api.altmetric.com/v1/donut/26703644_240.png
6	An 11 600 year-old communal structure from the Neolithic of southern Jordan	Antiquity	1745-1744, 0003-598X			Article	TRUE	bronze	21 History and Archaeology; 2101 Archaeology	Bournemouth University; Council for British Research in the Levant; Oxford Brookes University; University of Reading	Arts and Humanities Research Council	2015-01-02	10.1017/s0003598x00067806												0	0	0	0	4	0	0	1	2	0	0	0	0	0	0	0	0	73	24	https://www.altmetric.com/details/73074508	https://api.altmetric.com/v1/donut/73074508_240.png
6	The Iron Age ritual building at Uppåkra, southern Sweden	Antiquity	1745-1744, 0003-598X			Article	FALSE	closed	21 History and Archaeology; 2101 Archaeology	Lund University		2015-01-02	10.1017/s0003598x00094813												0	0	0	0	4	0	0	2	3	0	0	0	0	0	0	0	0	33	20	https://www.altmetric.com/details/14114167	https://api.altmetric.com/v1/donut/14114167_240.png
6	An Ancient Briton in North Africa	Antiquity	1745-1744, 0003-598X			Article	FALSE	closed	20 Language, Communication and Culture; 2004 Linguistics; 21 History and Archaeology; 2101 Archaeology			2015-01-02	10.1017/s0003598x00107835												0	0	0	0	8	0	0	0	0	0	0	0	0	0	0	0	0	1	2	https://www.altmetric.com/details/42945188	https://api.altmetric.com/v1/donut/42945188_240.png
6	Degrees of freedom in the Caribbean: archaeological explorations of transitions from slavery	Antiquity	1745-1744, 0003-598X			Article	FALSE	closed	21 History and Archaeology; 2101 Archaeology	Syracuse University		2015-01-02	10.1017/s0003598x00099828												0	0	0	0	11	0	0	1	0	0	0	0	0	0	0	0	0	8	9	https://www.altmetric.com/details/22096091	https://api.altmetric.com/v1/donut/22096091_240.png
6	The origins of iron working in India: new evidence from the Central Ganga Plain and the Eastern Vindhyas	Antiquity	1745-1744, 0003-598X			Article	TRUE	green	21 History and Archaeology; 2101 Archaeology			2015-01-02	10.1017/s0003598x00092590												0	0	0	0	3	0	0	0	4	0	0	0	0	0	0	0	0	33	26	https://www.altmetric.com/details/4121022	https://api.altmetric.com/v1/donut/4121022_240.png
6	Zebu: harbingers of doom in Bronze Age western Asia?	Antiquity	1745-1744, 0003-598X			Article	FALSE	closed	20 Language, Communication and Culture; 2004 Linguistics; 21 History and Archaeology; 2101 Archaeology	University College London		2015-01-02	10.1017/s0003598x00090542			https://www.cambridge.org/core/product/identifier/S0003598X00090542/type/journal_article									0	1	0	0	0	0	0	2	0	0	0	0	0	0	0	0	0	23	12	https://www.altmetric.com/details/16670944	https://api.altmetric.com/v1/donut/16670944_240.png
6	Size counts: the miniature archaeology of childhood in Inuit societies	Antiquity	1745-1744, 0003-598X			Article	FALSE	closed	21 History and Archaeology; 2101 Archaeology	University of Waterloo		2015-01-02	10.1017/s0003598x00086567												0	0	0	0	9	0	0	3	0	0	0	0	0	0	0	0	0	32	32	https://www.altmetric.com/details/70834407	https://api.altmetric.com/v1/donut/70834407_240.png
6	Peru's colonial wine industry and its European background	Antiquity	1745-1744, 0003-598X			Article	FALSE	closed	20 Language, Communication and Culture; 2004 Linguistics; 21 History and Archaeology; 2101 Archaeology	Southern Illinois University Carbondale		2015-01-02	10.1017/s0003598x00084064												0	0	0	0	5	0	0	0	1	0	0	0	0	0	0	0	0	9	6	https://www.altmetric.com/details/58443434	https://api.altmetric.com/v1/donut/58443434_240.png
6	The plants and the people from Buiston Crannog, Ayrshire, Scotland	Antiquity	1745-1744, 0003-598X			Article	FALSE	closed	21 History and Archaeology; 2101 Archaeology			2015-01-02	10.1017/s0003598x00084234												0	0	0	0	8	0	0	1	0	0	0	0	0	0	0	0	0	5	3	https://www.altmetric.com/details/32197084	https://api.altmetric.com/v1/donut/32197084_240.png
6	Horticultural experimentation in northern Australia reconsidered	Antiquity	1745-1744, 0003-598X			Article	FALSE	closed	20 Language, Communication and Culture; 2004 Linguistics; 21 History and Archaeology; 2101 Archaeology	Australian National University; Monash University		2015-01-02	10.1017/s0003598x00098884												0	0	0	0	9	0	0	0	0	0	0	0	0	0	0	0	0	20	21	https://www.altmetric.com/details/79870121	https://api.altmetric.com/v1/donut/79870121_240.png
6	Raymond Dart and the danger of mentors	Antiquity	1745-1744, 0003-598X			Article	FALSE	closed	21 History and Archaeology; 2101 Archaeology	UNSW Sydney		2015-01-02	10.1017/s0003598x00099890												0	0	0	0	4	0	0	0	1	0	0	0	0	0	0	0	0	7	4	https://www.altmetric.com/details/71380445	https://api.altmetric.com/v1/donut/71380445_240.png
6	Archaeological Draughtsmanship: Principles and Practice Part I: Principles and Retrospect	Antiquity	1745-1744, 0003-598X			Article	FALSE	closed	21 History and Archaeology; 2101 Archaeology			2015-01-02	10.1017/s0003598x00031823												0	0	0	0	12	0	0	1	0	0	0	0	0	0	0	0	0	8	19	https://www.altmetric.com/details/27167445	https://api.altmetric.com/v1/donut/27167445_240.png
6	A.H. Dani & V.M. Masson (ed.). History of civilizations of Central Asia I: The dawn of civilization: earliest times to 700 BC. 535 pages, 108 figures, 14 maps, 2 tables. 1992. Paris: UNESCO; ISBN 92-3-102719-0 hardback £27.	Antiquity	1745-1744, 0003-598X			Article	FALSE	closed	20 Language, Communication and Culture; 2004 Linguistics; 21 History and Archaeology; 2101 Archaeology	British Museum		2015-01-02	10.1017/s0003598x0004730x												0	1	0	0	0	0	0	0	0	0	0	0	0	0	0	0	0	0	0	https://www.altmetric.com/details/106904812	https://api.altmetric.com/v1/donut/106904812_240.png
6	The Butrint project	Antiquity	1745-1744, 0003-598X			Article	FALSE	closed	20 Language, Communication and Culture; 2004 Linguistics; 21 History and Archaeology; 2101 Archaeology	University of East Anglia		2015-01-02	10.1017/s0003598x00052613												0	1	0	0	0	0	0	0	0	0	0	0	0	0	0	0	0	2	1	https://www.altmetric.com/details/93630667	https://api.altmetric.com/v1/donut/93630667_240.png
6	Accelerator radiocarbon dating of Natal Drakensberg paintings: results and implications	Antiquity	1745-1744, 0003-598X			Article	FALSE	closed	21 History and Archaeology; 2101 Archaeology	James Cook University		2015-01-02	10.1017/s0003598x00085069												0	1	0	0	0	0	0	0	0	0	0	0	0	0	0	0	0	14	38	https://www.altmetric.com/details/20783676	https://api.altmetric.com/v1/donut/20783676_240.png
6	Touch not the fish: the Mesolithic-Neolithic change of diet and its significance	Antiquity	1745-1744, 0003-598X			Article	TRUE	bronze	21 History and Archaeology; 2101 Archaeology	Durham University; Max Planck Institute for Evolutionary Anthropology; Queen's University Belfast		2015-01-02	10.1017/s0003598x00093765												0	0	0	0	6	0	0	0	0	0	0	0	0	0	0	0	0	55	51	https://www.altmetric.com/details/63680236	https://api.altmetric.com/v1/donut/63680236_240.png
5	A Bayesian approach to dating agricultural terraces: a case from the Philippines	Antiquity	1745-1744, 0003-598X			Article	FALSE	closed	20 Language, Communication and Culture; 2004 Linguistics; 21 History and Archaeology; 2101 Archaeology	University of Hawaii at Manoa		2015-01-02	10.1017/s0003598x00099002												0	0	0	0	3	0	0	0	1	0	0	0	0	0	0	0	0	44	37	https://www.altmetric.com/details/50666749	https://api.altmetric.com/v1/donut/50666749_240.png
5	Excavation of an Acheulian workshop at Isampur, Karnataka (India)	Antiquity	1745-1744, 0003-598X			Article	FALSE	closed	20 Language, Communication and Culture; 2004 Linguistics; 21 History and Archaeology; 2101 Archaeology	Deccan College Post Graduate and Research Institute; National Museum of Natural History		2015-01-02	10.1017/s0003598x00060269												0	0	0	0	4	0	0	1	1	0	0	0	0	0	0	0	0	32	12	https://www.altmetric.com/details/46550014	https://api.altmetric.com/v1/donut/46550014_240.png
5	The Age of the British Flint Mines	Antiquity	1745-1744, 0003-598X			Article	FALSE	closed	20 Language, Communication and Culture; 2004 Linguistics; 21 History and Archaeology; 2101 Archaeology			2015-01-02	10.1017/s0003598x00007912												0	0	0	0	4	0	0	1	2	0	0	0	0	0	0	0	0	1	13	https://www.altmetric.com/details/20719468	https://api.altmetric.com/v1/donut/20719468_240.png
5	Composition, colour and context in Muisca votive metalwork (Colombia, AD 600–1800)	Antiquity	1745-1744, 0003-598X			Article	FALSE	closed	20 Language, Communication and Culture; 2004 Linguistics; 21 History and Archaeology; 2101 Archaeology	University College London		2015-01-02	10.1017/s0003598x00047918												0	0	0	0	9	0	0	2	0	0	0	0	0	0	0	0	0	25	16	https://www.altmetric.com/details/42438426	https://api.altmetric.com/v1/donut/42438426_240.png
5	Marking resistance? Change and continuity in the recent rock art of the southern Kimberley, Australia	Antiquity	1745-1744, 0003-598X			Article	FALSE	closed	21 History and Archaeology; 2101 Archaeology	Australian National University; University of Western Australia		2015-01-02	10.1017/s0003598x00049115												0	0	0	0	4	0	0	0	1	0	0	0	0	0	0	0	0	17	14	https://www.altmetric.com/details/57035604	https://api.altmetric.com/v1/donut/57035604_240.png
5	The Administration of Roman Britain	Antiquity	1745-1744, 0003-598X			Article	FALSE	closed	20 Language, Communication and Culture; 2004 Linguistics; 21 History and Archaeology; 2101 Archaeology			2015-01-02	10.1017/s0003598x00106465												0	0	0	0	5	0	0	1	1	0	0	0	0	0	0	0	0	0	22	https://www.altmetric.com/details/48834877	https://api.altmetric.com/v1/donut/48834877_240.png
5	Beazley as theorist	Antiquity	1745-1744, 0003-598X			Article	FALSE	closed	21 History and Archaeology; 2101 Archaeology	University of Wales		2015-01-02	10.1017/s0003598x00084520												0	0	0	0	4	0	0	1	1	0	0	0	0	0	0	0	0	16	26	https://www.altmetric.com/details/48232881	https://api.altmetric.com/v1/donut/48232881_240.png
5	Sutton Hoo and Beowulf	Antiquity	1745-1744, 0003-598X			Article	FALSE	closed	20 Language, Communication and Culture; 2004 Linguistics; 21 History and Archaeology; 2101 Archaeology	Uppsala University		2015-01-02	10.1017/s0003598x00019669												0	0	0	0	4	0	0	1	5	0	0	0	0	0	0	0	0	1	3	https://www.altmetric.com/details/13575348	https://api.altmetric.com/v1/donut/13575348_240.png
5	Indo-Roman trade: the ceramic evidence from Egypt	Antiquity	1745-1744, 0003-598X			Article	TRUE	bronze	20 Language, Communication and Culture; 2004 Linguistics; 21 History and Archaeology; 2101 Archaeology	Museum of London		2015-01-02	10.1017/s0003598x00059986												0	0	0	0	8	0	0	0	0	0	0	0	0	0	0	0	0	21	17	https://www.altmetric.com/details/42495138	https://api.altmetric.com/v1/donut/42495138_240.png
5	Syrinx and Bagpipe: a Romano- British Representation?	Antiquity	1745-1744, 0003-598X			Article	FALSE	closed	20 Language, Communication and Culture; 2004 Linguistics; 21 History and Archaeology; 2101 Archaeology			2015-01-02	10.1017/s0003598x00107495												0	0	0	0	7	0	0	0	0	0	0	0	0	0	0	0	0	1	0	https://www.altmetric.com/details/77296562	https://api.altmetric.com/v1/donut/77296562_240.png
5	Reviews - Barry Cunliffe: Danebury. Anatomy of an iron age hillfort. London: Batsford, 1984. 192 pp., 100 illus., £14.95.	Antiquity	1745-1744, 0003-598X			Article	FALSE	closed	20 Language, Communication and Culture; 2004 Linguistics; 21 History and Archaeology; 2101 Archaeology			2015-01-02	10.1017/s0003598x00058920												0	0	0	0	9	0	0	1	0	0	0	0	0	0	0	0	0	0	0	https://www.altmetric.com/details/70251853	https://api.altmetric.com/v1/donut/70251853_240.png
5	Fire on the desert: conflict archaeology and the Great Arab Revolt in Jordan, 1916–18	Antiquity	1745-1744, 0003-598X			Article	FALSE	closed	21 History and Archaeology; 2101 Archaeology	University of Bristol		2015-01-02	10.1017/s0003598x00066746												0	0	0	0	8	0	0	2	0	0	0	0	0	0	0	0	0	23	10	https://www.altmetric.com/details/70138159	https://api.altmetric.com/v1/donut/70138159_240.png
5	Archaeology: the loss of innocence	Antiquity	1745-1744, 0003-598X			Article	FALSE	closed	20 Language, Communication and Culture; 2004 Linguistics; 21 History and Archaeology; 2101 Archaeology			2015-01-02	10.1017/s0003598x0003461x												0	0	0	0	3	0	0	0	3	0	0	0	0	0	0	0	0	384	213	https://www.altmetric.com/details/10519889	https://api.altmetric.com/v1/donut/10519889_240.png
5	Jon C. Henderson. The Atlantic Iron Age: settlement and identity in the first millennium BC. xiv+370 pages, 125 figures. 2007. Abingdon & New York: Routledge; 978-0-415-43642-7 hardback £60; 978-0-203-93846-1 e-book £60.	Antiquity	1745-1744, 0003-598X			Article	FALSE	closed	20 Language, Communication and Culture; 2004 Linguistics; 21 History and Archaeology; 2101 Archaeology	University of Edinburgh		2015-01-02	10.1017/s0003598x00097556												0	0	0	0	9	0	0	0	0	0	0	0	0	0	0	0	0	0	0	https://www.altmetric.com/details/64686317	https://api.altmetric.com/v1/donut/64686317_240.png
5	Paviland Cave: contextualizing the ‘Red Lady’	Antiquity	1745-1744, 0003-598X			Article	FALSE	closed	21 History and Archaeology; 2101 Archaeology	University of Oxford; University of South Wales		2015-01-02	10.1017/s0003598x00087354												0	0	0	0	4	0	0	0	1	0	0	0	0	0	0	0	0	56	53	https://www.altmetric.com/details/75324935	https://api.altmetric.com/v1/donut/75324935_240.png
5	Unlocking historic landscapes in the Eastern Mediterranean: two pilot studies using Historic Landscape Characterisation	Antiquity	1745-1744, 0003-598X			Article	TRUE	green	20 Language, Communication and Culture; 2004 Linguistics; 21 History and Archaeology; 2101 Archaeology	Newcastle University; University of Edinburgh	Arts and Humanities Research Council	2015-01-02	10.1017/s0003598x00099889												0	0	0	0	6	0	0	0	0	0	0	0	0	0	0	0	0	44	31	https://www.altmetric.com/details/53517732	https://api.altmetric.com/v1/donut/53517732_240.png
5	Middle Palaeolithic birch-bark pitch	Antiquity	1745-1744, 0003-598X			Article	FALSE	closed	20 Language, Communication and Culture; 2004 Linguistics; 21 History and Archaeology; 2101 Archaeology			2015-01-02	10.1017/s0003598x00089638												0	0	0	0	2	0	0	0	1	0	0	0	0	0	0	0	0	63	93	https://www.altmetric.com/details/47872017	https://api.altmetric.com/v1/donut/47872017_240.png
5	The Dating of the Sutton Hoo Coins	Antiquity	1745-1744, 0003-598X			Article	FALSE	closed	20 Language, Communication and Culture; 2004 Linguistics; 21 History and Archaeology; 2101 Archaeology			2015-01-02	10.1017/s0003598x00023620												0	0	0	0	4	0	0	1	2	0	0	0	0	0	0	0	0	4	2	https://www.altmetric.com/details/45568807	https://api.altmetric.com/v1/donut/45568807_240.png
5	Excavation as theatre	Antiquity	1745-1744, 0003-598X			Article	FALSE	closed	21 History and Archaeology; 2101 Archaeology	University College London		2015-01-02	10.1017/s0003598x00075992												0	0	0	0	3	0	0	1	1	0	0	0	0	0	0	0	0	59	55	https://www.altmetric.com/details/35754724	https://api.altmetric.com/v1/donut/35754724_240.png
5	The Prehistoric Remains of the Maltese Islands	Antiquity	1745-1744, 0003-598X			Article	FALSE	closed	21 History and Archaeology; 2101 Archaeology			2015-01-02	10.1017/s0003598x0000418x												0	0	0	0	7	0	0	1	0	0	0	0	0	0	0	0	0	3	3	https://www.altmetric.com/details/108737058	https://api.altmetric.com/v1/donut/108737058_240.png
5	Large-scale storage of grain surplus in the sixth millennium BC: the silos of Tel Tsaf	Antiquity	1745-1744, 0003-598X			Article	FALSE	closed	20 Language, Communication and Culture; 2004 Linguistics; 21 History and Archaeology; 2101 Archaeology	Hebrew University of Jerusalem; Tel Aviv University		2015-01-02	10.1017/s0003598x00098458												0	0	0	0	7	0	0	0	0	0	0	0	0	0	0	0	0	56	28	https://www.altmetric.com/details/90490930	https://api.altmetric.com/v1/donut/90490930_240.png
5	Making stone vessels in ancient Mesopotamia and Egypt	Antiquity	1745-1744, 0003-598X			Article	FALSE	closed	20 Language, Communication and Culture; 2004 Linguistics; 21 History and Archaeology; 2101 Archaeology	University of Manchester		2015-01-02	10.1017/s0003598x00045804												0	0	0	0	6	0	0	0	0	0	0	0	0	0	0	0	0	22	13	https://www.altmetric.com/details/52168763	https://api.altmetric.com/v1/donut/52168763_240.png
5	Roman vineyards in Britain: stratigraphic and palynological data from Wollaston in the Nene Valley, England	Antiquity	1745-1744, 0003-598X			Article	FALSE	closed	21 History and Archaeology; 2101 Archaeology	Northamptonshire County Council; University of Exeter; University of Leicester		2015-01-02	10.1017/s0003598x00089250												0	0	0	0	2	0	0	1	2	0	0	0	0	0	0	0	0	31	20	https://www.altmetric.com/details/26375738	https://api.altmetric.com/v1/donut/26375738_240.png
5	An upper palaeolithic shrine in India?	Antiquity	1745-1744, 0003-598X			Article	FALSE	closed	20 Language, Communication and Culture; 2004 Linguistics; 21 History and Archaeology; 2101 Archaeology			2015-01-02	10.1017/s0003598x00055253			https://www.cambridge.org/core/product/identifier/S0003598X00055253/type/journal_article									0	0	0	0	3	0	0	1	3	0	0	0	0	0	0	0	0	19	29	https://www.altmetric.com/details/18286899	https://api.altmetric.com/v1/donut/18286899_240.png
5	The age of Stonehenge	Antiquity	1745-1744, 0003-598X			Article	TRUE	green	21 History and Archaeology; 2101 Archaeology	Bournemouth University; British Geological Survey; British Museum; English Heritage; Max Planck Society; National Museums Scotland; University College London; University of Bradford; University of Bristol; University of Leicester; University of Manchester; University of Sheffield	Arts and Humanities Research Council	2015-01-02	10.1017/s0003598x00095624												0	0	0	0	2	0	0	0	3	0	0	0	0	0	0	0	0	122	45	https://www.altmetric.com/details/4083443	https://api.altmetric.com/v1/donut/4083443_240.png
5	Tools, space and behaviour in the Lower Palaeolithic: discoveries at Soucy in the Paris basin	Antiquity	1745-1744, 0003-598X			Article	FALSE	closed	21 History and Archaeology; 2101 Archaeology			2015-01-02	10.1017/s0003598x00095570												0	0	0	0	8	0	0	1	0	0	0	0	0	0	0	0	0	36	23	https://www.altmetric.com/details/46436288	https://api.altmetric.com/v1/donut/46436288_240.png
5	The emergence of the Scythians: Bronze Age to Iron Age in South Siberia	Antiquity	1745-1744, 0003-598X			Article	FALSE	closed	21 History and Archaeology; 2101 Archaeology; 2103 Historical Studies	University of Paris		2015-01-02	10.1017/s0003598x00094461												0	0	0	0	1	0	0	0	1	0	0	2	0	0	0	0	0	24	22	https://www.altmetric.com/details/104146457	https://api.altmetric.com/v1/donut/104146457_240.png
5	Acoustics of historic spaces as a form of intangible cultural heritage	Antiquity	1745-1744, 0003-598X			Article	TRUE	bronze	21 History and Archaeology; 2101 Archaeology	Constantine the Philosopher University in Nitra		2015-01-02	10.1017/s0003598x00049139												0	0	0	0	5	0	0	0	0	0	0	0	0	0	0	0	0	18	6	https://www.altmetric.com/details/103046290	https://api.altmetric.com/v1/donut/103046290_240.png
5	A pattern of evolution for the Neolithic funerary structures of the west of France	Antiquity	1745-1744, 0003-598X			Article	FALSE	closed	21 History and Archaeology; 2101 Archaeology			2015-01-02	10.1017/s0003598x00045701												0	0	0	0	7	0	0	1	0	0	0	0	0	0	0	0	0	13	11	https://www.altmetric.com/details/99754834	https://api.altmetric.com/v1/donut/99754834_240.png
5	Ancient bird stencils discovered in Arnhem Land, Northern Territory, Australia	Antiquity	1745-1744, 0003-598X			Article	TRUE	green	21 History and Archaeology; 2101 Archaeology	Australian National University; Griffith University; University of Queensland		2015-01-02	10.1017/s0003598x00066679												0	0	0	0	5	0	0	1	0	0	0	0	0	0	0	0	0	18	13	https://www.altmetric.com/details/82122914	https://api.altmetric.com/v1/donut/82122914_240.png
5	The man, the woman and the hyoid bone: from archaeology to the burial practices of the Xiongnu people (Egyin Gol valley, Mongolia)	Antiquity	1745-1744, 0003-598X			Article	FALSE	closed	21 History and Archaeology; 2101 Archaeology	Paul Sabatier University; University of Toulouse-Jean Jaurès		2015-01-02	10.1017/s0003598x00059883												0	0	0	0	9	0	0	0	0	0	0	0	0	0	0	0	0	14	12	https://www.altmetric.com/details/76073732	https://api.altmetric.com/v1/donut/76073732_240.png
5	Air-Photographs near Dorchester, Oxon. (Plates I-II)	Antiquity	1745-1744, 0003-598X			Article	FALSE	closed	20 Language, Communication and Culture; 2004 Linguistics; 21 History and Archaeology; 2101 Archaeology			2015-01-02	10.1017/s0003598x00000946												0	0	0	0	7	0	0	0	0	0	0	0	0	0	0	0	0	0	1	https://www.altmetric.com/details/75690937	https://api.altmetric.com/v1/donut/75690937_240.png
5	Radiocarbon dating Machu Picchu, Peru	Antiquity	1745-1744, 0003-598X			Article	FALSE	closed	20 Language, Communication and Culture; 2004 Linguistics; 21 History and Archaeology; 2101 Archaeology	National University of Saint Anthony the Abbot in Cuzco; University of California, Los Angeles		2015-01-02	10.1017/s0003598x00075116												0	0	0	0	5	0	0	1	0	0	0	0	0	0	0	2	0	6	4	https://www.altmetric.com/details/70759351	https://api.altmetric.com/v1/donut/70759351_240.png
5	Isotope evidence for the diet of the Neanderthal type specimen	Antiquity	1745-1744, 0003-598X			Article	FALSE	closed	20 Language, Communication and Culture; 2004 Linguistics; 21 History and Archaeology; 2101 Archaeology	Durham University; Max Planck Institute for Evolutionary Anthropology; University of Tübingen		2015-01-02	10.1017/s0003598x00097210												0	0	0	0	8	0	0	1	0	0	0	0	0	0	0	0	0	80	24	https://www.altmetric.com/details/95038466	https://api.altmetric.com/v1/donut/95038466_240.png
5	Direct dating of pottery from its organic residues: new precision using compound-specific carbon isotopes	Antiquity	1745-1744, 0003-598X			Article	FALSE	closed	20 Language, Communication and Culture; 2004 Linguistics; 21 History and Archaeology; 2101 Archaeology	Lancaster University; University of Bristol; University of Oxford		2015-01-02	10.1017/s0003598x00097325												0	0	0	0	5	0	0	0	0	0	0	0	0	0	0	0	0	71	55	https://www.altmetric.com/details/79355022	https://api.altmetric.com/v1/donut/79355022_240.png
5	First Steps in Archaeology	Antiquity	1745-1744, 0003-598X			Article	FALSE	closed	21 History and Archaeology; 2101 Archaeology; 2103 Historical Studies			2015-01-02	10.1017/s0003598x00035742												0	0	0	0	6	0	0	1	0	0	0	0	0	0	0	0	0	2	1	https://www.altmetric.com/details/55297704	https://api.altmetric.com/v1/donut/55297704_240.png
5	York: an Early Medieval site	Antiquity	1745-1744, 0003-598X			Article	FALSE	closed	20 Language, Communication and Culture; 2004 Linguistics; 21 History and Archaeology; 2101 Archaeology			2015-01-02	10.1017/s0003598x00054132												0	0	0	0	7	0	0	1	0	0	0	0	0	0	0	0	0	4	20	https://www.altmetric.com/details/45816395	https://api.altmetric.com/v1/donut/45816395_240.png
5	Imaging the past: recent applications of multispectral imaging technology to deciphering manuscripts	Antiquity	1745-1744, 0003-598X			Article	FALSE	closed	20 Language, Communication and Culture; 2004 Linguistics; 21 History and Archaeology; 2101 Archaeology	Brigham Young University		2015-01-02	10.1017/s0003598x00092346												0	0	0	0	8	0	0	1	0	0	0	0	0	0	0	0	0	26	32	https://www.altmetric.com/details/43589440	https://api.altmetric.com/v1/donut/43589440_240.png
5	Palaeolithic perishables made permanent	Antiquity	1745-1744, 0003-598X			Article	FALSE	closed	21 History and Archaeology; 2101 Archaeology	Mercyhurst University; University of Illinois Urbana-Champaign		2015-01-02	10.1017/s0003598x00060464												0	0	0	0	5	0	0	0	0	0	0	0	0	0	0	0	0	59	40	https://www.altmetric.com/details/33339307	https://api.altmetric.com/v1/donut/33339307_240.png
4	The preservation and presentation of Great Zimbabwe	Antiquity	1745-1744, 0003-598X			Article	FALSE	closed	20 Language, Communication and Culture; 2004 Linguistics; 21 History and Archaeology; 2101 Archaeology	University of Zimbabwe		2015-01-02	10.1017/s0003598x00047128												0	0	0	0	1	0	0	0	1	0	0	0	0	0	0	0	0	19	10	https://www.altmetric.com/details/83469179	https://api.altmetric.com/v1/donut/83469179_240.png
4	The emergence of agriculture in southern China	Antiquity	1745-1744, 0003-598X			Article	FALSE	closed	21 History and Archaeology; 2101 Archaeology	Australian National University; Peking University		2015-01-02	10.1017/s0003598x00099737												0	0	0	0	3	0	0	0	1	0	0	0	0	0	0	0	0	78	108	https://www.altmetric.com/details/55578859	https://api.altmetric.com/v1/donut/55578859_240.png
4	Modelling maritime interaction in the Aegean Bronze Age	Antiquity	1745-1744, 0003-598X			Article	TRUE	bronze	20 Language, Communication and Culture; 2004 Linguistics; 21 History and Archaeology; 2101 Archaeology	University of Toronto		2015-01-02	10.1017/s0003598x0009774x												0	0	0	0	1	0	0	0	2	0	0	0	0	0	0	0	0	163	97	https://www.altmetric.com/details/34770734	https://api.altmetric.com/v1/donut/34770734_240.png
4	The Coppergate helmet	Antiquity	1745-1744, 0003-598X			Article	FALSE	closed	21 History and Archaeology; 2101 Archaeology			2015-01-02	10.1017/s0003598x00054673			https://www.cambridge.org/core/product/identifier/S0003598X00054673/type/journal_article									0	0	0	0	1	0	0	0	7	0	0	0	0	0	0	0	0	10	3	https://www.altmetric.com/details/16741932	https://api.altmetric.com/v1/donut/16741932_240.png
4	On thin ice: problems with Stanford and Bradley's proposed Solutrean colonisation of North America	Antiquity	1745-1744, 0003-598X			Article	FALSE	closed	21 History and Archaeology; 2101 Archaeology	Cleveland Museum of Natural History; Simon Fraser University; University of Aberdeen; University of Kent; University of Missouri; University of New Mexico; University of Tulsa		2015-01-02	10.1017/s0003598x0010122x			https://www.cambridge.org/core/product/identifier/S0003598X0010122X/type/journal_article									0	0	0	0	1	0	0	0	2	0	0	0	0	0	0	0	0	47	29	https://www.altmetric.com/details/16241802	https://api.altmetric.com/v1/donut/16241802_240.png
4	The Cobata colossal head: an unfinished Olmec monument?	Antiquity	1745-1744, 0003-598X			Article	FALSE	closed	20 Language, Communication and Culture; 2004 Linguistics; 21 History and Archaeology; 2101 Archaeology	Boston University		2015-01-02	10.1017/s0003598x00052595												0	0	0	0	1	0	0	0	1	0	0	0	0	0	0	0	0	8	1	https://www.altmetric.com/details/14655706	https://api.altmetric.com/v1/donut/14655706_240.png
4	Early herders and monumental sites in eastern Africa: dating and interpretation	Antiquity	1745-1744, 0003-598X			Article	TRUE	green	21 History and Archaeology; 2101 Archaeology	Stony Brook University; Washington University in St. Louis		2015-01-02	10.1017/s0003598x00062803												0	0	0	0	1	0	0	0	1	0	0	0	0	0	0	0	0	45	45	https://www.altmetric.com/details/13800778	https://api.altmetric.com/v1/donut/13800778_240.png
4	High-resolution satellite imagery in archaeological application: a Russian satellite photograph of the Stonehenge region	Antiquity	1745-1744, 0003-598X			Article	FALSE	closed	21 History and Archaeology; 2101 Archaeology			2015-01-02	10.1017/s0003598x00083812												0	0	0	0	7	0	0	1	0	0	0	0	0	0	0	0	0	28	21	https://www.altmetric.com/details/76388909	https://api.altmetric.com/v1/donut/76388909_240.png
4	Palestinian Excavations	Antiquity	1745-1744, 0003-598X			Article	FALSE	closed	21 History and Archaeology; 2101 Archaeology; 2103 Historical Studies			2015-01-02	10.1017/s0003598x00023383												0	0	0	0	7	0	0	1	0	0	0	0	0	0	0	0	0	1	0	https://www.altmetric.com/details/53107158	https://api.altmetric.com/v1/donut/53107158_240.png
4	Prehistoric stone monuments in the northern region of the Kula Ring	Antiquity	1745-1744, 0003-598X			Article	FALSE	closed	21 History and Archaeology; 2101 Archaeology			2015-01-02	10.1017/s0003598x00093248												0	0	0	0	6	0	0	0	0	0	0	0	0	0	0	0	0	3	13	https://www.altmetric.com/details/89231117	https://api.altmetric.com/v1/donut/89231117_240.png
4	The Piltdown problem reconsidered	Antiquity	1745-1744, 0003-598X			Article	FALSE	closed	20 Language, Communication and Culture; 2004 Linguistics; 21 History and Archaeology; 2101 Archaeology			2015-01-02	10.1017/s0003598x00070563												0	0	0	0	10	0	0	2	0	0	0	0	0	0	0	0	0	3	2	https://www.altmetric.com/details/70907136	https://api.altmetric.com/v1/donut/70907136_240.png
4	Bees in Antiquity	Antiquity	1745-1744, 0003-598X			Article	FALSE	closed	20 Language, Communication and Culture; 2004 Linguistics; 21 History and Archaeology; 2101 Archaeology			2015-01-02	10.1017/s0003598x00017701												0	0	0	0	9	0	0	1	0	0	0	0	0	0	0	0	0	8	6	https://www.altmetric.com/details/60705848	https://api.altmetric.com/v1/donut/60705848_240.png
4	Grimthorpe: A Hillfort on the Yorkshire Wolds	Antiquity	1745-1744, 0003-598X			Article	FALSE	closed	20 Language, Communication and Culture; 2004 Linguistics; 21 History and Archaeology; 2101 Archaeology			2015-01-02	10.1017/s0003598x00106787												0	0	0	0	10	0	0	2	0	0	0	0	0	0	0	0	0	1	2	https://www.altmetric.com/details/44191010	https://api.altmetric.com/v1/donut/44191010_240.png
4	Editorial	Antiquity	1745-1744, 0003-598X			Article	TRUE	bronze	20 Language, Communication and Culture; 2004 Linguistics; 21 History and Archaeology; 2101 Archaeology			2015-01-02	10.1017/s0003598x00093601												0	0	0	0	6	0	0	0	0	0	0	0	0	0	0	0	0	1	1	https://www.altmetric.com/details/82495359	https://api.altmetric.com/v1/donut/82495359_240.png
4	The Recent Excavations at Avebury	Antiquity	1745-1744, 0003-598X			Article	FALSE	closed	20 Language, Communication and Culture; 2004 Linguistics; 21 History and Archaeology; 2101 Archaeology			2015-01-02	10.1017/s0003598x00012114												0	0	0	0	2	0	0	1	1	0	0	0	0	0	0	0	0	0	8	https://www.altmetric.com/details/109248278	https://api.altmetric.com/v1/donut/109248278_240.png
4	A Later Bronze Age shield from South Cadbury, Somerset, England	Antiquity	1745-1744, 0003-598X			Article	FALSE	closed	21 History and Archaeology; 2101 Archaeology	University of Birmingham		2015-01-02	10.1017/s0003598x00087822												0	0	0	0	2	0	0	0	1	0	0	0	0	0	0	0	0	6	5	https://www.altmetric.com/details/94696076	https://api.altmetric.com/v1/donut/94696076_240.png
4	New evidence for the processing of wild cereal grains at Ohalo II, a 23 000-year-old campsite on the shore of the Sea of Galilee, Israel	Antiquity	1745-1744, 0003-598X			Article	FALSE	closed	21 History and Archaeology; 2101 Archaeology	Bar-Ilan University; National Museum of Natural History; Smithsonian Tropical Research Institute; University of Haifa		2015-01-02	10.1017/s0003598x00048201												0	0	0	0	1	0	0	1	1	0	0	0	0	0	0	0	0	76	53	https://www.altmetric.com/details/20410636	https://api.altmetric.com/v1/donut/20410636_240.png
4	Bronze Age textile evidence in ceramic impressions: weaving and pottery technology among mobile pastoralists of central Eurasia	Antiquity	1745-1744, 0003-598X			Article	FALSE	closed	20 Language, Communication and Culture; 2004 Linguistics; 21 History and Archaeology; 2101 Archaeology	Washington University in St. Louis		2015-01-02	10.1017/s0003598x00062827												0	0	0	0	7	0	0	0	0	0	0	0	0	0	0	0	0	32	13	https://www.altmetric.com/details/80274054	https://api.altmetric.com/v1/donut/80274054_240.png
4	Barry Cunliffe: Danebury. An iron age hillfort in Hampshire. Vol. 1. The excavations 1969–1978: the site. Vol. 2. The excavations 1969–1978: the finds. London: Council for British Archaeology, 1984. 568 pp., 56 pls., 404 figs., 100 tables, 34 microfiche, £40.00 (two vols.). - Barry Cunliffe: Danebury. Anatomy of an iron age hillfort. London: Batsford, 1984. 192 pp., 100 illus., £14.95.	Antiquity	1745-1744, 0003-598X			Article	FALSE	closed	21 History and Archaeology; 2101 Archaeology			2015-01-02	10.1017/s0003598x00058919												0	0	0	0	6	0	0	1	0	0	0	0	0	0	0	0	0	0	0	https://www.altmetric.com/details/55398148	https://api.altmetric.com/v1/donut/55398148_240.png
4	Excavations at the Jegliniec hillfort – recent developments in Balt archaeology	Antiquity	1745-1744, 0003-598X			Article	FALSE	closed	21 History and Archaeology; 2101 Archaeology; 2103 Historical Studies	State Archaeological Museum		2015-01-02	10.1017/s0003598x00080315												0	0	0	0	7	0	0	1	0	0	0	0	0	0	0	0	0	2	2	https://www.altmetric.com/details/45182180	https://api.altmetric.com/v1/donut/45182180_240.png
4	Boule's error: on the social context of scientific knowledge	Antiquity	1745-1744, 0003-598X			Article	FALSE	closed	20 Language, Communication and Culture; 2004 Linguistics; 21 History and Archaeology; 2101 Archaeology	KU Leuven		2015-01-02	10.1017/s0003598x00089936												0	0	0	0	9	0	0	0	0	0	0	0	0	0	0	0	0	20	15	https://www.altmetric.com/details/73482110	https://api.altmetric.com/v1/donut/73482110_240.png
4	The Sutton Hoo ship built in Sweden?	Antiquity	1745-1744, 0003-598X			Article	TRUE	bronze	20 Language, Communication and Culture; 2004 Linguistics; 21 History and Archaeology; 2101 Archaeology			2015-01-02	10.1017/s0003598x0010701x												0	0	0	0	12	0	0	3	0	0	0	0	0	0	0	0	0	2	0	https://www.altmetric.com/details/43382504	https://api.altmetric.com/v1/donut/43382504_240.png
4	The Longstone, Mottistone	Antiquity	1745-1744, 0003-598X			Article	FALSE	closed	20 Language, Communication and Culture; 2004 Linguistics; 21 History and Archaeology; 2101 Archaeology			2015-01-02	10.1017/s0003598x00022468												0	0	0	0	5	0	0	0	0	0	0	0	0	0	0	0	0	2	0	https://www.altmetric.com/details/18721108	https://api.altmetric.com/v1/donut/18721108_240.png
4	Tlaxcallan: the archaeology of an ancient republic in the New World	Antiquity	1745-1744, 0003-598X			Article	FALSE	closed	21 History and Archaeology; 2101 Archaeology	Northwestern University; Purdue University West Lafayette; Tulane University		2015-01-02	10.1017/s0003598x0006751x												0	0	0	0	1	0	0	0	1	0	0	0	0	0	0	0	0	26	24	https://www.altmetric.com/details/94311562	https://api.altmetric.com/v1/donut/94311562_240.png
4	New Light on Mycenaean Religion	Antiquity	1745-1744, 0003-598X			Article	FALSE	closed	20 Language, Communication and Culture; 2004 Linguistics; 21 History and Archaeology; 2101 Archaeology			2015-01-02	10.1017/s0003598x00041740												0	0	0	0	2	0	0	0	2	0	0	0	0	0	0	0	0	2	12	https://www.altmetric.com/details/60239629	https://api.altmetric.com/v1/donut/60239629_240.png
4	The Invasion Hypothesis in British Archaeology	Antiquity	1745-1744, 0003-598X			Article	FALSE	closed	20 Language, Communication and Culture; 2004 Linguistics; 21 History and Archaeology; 2101 Archaeology			2015-01-02	10.1017/s0003598x00032488												0	0	0	0	1	0	0	0	1	0	0	0	0	0	0	0	0	39	56	https://www.altmetric.com/details/30034169	https://api.altmetric.com/v1/donut/30034169_240.png
4	Moonshine on Stonehenge	Antiquity	1745-1744, 0003-598X			Article	FALSE	closed	20 Language, Communication and Culture; 2004 Linguistics; 21 History and Archaeology; 2101 Archaeology			2015-01-02	10.1017/s0003598x0003252x												0	0	0	0	1	0	0	2	1	0	0	0	0	0	0	0	0	6	23	https://www.altmetric.com/details/5999466	https://api.altmetric.com/v1/donut/5999466_240.png
4	Excavations at Matupi cave	Antiquity	1745-1744, 0003-598X			Article	FALSE	closed	21 History and Archaeology; 2101 Archaeology			2015-01-02	10.1017/s0003598x00100572												0	0	0	0	1	0	0	0	2	0	0	0	0	0	0	0	0	13	55	https://www.altmetric.com/details/5057397	https://api.altmetric.com/v1/donut/5057397_240.png
4	A four-tier approach to the protection of cultural property in the event of armed conflict	Antiquity	1745-1744, 0003-598X			Article	FALSE	closed	21 History and Archaeology; 2101 Archaeology	Newcastle University		2015-01-02	10.1017/s0003598x00048699												0	0	0	0	1	0	0	0	2	0	0	0	0	0	0	0	0	30	19	https://www.altmetric.com/details/4164989	https://api.altmetric.com/v1/donut/4164989_240.png
4	A Chronological Table of Prehistory	Antiquity	1745-1744, 0003-598X			Article	FALSE	closed	21 History and Archaeology; 2101 Archaeology			2015-01-02	10.1017/s0003598x00006712												0	0	0	0	7	0	0	1	0	0	0	0	0	0	0	0	0	10	10	https://www.altmetric.com/details/54048227	https://api.altmetric.com/v1/donut/54048227_240.png
4	Goodbye Columbus	Antiquity	1745-1744, 0003-598X			Article	FALSE	closed	20 Language, Communication and Culture; 2004 Linguistics; 21 History and Archaeology; 2101 Archaeology			2015-01-02	10.1017/s0003598x00045920												0	0	0	0	6	0	0	1	0	0	0	0	0	0	0	0	0	24	0	https://www.altmetric.com/details/27200497	https://api.altmetric.com/v1/donut/27200497_240.png
4	Too many ancestors	Antiquity	1745-1744, 0003-598X			Article	TRUE	bronze	20 Language, Communication and Culture; 2004 Linguistics; 21 History and Archaeology; 2101 Archaeology	Cardiff University		2015-01-02	10.1017/s0003598x00089870												0	0	0	0	4	0	0	0	0	0	0	0	0	0	0	0	0	90	67	https://www.altmetric.com/details/8898652	https://api.altmetric.com/v1/donut/8898652_240.png
4	A model of Tell el-Amarna	Antiquity	1745-1744, 0003-598X			Article	FALSE	closed	21 History and Archaeology; 2101 Archaeology	University of Cambridge		2015-01-02	10.1017/s0003598x00065996												0	0	0	0	5	0	0	0	0	0	0	0	0	0	0	0	0	5	0	https://www.altmetric.com/details/70317485	https://api.altmetric.com/v1/donut/70317485_240.png
4	Prehistoric string theory. How twisted fibres helped to shape the world	Antiquity	1745-1744, 0003-598X			Article	FALSE	closed	20 Language, Communication and Culture; 2004 Linguistics; 21 History and Archaeology; 2101 Archaeology	University of York		2015-01-02	10.1017/s0003598x00096794												0	0	0	0	0	0	0	1	2	0	0	0	0	0	0	0	0	78	32	https://www.altmetric.com/details/73433759	https://api.altmetric.com/v1/donut/73433759_240.png
4	A Quarter Century of Antiquity	Antiquity	1745-1744, 0003-598X			Article	FALSE	closed	20 Language, Communication and Culture; 2004 Linguistics; 21 History and Archaeology; 2101 Archaeology			2015-01-02	10.1017/s0003598x00020482												0	0	0	0	1	0	0	0	2	0	0	0	0	0	0	0	0	1	4	https://www.altmetric.com/details/70246285	https://api.altmetric.com/v1/donut/70246285_240.png
4	The origin of the true chariot	Antiquity	1745-1744, 0003-598X			Article	FALSE	closed	20 Language, Communication and Culture; 2004 Linguistics; 21 History and Archaeology; 2101 Archaeology			2015-01-02	10.1017/s0003598x00084192												0	0	0	0	0	0	0	1	1	0	0	0	0	0	0	0	0	7	12	https://www.altmetric.com/details/63220298	https://api.altmetric.com/v1/donut/63220298_240.png
4	Pleistocene seed-grinding implements from the Australian arid zone	Antiquity	1745-1744, 0003-598X			Article	FALSE	closed	20 Language, Communication and Culture; 2004 Linguistics; 21 History and Archaeology; 2101 Archaeology	Australian Museum; University of Sydney		2015-01-02	10.1017/s0003598x00084921												0	0	0	0	0	0	0	1	1	0	0	0	0	0	0	0	0	63	83	https://www.altmetric.com/details/55266135	https://api.altmetric.com/v1/donut/55266135_240.png
4	Resisting the cold in ice age Tasmania: thermal environment and settlement strategies	Antiquity	1745-1744, 0003-598X			Article	FALSE	closed	21 History and Archaeology; 2101 Archaeology	Australian National University		2015-01-02	10.1017/s0003598x00095582												0	0	0	0	7	0	0	2	0	0	0	0	0	0	0	0	0	16	10	https://www.altmetric.com/details/54799320	https://api.altmetric.com/v1/donut/54799320_240.png
4	Symmetry and humans: reply to Mithen's ‘Sexy Handaxe Theory’	Antiquity	1745-1744, 0003-598X			Article	FALSE	closed	20 Language, Communication and Culture; 2004 Linguistics; 21 History and Archaeology; 2101 Archaeology			2015-01-02	10.1017/s0003598x00098197												0	0	0	0	0	0	0	1	1	0	0	0	0	0	0	0	0	34	11	https://www.altmetric.com/details/27393439	https://api.altmetric.com/v1/donut/27393439_240.png
4	New fieldwork at Shuqba Cave and in Wadi en-Natuf, Western Judea	Antiquity	1745-1744, 0003-598X			Article	FALSE	closed	20 Language, Communication and Culture; 2004 Linguistics; 21 History and Archaeology; 2101 Archaeology	University of Wales		2015-01-02	10.1017/s0003598x00060294												0	0	0	0	0	0	0	1	1	0	0	0	0	0	0	0	0	11	2	https://www.altmetric.com/details/3770548	https://api.altmetric.com/v1/donut/3770548_240.png
4	Ancient DNA and the archaeologist	Antiquity	1745-1744, 0003-598X			Article	FALSE	closed	21 History and Archaeology; 2101 Archaeology			2015-01-02	10.1017/s0003598x0008100x												0	0	0	0	5	0	0	1	0	0	0	0	0	0	0	0	0	43	50	https://www.altmetric.com/details/88137779	https://api.altmetric.com/v1/donut/88137779_240.png
3	A Study of Cremation	Antiquity	1745-1744, 0003-598X			Article	FALSE	closed	20 Language, Communication and Culture; 2004 Linguistics; 21 History and Archaeology; 2101 Archaeology			2015-01-02	10.1017/s0003598x00035146												0	0	0	0	0	0	0	0	1	0	0	0	0	0	0	0	0	29	56	https://www.altmetric.com/details/113000934	https://api.altmetric.com/v1/donut/113000934_240.png
3	BULLETTINO DELLA COMMISSIONE ARCHEOLOGICA COMUNALE DI ROMA. Years 62 and 63. pp. 195 and 135; 144 and 76 with many illustrations.	Antiquity	1745-1744, 0003-598X			Article	FALSE	closed	20 Language, Communication and Culture; 2004 Linguistics; 21 History and Archaeology; 2101 Archaeology			2015-01-02	10.1017/s0003598x00013788												0	0	0	0	0	0	0	0	1	0	0	0	0	0	0	0	0	0	3	https://www.altmetric.com/details/112562491	https://api.altmetric.com/v1/donut/112562491_240.png
3	Harappan seeds and agriculture: some considerations	Antiquity	1745-1744, 0003-598X			Article	FALSE	closed	20 Language, Communication and Culture; 2004 Linguistics; 21 History and Archaeology; 2101 Archaeology	University College London		2015-01-02	10.1017/s0003598x00061068												0	0	0	0	0	0	0	0	1	0	0	0	0	0	0	0	0	33	12	https://www.altmetric.com/details/112069430	https://api.altmetric.com/v1/donut/112069430_240.png
3	MEROWINGERZEIT. By Gustav Behrens. (Römisch-Germanisches Zentralmuseum zu Mainz, Katalog 13; Original Altertümer des Zentralmuseums zu Mainz). Mainx, 1947. pp. 83, figs. 165, pl. 8. No price indicated.	Antiquity	1745-1744, 0003-598X			Article	FALSE	closed	20 Language, Communication and Culture; 2004 Linguistics; 21 History and Archaeology; 2101 Archaeology			2015-01-02	10.1017/s0003598x00023243												0	0	0	0	0	0	0	0	1	0	0	0	0	0	0	0	0	0	0	https://www.altmetric.com/details/111587157	https://api.altmetric.com/v1/donut/111587157_240.png
3	Sutton Hoo? a Summary	Antiquity	1745-1744, 0003-598X			Article	FALSE	closed	20 Language, Communication and Culture; 2004 Linguistics; 21 History and Archaeology; 2101 Archaeology			2015-01-02	10.1017/s0003598x00021232												0	0	0	0	0	0	0	0	1	0	0	0	0	0	0	0	0	0	0	https://www.altmetric.com/details/111575429	https://api.altmetric.com/v1/donut/111575429_240.png
3	THE BEGINNINGS OF CHRISTIAN ART. By D. Talbot Rice. Hodder and Stoughton, 1957. pp. 223, 48 plates, 21 figures. £2 2s.	Antiquity	1745-1744, 0003-598X			Article	FALSE	closed	20 Language, Communication and Culture; 2004 Linguistics; 21 History and Archaeology; 2101 Archaeology			2015-01-02	10.1017/s0003598x00027551												0	0	0	0	0	0	0	0	1	0	0	0	0	0	0	0	0	0	0	https://www.altmetric.com/details/111571706	https://api.altmetric.com/v1/donut/111571706_240.png
3	New work on mathematics, measurement and society - Stephen Chrisomalis. Numerical notation: a comparative history. x+486 pages, 26 illustrations. 161 tables. 2010. Cambridge: Cambridge University Press; 978-0-521-87818-0 hardback £65 & $95. - Iain Morley & Colin Renfew (ed.). The archaeology of measurement: comprehending Heaven, Earth and Time in ancient societies. xvii+267 pages, 129 illustratio…	Antiquity	1745-1744, 0003-598X			Article	FALSE	closed	20 Language, Communication and Culture; 2004 Linguistics; 21 History and Archaeology; 2101 Archaeology	Birkbeck, University of London		2015-01-02	10.1017/s0003598x00068071												0	0	0	0	0	0	0	0	1	0	0	0	0	0	0	0	0	1	0	https://www.altmetric.com/details/111557801	https://api.altmetric.com/v1/donut/111557801_240.png
3	PALÉOPATHOLOGIE ET PATHOLOGIE COMPARATIVE. By Dr Léon Pales. Paris: Masson et Cie., 1930. pp. VII, 352, with 63 plates. 120 fr.	Antiquity	1745-1744, 0003-598X			Article	FALSE	closed	20 Language, Communication and Culture; 2004 Linguistics; 21 History and Archaeology; 2101 Archaeology			2015-01-02	10.1017/s0003598x00008048												0	0	0	0	0	0	0	0	1	0	0	0	0	0	0	0	0	0	0	https://www.altmetric.com/details/111553420	https://api.altmetric.com/v1/donut/111553420_240.png
3	The emergence of the Tagar culture	Antiquity	1745-1744, 0003-598X			Article	FALSE	closed	20 Language, Communication and Culture; 2004 Linguistics; 21 History and Archaeology; 2101 Archaeology			2015-01-02	10.1017/s0003598x00094473												0	0	0	0	0	0	0	0	1	0	0	0	0	0	0	0	0	12	18	https://www.altmetric.com/details/111544758	https://api.altmetric.com/v1/donut/111544758_240.png
3	Tomnaverie stone circle, Aberdeenshire	Antiquity	1745-1744, 0003-598X			Article	FALSE	closed	20 Language, Communication and Culture; 2004 Linguistics; 21 History and Archaeology; 2101 Archaeology	University of Reading		2015-01-02	10.1017/s0003598x00059676												0	0	0	0	0	0	0	0	1	0	0	0	0	0	0	0	0	1	2	https://www.altmetric.com/details/111544574	https://api.altmetric.com/v1/donut/111544574_240.png
3	The West Kennet Avenue, Avebury (Plate VIII)	Antiquity	1745-1744, 0003-598X			Article	FALSE	closed	20 Language, Communication and Culture; 2004 Linguistics; 21 History and Archaeology; 2101 Archaeology			2015-01-02	10.1017/s0003598x0011261x												0	0	0	0	0	0	0	0	1	0	0	0	0	0	0	0	0	0	0	https://www.altmetric.com/details/111534478	https://api.altmetric.com/v1/donut/111534478_240.png
3	Two Axes of presely stone from Ireland (Plates V–VI)	Antiquity	1745-1744, 0003-598X			Article	FALSE	closed	20 Language, Communication and Culture; 2004 Linguistics; 21 History and Archaeology; 2101 Archaeology			2015-01-02	10.1017/s0003598x0010852x												0	0	0	0	0	0	0	0	1	0	0	0	0	0	0	0	0	0	6	https://www.altmetric.com/details/111534476	https://api.altmetric.com/v1/donut/111534476_240.png
3	Avebury. Summary of Excavations, 1937 and 1938	Antiquity	1745-1744, 0003-598X			Article	FALSE	closed	21 History and Archaeology; 2101 Archaeology			2015-01-02	10.1017/s0003598x00027927												0	0	0	0	0	0	0	0	1	0	0	0	0	0	0	0	0	1	2	https://www.altmetric.com/details/111534475	https://api.altmetric.com/v1/donut/111534475_240.png
3	Crawford and Antiquity	Antiquity	1745-1744, 0003-598X			Article	FALSE	closed	20 Language, Communication and Culture; 2004 Linguistics; 21 History and Archaeology; 2101 Archaeology			2015-01-02	10.1017/s0003598x00028623												0	0	0	0	0	0	0	0	1	0	0	0	0	0	0	0	0	3	5	https://www.altmetric.com/details/111533405	https://api.altmetric.com/v1/donut/111533405_240.png
3	ASPECTS OF ARCHAEOLOGY IN BRITAIN AND BEYOND. Essays presented to O. G. S. Crawford, edited by F. W. Grimes pp. 386, 22 pl., 72 figs. London: H. W. Edwards, 1951.	Antiquity	1745-1744, 0003-598X			Article	FALSE	closed	20 Language, Communication and Culture; 2004 Linguistics; 21 History and Archaeology; 2101 Archaeology			2015-01-02	10.1017/s0003598x00024674												0	0	0	0	0	0	0	0	1	0	0	0	0	0	0	0	0	0	0	https://www.altmetric.com/details/111533403	https://api.altmetric.com/v1/donut/111533403_240.png
3	Towards an absolute chronology for the Iron Age of Inner Asia	Antiquity	1745-1744, 0003-598X			Article	FALSE	closed	21 History and Archaeology; 2101 Archaeology	University of California, Berkeley		2015-01-02	10.1017/s0003598x00085781												0	0	0	0	0	0	0	0	1	0	0	0	0	0	0	0	0	11	13	https://www.altmetric.com/details/111516202	https://api.altmetric.com/v1/donut/111516202_240.png
3	James Cuno. Who owns Antiquity? Museums and the battle over our ancient heritage. xl+228 pages, 6 illustrations. 2008. Princeton (NJ) & Oxford: Princeton University Press; 978-0-691-13712-4 hardback $24.95.	Antiquity	1745-1744, 0003-598X			Article	FALSE	closed	20 Language, Communication and Culture; 2004 Linguistics; 21 History and Archaeology; 2101 Archaeology			2015-01-02	10.1017/s0003598x00098689												0	0	0	0	0	0	0	0	1	0	0	0	0	0	0	0	0	0	3	https://www.altmetric.com/details/111448121	https://api.altmetric.com/v1/donut/111448121_240.png
3	Trees in Udmurt religion	Antiquity	1745-1744, 0003-598X			Article	FALSE	closed	21 History and Archaeology; 2101 Archaeology	Ural Branch of the Russian Academy of Sciences		2015-01-02	10.1017/s0003598x00093649												0	0	0	0	0	0	0	0	1	0	0	0	0	0	0	0	0	4	6	https://www.altmetric.com/details/111405157	https://api.altmetric.com/v1/donut/111405157_240.png
3	Seed preparation in the Mesolithic: the osteological evidence	Antiquity	1745-1744, 0003-598X			Article	FALSE	closed	20 Language, Communication and Culture; 2004 Linguistics; 21 History and Archaeology; 2101 Archaeology	British Museum		2015-01-02	10.1017/s0003598x00076079												0	0	0	0	0	0	0	0	1	0	0	0	0	0	0	0	0	33	32	https://www.altmetric.com/details/111368073	https://api.altmetric.com/v1/donut/111368073_240.png
3	The emergence of pottery in Africa during the tenth millennium cal BC: new evidence from Ounjougou (Mali)	Antiquity	1745-1744, 0003-598X			Article	TRUE	green	21 History and Archaeology; 2101 Archaeology	Helwan University; Université de Caen Normandie; University of Angers; University of Bordeaux; University of Fribourg; University of Geneva; University of Paris; University of Rouen	Swiss National Science Foundation	2015-01-02	10.1017/s0003598x00099245												0	0	0	0	0	0	0	0	2	0	0	0	0	0	0	0	0	60	73	https://www.altmetric.com/details/111210989	https://api.altmetric.com/v1/donut/111210989_240.png
3	The Lochhill long cairn	Antiquity	1745-1744, 0003-598X			Article	FALSE	closed	20 Language, Communication and Culture; 2004 Linguistics; 21 History and Archaeology; 2101 Archaeology			2015-01-02	10.1017/s0003598x0003489x												0	0	0	0	0	0	0	0	1	0	0	0	0	0	0	0	0	3	18	https://www.altmetric.com/details/110439745	https://api.altmetric.com/v1/donut/110439745_240.png
3	Notes and News	Antiquity	1745-1744, 0003-598X			Article	TRUE	bronze	20 Language, Communication and Culture; 2004 Linguistics; 21 History and Archaeology; 2101 Archaeology			2015-01-02	10.1017/s0003598x0005417x												0	0	0	0	0	0	0	0	1	0	0	0	0	0	0	0	0	2	0	https://www.altmetric.com/details/110418083	https://api.altmetric.com/v1/donut/110418083_240.png
3	Flint Mining in Neolithic Denmark	Antiquity	1745-1744, 0003-598X			Article	FALSE	closed	20 Language, Communication and Culture; 2004 Linguistics; 21 History and Archaeology; 2101 Archaeology			2015-01-02	10.1017/s0003598x00029100												0	0	0	0	0	0	0	0	1	0	0	0	0	0	0	0	0	2	8	https://www.altmetric.com/details/110417910	https://api.altmetric.com/v1/donut/110417910_240.png
3	Megalithic transport and territorial markers: evidence from the Channel Islands	Antiquity	1745-1744, 0003-598X			Article	FALSE	closed	21 History and Archaeology; 2101 Archaeology			2015-01-02	10.1017/s0003598x00081503												0	0	0	0	0	0	0	0	1	0	0	0	0	0	0	0	0	7	8	https://www.altmetric.com/details/110408993	https://api.altmetric.com/v1/donut/110408993_240.png
3	Neolithic Explanations	Antiquity	1745-1744, 0003-598X			Article	FALSE	closed	21 History and Archaeology; 2101 Archaeology			2015-01-02	10.1017/s0003598x00040448												0	0	0	0	0	0	0	0	1	0	0	0	0	0	0	0	0	30	46	https://www.altmetric.com/details/110404393	https://api.altmetric.com/v1/donut/110404393_240.png
3	Bronze Age Stone Monuments of Dartmoor	Antiquity	1745-1744, 0003-598X			Article	FALSE	closed	21 History and Archaeology; 2101 Archaeology			2015-01-02	10.1017/s0003598x00014125												0	0	0	0	0	0	0	0	1	0	0	0	0	0	0	0	0	3	3	https://www.altmetric.com/details/110385619	https://api.altmetric.com/v1/donut/110385619_240.png
3	Subsistence diversity in the Younger Stone Age landscape of Varangerfjord, northern Norway	Antiquity	1745-1744, 0003-598X			Article	FALSE	closed	21 History and Archaeology; 2101 Archaeology	Western University		2015-01-02	10.1017/s0003598x00099750												0	0	0	0	0	0	0	0	1	0	0	0	0	0	0	0	0	15	11	https://www.altmetric.com/details/110347281	https://api.altmetric.com/v1/donut/110347281_240.png
3	Jarmo: A Village Early Farmers in Iraq	Antiquity	1745-1744, 0003-598X			Article	FALSE	closed	20 Language, Communication and Culture; 2004 Linguistics; 21 History and Archaeology; 2101 Archaeology	University of Chicago		2015-01-02	10.1017/s0003598x00023371												0	0	0	0	0	0	0	0	1	0	0	0	0	0	0	0	0	19	21	https://www.altmetric.com/details/110255529	https://api.altmetric.com/v1/donut/110255529_240.png
3	The origins of horseback riding	Antiquity	1745-1744, 0003-598X			Article	FALSE	closed	21 History and Archaeology; 2101 Archaeology	Hartwick College		2015-01-02	10.1017/s0003598x00079278												0	0	0	0	0	0	0	0	1	0	0	0	0	0	0	0	0	41	50	https://www.altmetric.com/details/110247176	https://api.altmetric.com/v1/donut/110247176_240.png
3	Notes on new advancements and revelations in the agricultural archaeology of early rice domestication in the Dongting Lake region	Antiquity	1745-1744, 0003-598X			Article	FALSE	closed	20 Language, Communication and Culture; 2004 Linguistics; 21 History and Archaeology; 2101 Archaeology			2015-01-02	10.1017/s0003598x00087512												0	0	0	0	0	0	0	0	1	0	0	0	0	0	0	0	0	9	31	https://www.altmetric.com/details/110231310	https://api.altmetric.com/v1/donut/110231310_240.png
3	Notes on the recent discovery of ancient cultivated rice at Jiahu, Henan Province: a new theory concerning the origin of Oryza japonica in China	Antiquity	1745-1744, 0003-598X			Article	FALSE	closed	21 History and Archaeology; 2101 Archaeology	China Agricultural University		2015-01-02	10.1017/s0003598x00087536												0	0	0	0	0	0	0	0	1	0	0	0	0	0	0	0	0	14	38	https://www.altmetric.com/details/110231308	https://api.altmetric.com/v1/donut/110231308_240.png
3	Antlers, bone pins and flint blades: the Mesolithic cemeteries of Téviec and Hoëdic, Brittany	Antiquity	1745-1744, 0003-598X			Article	FALSE	closed	21 History and Archaeology; 2101 Archaeology	University of Reading		2015-01-02	10.1017/s0003598x00083319												0	0	0	0	0	0	0	0	2	0	0	0	0	0	0	0	0	47	18	https://www.altmetric.com/details/110231123	https://api.altmetric.com/v1/donut/110231123_240.png
3	Bush Barrow gold	Antiquity	1745-1744, 0003-598X			Article	FALSE	closed	20 Language, Communication and Culture; 2004 Linguistics; 21 History and Archaeology; 2101 Archaeology	British Museum		2015-01-02	10.1017/s0003598x00073476												0	0	0	0	0	0	0	0	1	0	0	0	0	0	0	0	0	6	8	https://www.altmetric.com/details/110204210	https://api.altmetric.com/v1/donut/110204210_240.png
3	The Guiry Cork-stone	Antiquity	1745-1744, 0003-598X			Article	FALSE	closed	20 Language, Communication and Culture; 2004 Linguistics; 21 History and Archaeology; 2101 Archaeology			2015-01-02	10.1017/s0003598x00039673												0	0	0	0	0	0	0	0	2	0	0	0	0	0	0	0	0	1	0	https://www.altmetric.com/details/110202475	https://api.altmetric.com/v1/donut/110202475_240.png
3	Radiocarbon dating and marine reservoir correction of Viking Age Christian burials from Orkney	Antiquity	1745-1744, 0003-598X			Article	FALSE	closed	20 Language, Communication and Culture; 2004 Linguistics; 21 History and Archaeology; 2101 Archaeology	University of Toronto; University of York		2015-01-02	10.1017/s0003598x00059895												0	0	0	0	0	0	0	0	1	0	0	0	0	0	0	0	0	28	32	https://www.altmetric.com/details/110184546	https://api.altmetric.com/v1/donut/110184546_240.png
3	Compound-specific stable carbon isotopic detection of pig product processing in British Late Neolithic pottery	Antiquity	1745-1744, 0003-598X			Article	FALSE	closed	20 Language, Communication and Culture; 2004 Linguistics; 21 History and Archaeology; 2101 Archaeology	University of Bradford; University of Bristol		2015-01-02	10.1017/s0003598x00095703												0	0	0	0	0	0	0	0	1	0	0	0	0	0	0	0	0	55	37	https://www.altmetric.com/details/110167518	https://api.altmetric.com/v1/donut/110167518_240.png
3	Clyde, Carlingford and Connaught Cairns—a Review	Antiquity	1745-1744, 0003-598X			Article	FALSE	closed	21 History and Archaeology; 2101 Archaeology			2015-01-02	10.1017/s0003598x00029707												0	0	0	0	0	0	0	0	2	0	0	0	0	0	0	0	0	1	1	https://www.altmetric.com/details/110155194	https://api.altmetric.com/v1/donut/110155194_240.png
3	Sweeter than wine? The use of the grape in early western Asia	Antiquity	1745-1744, 0003-598X			Article	FALSE	closed	20 Language, Communication and Culture; 2004 Linguistics; 21 History and Archaeology; 2101 Archaeology	University of Pennsylvania		2015-01-02	10.1017/s0003598x00097696												0	0	0	0	0	0	0	0	1	0	0	0	0	0	0	0	0	71	44	https://www.altmetric.com/details/110150314	https://api.altmetric.com/v1/donut/110150314_240.png
3	The date and context of a stone row: Cut Hill, Dartmoor, south-west England	Antiquity	1745-1744, 0003-598X			Article	FALSE	closed	21 History and Archaeology; 2101 Archaeology	University of Plymouth		2015-01-02	10.1017/s0003598x00099762												0	0	0	0	0	0	0	0	9	0	0	0	0	0	0	0	0	19	7	https://www.altmetric.com/details/110147691	https://api.altmetric.com/v1/donut/110147691_240.png
3	New AMS dates on human bone from Mesolithic Oronsay	Antiquity	1745-1744, 0003-598X			Article	FALSE	closed	20 Language, Communication and Culture; 2004 Linguistics; 21 History and Archaeology; 2101 Archaeology	National Museums Scotland; University of Oxford		2015-01-02	10.1017/s0003598x00059354												0	0	0	0	0	0	0	0	1	0	0	0	0	0	0	0	0	15	18	https://www.altmetric.com/details/110127766	https://api.altmetric.com/v1/donut/110127766_240.png
3	THE STONE AGE OF MOUNT CARMEL. Volume II: The fossil human remains from the Levalloiso-Mousterian. By Theodore D. McCown and Sir Arthur Keith. Oxford: Clarendon Press, 1939. pp . XXIV, 390; 29 plates, 247 figs. £6 6s.	Antiquity	1745-1744, 0003-598X			Article	FALSE	closed	20 Language, Communication and Culture; 2004 Linguistics; 21 History and Archaeology; 2101 Archaeology			2015-01-02	10.1017/s0003598x00017774												0	0	0	0	0	0	0	0	1	0	0	0	0	0	0	0	0	0	0	https://www.altmetric.com/details/110059189	https://api.altmetric.com/v1/donut/110059189_240.png
3	Grapes or raisins? An early Bronze Age larder under the microscope	Antiquity	1745-1744, 0003-598X			Article	FALSE	closed	21 History and Archaeology; 2101 Archaeology			2015-01-02	10.1017/s0003598x00092322												0	0	0	0	0	0	0	0	1	0	0	0	0	0	0	0	0	18	12	https://www.altmetric.com/details/109999486	https://api.altmetric.com/v1/donut/109999486_240.png
3	J.D. Clark with Julie Cormack & Susie Chin. Kalambo Falls prehistoric site III: The earlier cultures: Middle and earlier Stone Age. xix+769 pages, 279 figures, 121 tables. 2001. Cambridge: Cambridge University Press; 0-521-020071-7 hardback £250 & US$375.	Antiquity	1745-1744, 0003-598X			Article	FALSE	closed	20 Language, Communication and Culture; 2004 Linguistics; 21 History and Archaeology; 2101 Archaeology	University of Bristol		2015-01-02	10.1017/s0003598x00090712												0	0	0	0	0	0	0	0	1	0	0	0	0	0	0	0	0	0	0	https://www.altmetric.com/details/109310369	https://api.altmetric.com/v1/donut/109310369_240.png
3	Dotted wavy-line pottery in African prehistory	Antiquity	1745-1744, 0003-598X			Article	FALSE	closed	20 Language, Communication and Culture; 2004 Linguistics; 21 History and Archaeology; 2101 Archaeology			2015-01-02	10.1017/s0003598x00104107												0	0	0	0	0	0	0	0	2	0	0	0	0	0	0	0	0	2	7	https://www.altmetric.com/details/108964577	https://api.altmetric.com/v1/donut/108964577_240.png
3	Stone and timber circles in Britain and adjacent countries	Antiquity	1745-1744, 0003-598X			Article	FALSE	closed	20 Language, Communication and Culture; 2004 Linguistics; 21 History and Archaeology; 2101 Archaeology	British Museum		2015-01-02	10.1017/s0003598x00052911												0	0	0	0	0	0	0	0	1	0	0	0	0	0	0	0	0	0	0	https://www.altmetric.com/details/108840337	https://api.altmetric.com/v1/donut/108840337_240.png
3	Between antiquarians and archaeologists — continuities and ruptures	Antiquity	1745-1744, 0003-598X			Article	FALSE	closed	21 History and Archaeology; 2101 Archaeology	National Institute for Art History		2015-01-02	10.1017/s0003598x00089900												0	0	0	0	0	0	0	0	1	0	0	0	0	0	0	0	0	33	11	https://www.altmetric.com/details/108832219	https://api.altmetric.com/v1/donut/108832219_240.png
3	New light on the ‘cothon’ at Motya	Antiquity	1745-1744, 0003-598X			Article	TRUE	bronze	20 Language, Communication and Culture; 2004 Linguistics; 21 History and Archaeology; 2101 Archaeology			2015-01-02	10.1017/s0003598x00069477												0	0	0	0	0	0	0	0	1	0	0	0	0	0	0	0	0	3	4	https://www.altmetric.com/details/108829734	https://api.altmetric.com/v1/donut/108829734_240.png
3	D. R. Brothwell and A. T. Sandison (eds.:) Diseases in Antiquity: A Survey of the Diseases, Injuries and Surgery of Early Populations. Springfield, Ill.: C. C. Thomas, 1967. 766 pp. $39.75.	Antiquity	1745-1744, 0003-598X			Article	FALSE	closed	20 Language, Communication and Culture; 2004 Linguistics; 21 History and Archaeology; 2101 Archaeology			2015-01-02	10.1017/s0003598x00034189												0	0	0	0	0	0	0	0	1	0	0	0	0	0	0	0	0	4	2	https://www.altmetric.com/details/108751617	https://api.altmetric.com/v1/donut/108751617_240.png
3	Harappan Outposts on the Makran Coast	Antiquity	1745-1744, 0003-598X			Article	FALSE	closed	21 History and Archaeology; 2101 Archaeology			2015-01-02	10.1017/s0003598x00029689												0	0	0	0	0	0	0	0	1	0	0	0	0	0	0	0	0	9	30	https://www.altmetric.com/details/108743888	https://api.altmetric.com/v1/donut/108743888_240.png
3	Working at relationships: another look at animal domestication	Antiquity	1745-1744, 0003-598X			Article	FALSE	closed	21 History and Archaeology; 2101 Archaeology	University of Bradford		2015-01-02	10.1017/s0003598x00084635												0	0	1	0	0	0	0	0	0	0	0	0	0	0	0	0	0	71	42	https://www.altmetric.com/details/108445883	https://api.altmetric.com/v1/donut/108445883_240.png
3	Pacbitun (Belize) and ancient Maya use of slate	Antiquity	1745-1744, 0003-598X			Article	FALSE	closed	21 History and Archaeology; 2101 Archaeology	Trent University; Tulane University; University of London		2015-01-02	10.1017/s0003598x00064735												0	0	0	0	0	0	0	0	1	0	0	0	0	0	0	0	0	8	11	https://www.altmetric.com/details/108339596	https://api.altmetric.com/v1/donut/108339596_240.png
3	An Early Neolithic Settlement on Coygan Rock, Carmarthenshire	Antiquity	1745-1744, 0003-598X			Article	FALSE	closed	20 Language, Communication and Culture; 2004 Linguistics; 21 History and Archaeology; 2101 Archaeology			2015-01-02	10.1017/s0003598x00104855												0	0	0	0	0	0	0	0	1	0	0	0	0	0	0	0	0	2	0	https://www.altmetric.com/details/108225098	https://api.altmetric.com/v1/donut/108225098_240.png
3	Arabic Inscriptions in Southern Ethiopia	Antiquity	1745-1744, 0003-598X			Article	FALSE	closed	20 Language, Communication and Culture; 2004 Linguistics; 21 History and Archaeology; 2101 Archaeology			2015-01-02	10.1017/s0003598x00021955												0	0	0	0	0	0	0	0	2	0	0	0	0	0	0	0	0	2	2	https://www.altmetric.com/details/108219409	https://api.altmetric.com/v1/donut/108219409_240.png
3	Central Asia in the Bronze Age: sedentary and nomadic cultures	Antiquity	1745-1744, 0003-598X			Article	FALSE	closed	20 Language, Communication and Culture; 2004 Linguistics; 21 History and Archaeology; 2101 Archaeology			2015-01-02	10.1017/s0003598x00046718												0	0	0	0	0	0	0	0	1	0	0	0	0	0	0	0	0	21	11	https://www.altmetric.com/details/108057159	https://api.altmetric.com/v1/donut/108057159_240.png
3	Rock art and rock music: Petroglyphs of the south Indian Neolithic	Antiquity	1745-1744, 0003-598X			Article	TRUE	bronze	21 History and Archaeology; 2101 Archaeology	University of Cambridge		2015-01-02	10.1017/s0003598x00092917												0	0	0	0	0	0	0	0	1	0	0	0	0	0	0	0	0	53	32	https://www.altmetric.com/details/108057154	https://api.altmetric.com/v1/donut/108057154_240.png
3	Radiocarbon: where we are and where we need to be	Antiquity	1745-1744, 0003-598X			Article	FALSE	closed	20 Language, Communication and Culture; 2004 Linguistics; 21 History and Archaeology; 2101 Archaeology			2015-01-02	10.1017/s0003598x00072653												0	0	0	0	0	0	0	0	1	0	0	0	0	0	0	0	0	5	6	https://www.altmetric.com/details/107334281	https://api.altmetric.com/v1/donut/107334281_240.png
3	AMS 14C age determinations of Rapanui (Easter Island) wood sculpture: moai kavakava ET 48.63 from Brussels	Antiquity	1745-1744, 0003-598X			Article	FALSE	closed	21 History and Archaeology; 2101 Archaeology	Laboratoire des Sciences du Climat et de l'Environnement; Royal Museums of Art and History		2015-01-02	10.1017/s0003598x00088748												0	0	0	0	0	0	0	0	2	0	0	0	0	0	0	0	0	10	2	https://www.altmetric.com/details/106719368	https://api.altmetric.com/v1/donut/106719368_240.png
3	EARLY KHARTOUM. An account of the excavation of an early occupation site carried out by the Sudan Government Antiquities Service in 1944–5. By A. J. Arkell. Oxford University Press, London, 1949. XVI + 145 pages, 12 text figures, 113 plates. 12 in. × 9½ in. Price 5 guineas.	Antiquity	1745-1744, 0003-598X			Article	FALSE	closed	20 Language, Communication and Culture; 2004 Linguistics; 21 History and Archaeology; 2101 Archaeology			2015-01-02	10.1017/s0003598x00023176												0	0	0	0	0	0	0	0	1	0	0	0	0	0	0	0	0	0	0	https://www.altmetric.com/details/106351306	https://api.altmetric.com/v1/donut/106351306_240.png
3	Aridity and settlement in northwest Australia	Antiquity	1745-1744, 0003-598X			Article	FALSE	closed	21 History and Archaeology; 2101 Archaeology	James Cook University		2015-01-02	10.1017/s0003598x00082302												0	0	0	0	0	0	0	0	1	0	0	0	0	0	0	0	0	19	44	https://www.altmetric.com/details/106206589	https://api.altmetric.com/v1/donut/106206589_240.png
3	Sanzuodian: the structure, function and social significance of the earliest stone fortified sites in China	Antiquity	1745-1744, 0003-598X			Article	FALSE	closed	21 History and Archaeology; 2101 Archaeology	Hebrew University of Jerusalem		2015-01-02	10.1017/s0003598x00067405												0	0	0	0	0	0	0	0	1	0	0	0	0	0	0	0	0	16	24	https://www.altmetric.com/details/104179031	https://api.altmetric.com/v1/donut/104179031_240.png
3	Lundenwic: the archaeological evidence for middle Saxon London	Antiquity	1745-1744, 0003-598X			Article	TRUE	bronze	21 History and Archaeology; 2101 Archaeology; 2103 Historical Studies	Museum of London		2015-01-02	10.1017/s0003598x00076845												0	0	0	0	0	0	0	0	1	0	0	0	0	0	0	0	0	9	8	https://www.altmetric.com/details/103804296	https://api.altmetric.com/v1/donut/103804296_240.png
3	The rolling stones of Newgrange	Antiquity	1745-1744, 0003-598X			Article	FALSE	closed	20 Language, Communication and Culture; 2004 Linguistics; 21 History and Archaeology; 2101 Archaeology			2015-01-02	10.1017/s0003598x00094151												0	0	0	0	0	0	0	0	1	0	0	0	0	0	0	0	0	0	5	https://www.altmetric.com/details/102728782	https://api.altmetric.com/v1/donut/102728782_240.png
3	The curing of hides and skins in European prehistory	Antiquity	1745-1744, 0003-598X			Article	FALSE	closed	21 History and Archaeology; 2101 Archaeology			2015-01-02	10.1017/s0003598x00065637												0	0	0	0	0	0	0	0	3	0	0	0	0	0	0	0	0	17	11	https://www.altmetric.com/details/102587272	https://api.altmetric.com/v1/donut/102587272_240.png
3	Sacred landscapes of the south-eastern USA: prehistoric rock and cave art in Tennessee	Antiquity	1745-1744, 0003-598X			Article	FALSE	closed	21 History and Archaeology; 2101 Archaeology	Mississippi State University; Sewanee: The University of the South; United States Geological Survey; University of Tennessee at Knoxville		2015-01-02	10.1017/s0003598x00049048												0	0	0	0	0	0	0	0	1	0	0	0	0	0	0	0	0	20	7	https://www.altmetric.com/details/101466738	https://api.altmetric.com/v1/donut/101466738_240.png
3	A Fossil Skull of an Ancestral Bushman from the Anglo-Egyptian Sudan	Antiquity	1745-1744, 0003-598X			Article	FALSE	closed	20 Language, Communication and Culture; 2004 Linguistics; 21 History and Archaeology; 2101 Archaeology			2015-01-02	10.1017/s0003598x00013661												0	0	0	0	0	0	0	0	1	0	0	0	0	0	0	0	0	9	21	https://www.altmetric.com/details/101460065	https://api.altmetric.com/v1/donut/101460065_240.png
3	New evidence from East Timor contributes to our understanding of earliest modern human colonisation east of the Sunda Shelf	Antiquity	1745-1744, 0003-598X			Article	TRUE	green	21 History and Archaeology; 2101 Archaeology	Australian National University		2015-01-02	10.1017/s0003598x00095569												0	0	0	0	0	0	0	0	2	0	0	0	0	0	0	0	0	96	107	https://www.altmetric.com/details/101286321	https://api.altmetric.com/v1/donut/101286321_240.png
3	Hut-circles in North-west Wales	Antiquity	1745-1744, 0003-598X			Article	FALSE	closed	20 Language, Communication and Culture; 2004 Linguistics; 21 History and Archaeology; 2101 Archaeology			2015-01-02	10.1017/s0003598x00018627												0	0	0	0	0	0	0	0	1	0	0	0	0	0	0	0	0	0	2	https://www.altmetric.com/details/101031336	https://api.altmetric.com/v1/donut/101031336_240.png
3	Harvesting cereals and other plants in Neolithic Iberia: the assemblage from the lake settlement at La Draga	Antiquity	1745-1744, 0003-598X			Article	FALSE	closed	20 Language, Communication and Culture; 2004 Linguistics; 21 History and Archaeology; 2101 Archaeology	Autonomous University of Barcelona		2015-01-02	10.1017/s0003598x00068290												0	0	0	0	0	0	0	0	1	0	0	0	0	0	0	0	0	47	31	https://www.altmetric.com/details/100927251	https://api.altmetric.com/v1/donut/100927251_240.png
3	THE TRANSITION FROM ROMAN BRITAIN TO CHRISTIAN ENGLAND (A.D. 368-664). By Sheldon Gilbert Macmillan, 1932. pp. XXIII, 219, with map. 10s.	Antiquity	1745-1744, 0003-598X			Article	FALSE	closed	20 Language, Communication and Culture; 2004 Linguistics; 21 History and Archaeology; 2101 Archaeology			2015-01-02	10.1017/s0003598x00007766												0	0	0	0	0	0	0	0	1	0	0	0	0	0	0	0	0	0	1	https://www.altmetric.com/details/99170951	https://api.altmetric.com/v1/donut/99170951_240.png
3	Sigwells, Somerset, England: regional application and interpretation of geophysical survey	Antiquity	1745-1744, 0003-598X			Article	FALSE	closed	20 Language, Communication and Culture; 2004 Linguistics; 21 History and Archaeology; 2101 Archaeology	University of Bristol; University of Glasgow		2015-01-02	10.1017/s0003598x00059378												0	0	0	0	0	0	0	0	1	0	0	0	0	0	0	0	0	6	2	https://www.altmetric.com/details/96774516	https://api.altmetric.com/v1/donut/96774516_240.png
3	Archaeology and symbolism in the new South African coat of arms	Antiquity	1745-1744, 0003-598X			Article	FALSE	closed	20 Language, Communication and Culture; 2004 Linguistics; 21 History and Archaeology; 2101 Archaeology	University of Cambridge; University of the Witwatersrand		2015-01-02	10.1017/s0003598x00059688												0	0	0	0	0	0	0	0	1	0	0	0	0	0	0	0	0	5	32	https://www.altmetric.com/details/96128282	https://api.altmetric.com/v1/donut/96128282_240.png
3	Radiocarbon dates for pictographs in Ignatievskaya Cave, Russia: Holocene age for supposed Pleistocene fauna	Antiquity	1745-1744, 0003-598X			Article	FALSE	closed	21 History and Archaeology; 2101 Archaeology	Lawrence Livermore National Laboratory; Texas A&M University; Ural Branch of the Russian Academy of Sciences		2015-01-02	10.1017/s0003598x00090426												0	0	0	0	0	0	0	0	1	0	0	0	0	0	0	0	0	12	19	https://www.altmetric.com/details/95889101	https://api.altmetric.com/v1/donut/95889101_240.png
3	On the Pleistocene settlement of South America	Antiquity	1745-1744, 0003-598X			Article	FALSE	closed	21 History and Archaeology; 2101 Archaeology			2015-01-02	10.1017/s0003598x0007561x												0	0	0	0	6	0	0	0	0	0	0	0	0	0	0	0	0	16	25	https://www.altmetric.com/details/94861613	https://api.altmetric.com/v1/donut/94861613_240.png
3	Rupert Bruce-Mitford & Angela Care Evans: The Sutton Hoo ship-burial, Vol. 3. London: British Museum publications, 1983. Two parts, 998 pp., 16 col. pls., 679 figs., 16 tables. £100	Antiquity	1745-1744, 0003-598X			Article	FALSE	closed	20 Language, Communication and Culture; 2004 Linguistics; 21 History and Archaeology; 2101 Archaeology			2015-01-02	10.1017/s0003598x00056611												0	0	0	0	0	0	0	0	1	0	0	0	0	0	0	0	0	0	0	https://www.altmetric.com/details/94853352	https://api.altmetric.com/v1/donut/94853352_240.png
3	Neolithic settlement patterns at Avebury, Wiltshire	Antiquity	1745-1744, 0003-598X			Article	FALSE	closed	20 Language, Communication and Culture; 2004 Linguistics; 21 History and Archaeology; 2101 Archaeology			2015-01-02	10.1017/s0003598x0005208x												0	0	0	0	0	0	0	0	1	0	0	0	0	0	0	0	0	3	6	https://www.altmetric.com/details/94839202	https://api.altmetric.com/v1/donut/94839202_240.png
3	The Naveta of Els Tudons (Menorca)	Antiquity	1745-1744, 0003-598X			Article	FALSE	closed	21 History and Archaeology; 2101 Archaeology			2015-01-02	10.1017/s0003598x00044239												0	0	0	0	0	0	0	0	1	0	0	0	0	0	0	0	0	5	1	https://www.altmetric.com/details/94508786	https://api.altmetric.com/v1/donut/94508786_240.png
3	Lanhydrock Atlas	Antiquity	1745-1744, 0003-598X			Article	FALSE	closed	20 Language, Communication and Culture; 2004 Linguistics; 21 History and Archaeology; 2101 Archaeology			2015-01-02	10.1017/s0003598x00018780												0	0	0	0	0	0	0	0	1	0	0	0	0	0	0	0	0	0	2	https://www.altmetric.com/details/93978641	https://api.altmetric.com/v1/donut/93978641_240.png
3	Swords, Rapiers and Horse-riders	Antiquity	1745-1744, 0003-598X			Article	FALSE	closed	20 Language, Communication and Culture; 2004 Linguistics; 21 History and Archaeology; 2101 Archaeology			2015-01-02	10.1017/s0003598x00024595												0	0	0	0	0	0	0	0	1	0	0	0	0	0	0	0	0	2	13	https://www.altmetric.com/details/93855348	https://api.altmetric.com/v1/donut/93855348_240.png
3	Excavating memories: archaeology and the Great War, 1914–2001	Antiquity	1745-1744, 0003-598X			Article	FALSE	closed	21 History and Archaeology; 2101 Archaeology	University College London		2015-01-02	10.1017/s0003598x00089857												0	0	0	0	0	0	0	0	2	0	0	0	0	0	0	0	0	39	52	https://www.altmetric.com/details/93736108	https://api.altmetric.com/v1/donut/93736108_240.png
3	Shell beads from Mandu Mandu Creek rock-shelter, Cape Range peninsula, Western Australia, dated before 30,000 b.p.	Antiquity	1745-1744, 0003-598X			Article	FALSE	closed	20 Language, Communication and Culture; 2004 Linguistics; 21 History and Archaeology; 2101 Archaeology	Western Australian Museum		2015-01-02	10.1017/s0003598x00063894												0	0	0	0	0	0	0	0	1	0	0	0	0	0	0	0	0	29	48	https://www.altmetric.com/details/93402536	https://api.altmetric.com/v1/donut/93402536_240.png
3	Late Holocene human occupation of the Patagonian forests: a case study in the Cisnes river basin	Antiquity	1745-1744, 0003-598X			Article	FALSE	closed	21 History and Archaeology; 2101 Archaeology	University of Chile; University of Magallanes	Agencia Nacional de Investigación y Desarrollo	2015-01-02	10.1017/s0003598x00097222												0	0	0	0	0	0	0	0	1	0	0	0	0	0	0	0	0	21	15	https://www.altmetric.com/details/92186891	https://api.altmetric.com/v1/donut/92186891_240.png
3	Varna and the social context of early metallurgy	Antiquity	1745-1744, 0003-598X			Article	FALSE	closed	21 History and Archaeology; 2101 Archaeology			2015-01-02	10.1017/s0003598x00072197												0	0	0	0	0	0	0	0	1	0	0	0	0	0	0	0	0	22	28	https://www.altmetric.com/details/92017999	https://api.altmetric.com/v1/donut/92017999_240.png
3	Archaeology and Television	Antiquity	1745-1744, 0003-598X			Article	FALSE	closed	21 History and Archaeology; 2101 Archaeology			2015-01-02	10.1017/s0003598x00021608												0	0	0	0	0	0	0	0	1	0	0	0	0	0	0	0	0	4	4	https://www.altmetric.com/details/91834007	https://api.altmetric.com/v1/donut/91834007_240.png
3	CAVE EXPLORATIONS IN IRAN, 1949. By Carleton S. Coon. 10 3/4 by 8 1/4 pp. 124. 33 plates, map, plans, sections. University Museum, Pennsylvania. $1.50.	Antiquity	1745-1744, 0003-598X			Article	FALSE	closed	20 Language, Communication and Culture; 2004 Linguistics; 21 History and Archaeology; 2101 Archaeology			2015-01-02	10.1017/s0003598x00024261												0	0	0	0	0	0	0	0	1	0	0	0	0	0	0	0	0	0	0	https://www.altmetric.com/details/91784393	https://api.altmetric.com/v1/donut/91784393_240.png
3	Electronic archaeology	Antiquity	1745-1744, 0003-598X			Article	FALSE	closed	20 Language, Communication and Culture; 2005 Literary Studies; 21 History and Archaeology; 2101 Archaeology			2015-01-02	10.1017/s0003598x0008594x												0	0	0	0	0	0	0	0	1	0	0	0	0	0	0	0	0	0	0	https://www.altmetric.com/details/91501186	https://api.altmetric.com/v1/donut/91501186_240.png
3	On a Pleistocene human occupation at Pedra Furada, Brazil	Antiquity	1745-1744, 0003-598X			Article	FALSE	closed	21 History and Archaeology; 2101 Archaeology	Mercyhurst University; Southern Methodist University; University of Kentucky		2015-01-02	10.1017/s0003598x00047414												0	0	0	0	0	0	0	0	1	0	0	0	0	0	0	0	0	73	66	https://www.altmetric.com/details/91415473	https://api.altmetric.com/v1/donut/91415473_240.png
3	NOTES ON THE PREHISTORIC METALLURGY OF COPPER AND BRONZE IN THE OLD WORLD. By H. H. Coghlan, Pitt-Rivers Museum, Oxford, Occasional Papers on Technology, No. 4. 1951. 15s.	Antiquity	1745-1744, 0003-598X			Article	FALSE	closed	20 Language, Communication and Culture; 2004 Linguistics; 21 History and Archaeology; 2101 Archaeology			2015-01-02	10.1017/s0003598x00023942												0	0	0	0	0	0	0	0	1	0	0	0	0	0	0	0	0	1	0	https://www.altmetric.com/details/91299513	https://api.altmetric.com/v1/donut/91299513_240.png
3	Yigael Yadin (ed.): Jerusalem revealed. Archaeology in the Holy City 1968–1974. London & New Haven: Yale University Press and Israel Exploration Society, 1976. 148 pp., 4 colour pls., 130 figs., II maps. £9.30.	Antiquity	1745-1744, 0003-598X			Article	FALSE	closed	20 Language, Communication and Culture; 2004 Linguistics; 21 History and Archaeology; 2101 Archaeology			2015-01-02	10.1017/s0003598x00054843												0	0	0	0	0	0	0	0	1	0	0	0	0	0	0	0	0	0	1	https://www.altmetric.com/details/89733395	https://api.altmetric.com/v1/donut/89733395_240.png
3	The Gundestrup version ofTáin Bó Cuailnge	Antiquity	1745-1744, 0003-598X			Article	FALSE	closed	20 Language, Communication and Culture; 2004 Linguistics; 21 History and Archaeology; 2101 Archaeology			2015-01-02	10.1017/s0003598x00070836												0	0	0	0	0	0	0	0	2	0	0	0	0	0	0	0	0	0	3	https://www.altmetric.com/details/84829455	https://api.altmetric.com/v1/donut/84829455_240.png
3	Recent developments in radiocarbon and stylistic methods of dating rock-art	Antiquity	1745-1744, 0003-598X			Article	FALSE	closed	21 History and Archaeology; 2101 Archaeology	Australian National University; University of New England		2015-01-02	10.1017/s0003598x00085008												0	0	0	0	0	0	0	0	1	0	0	0	0	0	0	0	0	37	26	https://www.altmetric.com/details/82952597	https://api.altmetric.com/v1/donut/82952597_240.png
3	Temple mountains, sacred lakes, and fertile fields: ancient Maya landscapes in northwestern Belize	Antiquity	1745-1744, 0003-598X			Article	FALSE	closed	21 History and Archaeology; 2101 Archaeology	George Mason University; Georgetown University; Texas A&M University; The University of Texas at Austin; University of Cincinnati		2015-01-02	10.1017/s0003598x0006525x												0	0	0	0	0	0	0	0	1	0	0	0	0	0	0	0	0	57	59	https://www.altmetric.com/details/82721353	https://api.altmetric.com/v1/donut/82721353_240.png
3	Living Lithics: ethnoarchaeology in Highland Papua New Guinea	Antiquity	1745-1744, 0003-598X			Article	FALSE	closed	21 History and Archaeology; 2101 Archaeology	Durham University; Newcastle University		2015-01-02	10.1017/s0003598x00092619												0	0	0	0	0	0	0	0	2	0	0	0	0	0	0	0	0	120	38	https://www.altmetric.com/details/82106816	https://api.altmetric.com/v1/donut/82106816_240.png
3	Contemporaneity of Clactonian and Acheulian flint industries at Barnham, Suffolk	Antiquity	1745-1744, 0003-598X			Article	FALSE	closed	20 Language, Communication and Culture; 2004 Linguistics; 21 History and Archaeology; 2101 Archaeology	British Museum; University of Gloucestershire		2015-01-02	10.1017/s0003598x00047074												0	0	0	0	0	0	0	0	1	0	0	0	0	0	0	0	0	60	44	https://www.altmetric.com/details/82053204	https://api.altmetric.com/v1/donut/82053204_240.png
3	Chilga Kernet: an Acheulean landscape on Ethiopia's western plateau	Antiquity	1745-1744, 0003-598X			Article	FALSE	closed	20 Language, Communication and Culture; 2004 Linguistics; 21 History and Archaeology; 2101 Archaeology	Colorado State University; The University of Texas at Austin		2015-01-02	10.1017/s0003598x0009089x												0	0	0	0	0	0	0	0	1	0	0	0	0	0	0	0	0	12	3	https://www.altmetric.com/details/82053203	https://api.altmetric.com/v1/donut/82053203_240.png
3	A THIRTEENTH CENTURY CHURCH AT NICOSIA, CYPRUS	Antiquity	1745-1744, 0003-598X			Article	FALSE	closed	20 Language, Communication and Culture; 2004 Linguistics; 21 History and Archaeology; 2101 Archaeology			2015-01-02	10.1017/s0003598x00102741												0	0	0	0	0	0	0	0	2	0	0	0	0	0	0	0	0	0	2	https://www.altmetric.com/details/81734933	https://api.altmetric.com/v1/donut/81734933_240.png
3	Barry Cunliffe et al. Hengistbury Head Dorset 1: The prehistoric and Roman settlement, 3500 BC–AD 500. Oxford: Oxford University Committee for Archaeology, 1987. Monograph 13. x + 369 pages, 256 illustrations, 8 microfiches. £40.	Antiquity	1745-1744, 0003-598X			Article	FALSE	closed	21 History and Archaeology; 2101 Archaeology	University of Nottingham		2015-01-02	10.1017/s0003598x00073397												0	0	0	1	0	0	0	0	0	0	0	0	0	0	0	0	0	0	0	https://www.altmetric.com/details/81045900	https://api.altmetric.com/v1/donut/81045900_240.png
3	Rapid human response to Late Glacial climate change: a reply to Housley et al. (2000)	Antiquity	1745-1744, 0003-598X			Article	FALSE	closed	21 History and Archaeology; 2101 Archaeology	University of Bradford		2015-01-02	10.1017/s0003598x00059524												0	0	0	2	0	0	0	0	0	0	0	0	0	0	0	0	0	23	6	https://www.altmetric.com/details/81016368	https://api.altmetric.com/v1/donut/81016368_240.png
3	Radiocarbon Dating for Knap Hill	Antiquity	1745-1744, 0003-598X			Article	FALSE	closed	20 Language, Communication and Culture; 2004 Linguistics; 21 History and Archaeology; 2101 Archaeology			2015-01-02	10.1017/s0003598x00107483												0	0	0	0	0	0	0	0	1	0	0	0	0	0	0	0	0	4	2	https://www.altmetric.com/details/80129290	https://api.altmetric.com/v1/donut/80129290_240.png
3	The Cioarei-Borosteni Cave (Carpathian Mountains, Romania): Middle Palaeolithic finds and technological analysis of the lithic assemblages	Antiquity	1745-1744, 0003-598X			Article	FALSE	closed	20 Language, Communication and Culture; 2004 Linguistics; 21 History and Archaeology; 2101 Archaeology	National Museum of Natural History; Valahia University of Targoviste		2015-01-02	10.1017/s0003598x00091122												0	0	0	0	0	0	0	0	2	0	0	0	0	0	0	0	0	41	24	https://www.altmetric.com/details/79167741	https://api.altmetric.com/v1/donut/79167741_240.png
3	‘Olmec Blue’ and Formative jade sources: new discoveries in Guatemala	Antiquity	1745-1744, 0003-598X			Article	TRUE	green	20 Language, Communication and Culture; 2004 Linguistics; 21 History and Archaeology; 2101 Archaeology	American Museum of Natural History; Harvard University; Rice University; University of California, Riverside		2015-01-02	10.1017/s0003598x00089171												0	0	0	0	0	0	0	0	1	0	0	0	0	0	0	0	0	23	32	https://www.altmetric.com/details/78615069	https://api.altmetric.com/v1/donut/78615069_240.png
3	Goba of Mua: archaeology working with oral tradition	Antiquity	1745-1744, 0003-598X			Article	FALSE	closed	21 History and Archaeology; 2101 Archaeology; 2103 Historical Studies	Monash University		2015-01-02	10.1017/s0003598x00093005												0	0	0	0	0	0	0	0	2	0	0	0	0	0	0	0	0	15	21	https://www.altmetric.com/details/77716167	https://api.altmetric.com/v1/donut/77716167_240.png
3	Palaeolithic landscape of extraction: flint surface quarries and workshops at Mt Pua, Israel	Antiquity	1745-1744, 0003-598X			Article	FALSE	closed	20 Language, Communication and Culture; 2004 Linguistics; 21 History and Archaeology; 2101 Archaeology	City University of New York; Tel Aviv University		2015-01-02	10.1017/s0003598x00091110												0	0	0	0	0	0	0	0	1	0	0	0	0	0	0	0	0	56	28	https://www.altmetric.com/details/77568951	https://api.altmetric.com/v1/donut/77568951_240.png
3	The amazing Dr Kouznetsov	Antiquity	1745-1744, 0003-598X			Article	FALSE	closed	20 Language, Communication and Culture; 2004 Linguistics; 21 History and Archaeology; 2101 Archaeology	University of Hong Kong		2015-01-02	10.1017/s0003598x00095727												0	0	0	0	0	0	0	0	1	0	0	0	0	0	0	0	0	8	2	https://www.altmetric.com/details/76704189	https://api.altmetric.com/v1/donut/76704189_240.png
3	The Tula Adze: manufacture and purpose	Antiquity	1745-1744, 0003-598X			Article	FALSE	closed	20 Language, Communication and Culture; 2004 Linguistics; 21 History and Archaeology; 2101 Archaeology	University of New England		2015-01-02	10.1017/s0003598x00092930												0	0	1	0	0	0	0	0	0	0	0	0	0	0	0	0	0	25	17	https://www.altmetric.com/details/76034166	https://api.altmetric.com/v1/donut/76034166_240.png
3	Spearthrower performance: ethnographic and experimental research	Antiquity	1745-1744, 0003-598X			Article	FALSE	closed	20 Language, Communication and Culture; 2004 Linguistics; 21 History and Archaeology; 2101 Archaeology	Simon Fraser University		2015-01-02	10.1017/s0003598x0008580x												0	0	1	0	0	0	0	0	0	0	0	0	0	0	0	0	0	34	33	https://www.altmetric.com/details/76033840	https://api.altmetric.com/v1/donut/76033840_240.png
3	Cultivated wetlands and emerging complexity in south-central Chile and long distance effects of climate change	Antiquity	1745-1744, 0003-598X			Article	FALSE	closed	21 History and Archaeology; 2101 Archaeology	Austral University of Chile; Friedrich Schiller University Jena; University of Kentucky; Vanderbilt University		2015-01-02	10.1017/s0003598x00096034												0	0	0	0	0	0	0	0	2	0	0	0	0	0	0	0	0	67	26	https://www.altmetric.com/details/74183396	https://api.altmetric.com/v1/donut/74183396_240.png
3	A jade axe from the Somerset Levels	Antiquity	1745-1744, 0003-598X			Article	TRUE	bronze	20 Language, Communication and Culture; 2004 Linguistics; 21 History and Archaeology; 2101 Archaeology			2015-01-02	10.1017/s0003598x00057987												0	0	0	0	0	0	0	0	1	0	0	0	0	0	0	0	0	0	5	https://www.altmetric.com/details/73799949	https://api.altmetric.com/v1/donut/73799949_240.png
3	Dorothy Garrod, first woman Professor at Cambridge	Antiquity	1745-1744, 0003-598X			Article	FALSE	closed	21 History and Archaeology; 2101 Archaeology	University of Cambridge		2015-01-02	10.1017/s0003598x00066230												0	0	0	0	0	0	0	0	2	0	0	0	0	0	0	0	0	14	1	https://www.altmetric.com/details/72727079	https://api.altmetric.com/v1/donut/72727079_240.png
3	A mummified foetus from the tomb of Tutankhamun	Antiquity	1745-1744, 0003-598X			Article	FALSE	closed	20 Language, Communication and Culture; 2004 Linguistics; 21 History and Archaeology; 2101 Archaeology			2015-01-02	10.1017/s0003598x0004196x												0	0	0	0	0	0	0	0	2	0	0	0	0	0	0	0	0	4	8	https://www.altmetric.com/details/72614636	https://api.altmetric.com/v1/donut/72614636_240.png
3	A re-assessment of the larger fetus found in Tutankhamen's tomb	Antiquity	1745-1744, 0003-598X			Article	FALSE	closed	20 Language, Communication and Culture; 2004 Linguistics; 21 History and Archaeology; 2101 Archaeology	Haukeland University Hospital; University of Bergen; University of Liverpool		2015-01-02	10.1017/s0003598x00098161												0	0	0	0	0	0	0	0	2	0	0	0	0	0	0	0	0	8	1	https://www.altmetric.com/details/72614635	https://api.altmetric.com/v1/donut/72614635_240.png
3	Early Names of Britain	Antiquity	1745-1744, 0003-598X			Article	FALSE	closed	20 Language, Communication and Culture; 2004 Linguistics; 21 History and Archaeology; 2101 Archaeology	Lund University		2015-01-02	10.1017/s0003598x00004464												0	0	0	0	0	0	0	0	2	0	0	0	0	0	0	0	0	1	0	https://www.altmetric.com/details/72205135	https://api.altmetric.com/v1/donut/72205135_240.png
3	St Kildas: stone tools, dolerite quarries and long-term survival	Antiquity	1745-1744, 0003-598X			Article	TRUE	bronze	21 History and Archaeology; 2101 Archaeology	University of Wales		2015-01-02	10.1017/s0003598x00064279												0	0	1	0	0	0	0	0	0	0	0	0	0	0	0	0	0	9	3	https://www.altmetric.com/details/72091175	https://api.altmetric.com/v1/donut/72091175_240.png
3	Beads, social change and interaction between India and South-east Asia	Antiquity	1745-1744, 0003-598X			Article	FALSE	closed	21 History and Archaeology; 2101 Archaeology			2015-01-02	10.1017/s0003598x00092279												0	0	0	0	0	0	0	0	1	0	0	0	0	0	0	0	0	61	32	https://www.altmetric.com/details/71484637	https://api.altmetric.com/v1/donut/71484637_240.png
3	Tula, and wheeled animal effigies in Mesoamerica	Antiquity	1745-1744, 0003-598X			Article	FALSE	closed	21 History and Archaeology; 2101 Archaeology	University of Alabama; University of Missouri		2015-01-02	10.1017/s0003598x00052054												0	0	0	0	0	0	0	0	1	0	0	0	0	0	0	0	0	7	2	https://www.altmetric.com/details/71394159	https://api.altmetric.com/v1/donut/71394159_240.png
3	A generic geomorphological approach to archaeological interpretation and prospection in British river valleys: a guide for archaeologists investigating Holocene landscapes	Antiquity	1745-1744, 0003-598X			Article	FALSE	closed	21 History and Archaeology; 2101 Archaeology	University of Leeds; University of Wales		2015-01-02	10.1017/s0003598x0006508x												0	0	1	0	0	0	0	0	0	0	0	0	0	0	0	0	0	37	53	https://www.altmetric.com/details/71038751	https://api.altmetric.com/v1/donut/71038751_240.png
3	Neanderthal self-medication in context	Antiquity	1745-1744, 0003-598X			Article	FALSE	closed	20 Language, Communication and Culture; 2004 Linguistics; 21 History and Archaeology; 2101 Archaeology	Institució Catalana de Recerca i Estudis Avançats; Kyoto University; University of York		2015-01-02	10.1017/s0003598x00049528												0	0	0	0	0	0	0	0	1	0	0	0	0	0	0	0	0	79	27	https://www.altmetric.com/details/70689173	https://api.altmetric.com/v1/donut/70689173_240.png
3	Investigations on the evolution of subsistence economy in the Qazvin Plain (Iran) from the Neolithic to the Iron Age	Antiquity	1745-1744, 0003-598X			Article	FALSE	closed	20 Language, Communication and Culture; 2004 Linguistics; 21 History and Archaeology; 2101 Archaeology			2015-01-02	10.1017/s0003598x00087846												0	0	0	0	0	0	0	0	1	0	0	0	0	0	0	0	0	15	16	https://www.altmetric.com/details/70312777	https://api.altmetric.com/v1/donut/70312777_240.png
3	Joan J. Taylor: Bronze age goldwork of the British Isles. London, New York, Melbourne, Cambridge: Cambridge University Press, 1980. 213 pp., 62 pls., 43 figs. (1 pull-out). £45.00.	Antiquity	1745-1744, 0003-598X			Article	FALSE	closed	20 Language, Communication and Culture; 2004 Linguistics; 21 History and Archaeology; 2101 Archaeology			2015-01-02	10.1017/s0003598x0004432x												0	0	0	0	0	0	0	0	1	0	0	0	0	0	0	0	0	0	0	https://www.altmetric.com/details/70255371	https://api.altmetric.com/v1/donut/70255371_240.png
3	A 4000 year-old introduction of domestic pigs into the Philippine Archipelago: implications for understanding routes of human migration through Island Southeast Asia and Wallacea	Antiquity	1745-1744, 0003-598X			Article	FALSE	closed	21 History and Archaeology; 2101 Archaeology	Australian National University; Research Center for Humanities and Social Sciences, Academia Sinica; University of the Philippines System		2015-01-02	10.1017/s0003598x00098914												0	0	0	0	0	0	0	0	3	0	0	0	0	0	0	0	0	58	36	https://www.altmetric.com/details/70253825	https://api.altmetric.com/v1/donut/70253825_240.png
3	The Beginning of History: a Film	Antiquity	1745-1744, 0003-598X			Article	FALSE	closed	20 Language, Communication and Culture; 2004 Linguistics; 21 History and Archaeology; 2101 Archaeology			2015-01-02	10.1017/s0003598x00019402												0	0	0	0	0	0	0	0	1	0	0	0	0	0	0	0	0	1	7	https://www.altmetric.com/details/70253560	https://api.altmetric.com/v1/donut/70253560_240.png
3	Megaliths and Mathematics	Antiquity	1745-1744, 0003-598X			Article	FALSE	closed	20 Language, Communication and Culture; 2004 Linguistics; 21 History and Archaeology; 2101 Archaeology			2015-01-02	10.1017/s0003598x00032294												0	0	0	0	0	0	0	0	1	0	0	0	0	0	0	0	0	2	3	https://www.altmetric.com/details/70253481	https://api.altmetric.com/v1/donut/70253481_240.png
3	Ways of telling: Jacquetta Hawkes as film-maker	Antiquity	1745-1744, 0003-598X			Article	FALSE	closed	21 History and Archaeology; 2101 Archaeology			2015-01-02	10.1017/s0003598x00066229												0	0	0	0	0	0	0	0	1	0	0	0	0	0	0	0	0	3	4	https://www.altmetric.com/details/70252004	https://api.altmetric.com/v1/donut/70252004_240.png
3	Archaeology and the Austronesian expansion: where are we now?	Antiquity	1745-1744, 0003-598X			Article	FALSE	closed	21 History and Archaeology; 2101 Archaeology	Australian National University		2015-01-02	10.1017/s0003598x00067910												0	0	0	0	0	0	0	0	9	0	0	0	0	0	0	0	0	75	75	https://www.altmetric.com/details/70249497	https://api.altmetric.com/v1/donut/70249497_240.png
3	Jonathan N. Tubb. Canaanites (Peoples of the Past). 160 pages, 18 colour, 106 black-and-white illustrations. 1998. London: British Museum Press; 0-7141-2089-8 hardback £20	Antiquity	1745-1744, 0003-598X			Article	FALSE	closed	20 Language, Communication and Culture; 2004 Linguistics; 21 History and Archaeology; 2101 Archaeology			2015-01-02	10.1017/s0003598x00065340												0	0	0	0	0	0	0	0	2	0	0	0	0	0	0	0	0	2	1	https://www.altmetric.com/details/69772278	https://api.altmetric.com/v1/donut/69772278_240.png
3	The Place-Names of Gloucestershire, Vols. I–IV by A. H. Smith. Cambridge: University Press, 1964–5. (English Place-Name Society, vols. xxxviii–xli). Each 42s.	Antiquity	1745-1744, 0003-598X			Article	FALSE	closed	20 Language, Communication and Culture; 2004 Linguistics; 21 History and Archaeology; 2101 Archaeology			2015-01-02	10.1017/s0003598x00039715												0	0	0	0	0	0	0	0	1	0	0	0	0	0	0	0	0	0	1	https://www.altmetric.com/details/69520058	https://api.altmetric.com/v1/donut/69520058_240.png
3	Chickens in Africa: the importance of Qasr Ibrim	Antiquity	1745-1744, 0003-598X			Article	FALSE	closed	20 Language, Communication and Culture; 2004 Linguistics; 21 History and Archaeology; 2101 Archaeology	University of Cambridge		2015-01-02	10.1017/s0003598x00045786												0	0	0	0	0	0	0	0	1	0	0	0	0	0	0	0	0	15	30	https://www.altmetric.com/details/65611060	https://api.altmetric.com/v1/donut/65611060_240.png
3	Internet Archaeology. Published twice yearly; ISSN 1363-5387. £105 and US$190 to instructions (access to Volume 1 free).	Antiquity	1745-1744, 0003-598X			Article	FALSE	closed	20 Language, Communication and Culture; 2004 Linguistics; 21 History and Archaeology; 2101 Archaeology			2015-01-02	10.1017/s0003598x0006155x												0	0	0	0	0	0	0	0	1	0	0	0	0	0	0	0	0	0	0	https://www.altmetric.com/details/65580518	https://api.altmetric.com/v1/donut/65580518_240.png
3	Internet Archaeology: a quality electronic journal	Antiquity	1745-1744, 0003-598X			Article	FALSE	closed	21 History and Archaeology; 2101 Archaeology	University of York		2015-01-02	10.1017/s0003598x00085963												0	0	0	0	0	0	0	0	1	0	0	0	0	0	0	0	0	5	4	https://www.altmetric.com/details/65580143	https://api.altmetric.com/v1/donut/65580143_240.png
3	Archaeology, e-publication and the Semantic Web	Antiquity	1745-1744, 0003-598X			Article	FALSE	closed	21 History and Archaeology; 2101 Archaeology			2015-01-02	10.1017/s0003598x00094552												0	0	0	0	0	0	0	0	1	0	0	0	0	0	0	0	0	26	12	https://www.altmetric.com/details/65577967	https://api.altmetric.com/v1/donut/65577967_240.png
3	The Chambered Cairn at Dyffryn Ardudwy	Antiquity	1745-1744, 0003-598X			Article	FALSE	closed	21 History and Archaeology; 2101 Archaeology			2015-01-02	10.1017/s0003598x0003698x												0	0	0	0	0	0	0	0	1	0	0	0	0	0	0	0	0	4	3	https://www.altmetric.com/details/63965912	https://api.altmetric.com/v1/donut/63965912_240.png
3	Mapungubwe. First Report on Excavations in the Northern Transvaal	Antiquity	1745-1744, 0003-598X			Article	FALSE	closed	21 History and Archaeology; 2101 Archaeology			2015-01-02	10.1017/s0003598x00011844												0	0	0	0	0	0	0	0	1	0	0	0	0	0	0	0	0	0	4	https://www.altmetric.com/details/63586128	https://api.altmetric.com/v1/donut/63586128_240.png
3	The microstratigraphy of middens: capturing daily routine in rubbish at Neolithic Çatalhöyük, Turkey	Antiquity	1745-1744, 0003-598X			Article	TRUE	green	21 History and Archaeology; 2101 Archaeology	University of Reading; University of York	Natural Environment Research Council	2015-01-02	10.1017/s0003598x00068460												0	0	0	0	0	0	0	0	1	0	0	0	0	0	0	0	0	74	38	https://www.altmetric.com/details/62445749	https://api.altmetric.com/v1/donut/62445749_240.png
3	Refitting megaliths in western France	Antiquity	1745-1744, 0003-598X			Article	FALSE	closed	21 History and Archaeology; 2101 Archaeology			2015-01-02	10.1017/s0003598x00096411												0	0	0	0	0	0	0	0	1	0	0	0	0	0	0	0	0	12	12	https://www.altmetric.com/details/61110429	https://api.altmetric.com/v1/donut/61110429_240.png
3	The Sutton Hoo Ship-Burial. II. The Gold Ornaments	Antiquity	1745-1744, 0003-598X			Article	FALSE	closed	20 Language, Communication and Culture; 2004 Linguistics; 21 History and Archaeology; 2101 Archaeology			2015-01-02	10.1017/s0003598x00014757												0	0	0	0	0	0	0	0	3	0	0	0	0	0	0	0	0	2	0	https://www.altmetric.com/details/60389892	https://api.altmetric.com/v1/donut/60389892_240.png
3	Mycenae, 1968	Antiquity	1745-1744, 0003-598X			Article	FALSE	closed	21 History and Archaeology; 2101 Archaeology			2015-01-02	10.1017/s0003598x00040187												0	0	0	0	0	0	0	0	2	0	0	0	0	0	0	0	0	4	11	https://www.altmetric.com/details/60239628	https://api.altmetric.com/v1/donut/60239628_240.png
3	Crossing the line: the enveloped cross in Pohnpei, Federated States of Micronesia	Antiquity	1745-1744, 0003-598X			Article	FALSE	closed	20 Language, Communication and Culture; 2004 Linguistics; 21 History and Archaeology; 2101 Archaeology	Australian National University; University of Wales		2015-01-02	10.1017/s0003598x00091018												0	0	0	0	0	0	0	0	2	0	0	0	0	0	0	0	0	3	3	https://www.altmetric.com/details/59738152	https://api.altmetric.com/v1/donut/59738152_240.png
3	Eneolithic horse exploitation in the Eurasian steppes: diet, ritual and riding	Antiquity	1745-1744, 0003-598X			Article	FALSE	closed	21 History and Archaeology; 2101 Archaeology	Hartwick College		2015-01-02	10.1017/s0003598x00066163												0	0	0	0	0	0	0	0	2	0	0	0	0	0	0	0	0	54	31	https://www.altmetric.com/details/59594154	https://api.altmetric.com/v1/donut/59594154_240.png
3	Editorial	Antiquity	1745-1744, 0003-598X			Article	TRUE	bronze	20 Language, Communication and Culture; 2004 Linguistics; 21 History and Archaeology; 2101 Archaeology			2015-01-02	10.1017/s0003598x00070824												0	0	0	0	0	0	0	0	1	0	0	0	0	0	0	0	0	0	2	https://www.altmetric.com/details/57928793	https://api.altmetric.com/v1/donut/57928793_240.png
3	Landscape: gleaning the meaning	Antiquity	1745-1744, 0003-598X			Article	FALSE	closed	20 Language, Communication and Culture; 2004 Linguistics; 21 History and Archaeology; 2101 Archaeology	University of Cambridge		2015-01-02	10.1017/s0003598x00088426												0	0	0	0	0	0	0	0	1	0	0	0	0	0	0	0	0	4	0	https://www.altmetric.com/details/57928264	https://api.altmetric.com/v1/donut/57928264_240.png
3	Marcia-Anne Dobres. Technology and social agency: outlining a practice framework for archaeology. xiii+300 pages, 25 figures. 2000. Oxford & Malden (MA): Blackwell; 1-57718-123-9 hardback £55 & $70.95, 1-57718-124-7 paperback £17.99 & $33.95.	Antiquity	1745-1744, 0003-598X			Article	FALSE	closed	20 Language, Communication and Culture; 2004 Linguistics; 21 History and Archaeology; 2101 Archaeology	University College London		2015-01-02	10.1017/s0003598x00090852												0	0	0	0	0	0	0	0	2	0	0	0	0	0	0	0	0	1	0	https://www.altmetric.com/details/57872104	https://api.altmetric.com/v1/donut/57872104_240.png
3	The Evolution of the Domestic Horse	Antiquity	1745-1744, 0003-598X			Article	FALSE	closed	20 Language, Communication and Culture; 2004 Linguistics; 21 History and Archaeology; 2101 Archaeology			2015-01-02	10.1017/s0003598x00010188												0	0	0	0	0	0	0	0	1	0	0	0	0	0	0	0	0	5	3	https://www.altmetric.com/details/57351789	https://api.altmetric.com/v1/donut/57351789_240.png
3	Eternal stones: Stonehenge completed	Antiquity	1745-1744, 0003-598X			Article	FALSE	closed	20 Language, Communication and Culture; 2004 Linguistics; 21 History and Archaeology; 2101 Archaeology	University of Wales		2015-01-02	10.1017/s0003598x00083459												0	0	0	0	0	0	0	0	1	0	0	0	0	0	0	0	0	1	0	https://www.altmetric.com/details/57035090	https://api.altmetric.com/v1/donut/57035090_240.png
3	Dendrochronology of the English Neolithic	Antiquity	1745-1744, 0003-598X			Article	FALSE	closed	21 History and Archaeology; 2101 Archaeology	University of Sheffield		2015-01-02	10.1017/s0003598x00077826												0	0	0	0	0	0	0	0	1	0	0	0	0	0	0	0	0	29	33	https://www.altmetric.com/details/56998227	https://api.altmetric.com/v1/donut/56998227_240.png
3	A revised chronological and palaeoenvironmental framework for the Kastritsa rockshelter, northwest Greece	Antiquity	1745-1744, 0003-598X			Article	FALSE	closed	21 History and Archaeology; 2101 Archaeology	University of Cambridge		2015-01-02	10.1017/s0003598x00059421												0	0	0	0	0	0	0	0	1	0	0	0	0	0	0	0	0	30	29	https://www.altmetric.com/details/56615877	https://api.altmetric.com/v1/donut/56615877_240.png
3	Pleistocene human occupation of the Solomon Islands, Melanesia	Antiquity	1745-1744, 0003-598X			Article	FALSE	closed	20 Language, Communication and Culture; 2004 Linguistics; 21 History and Archaeology; 2101 Archaeology	Australian National University; University of Hawaii at Manoa		2015-01-02	10.1017/s0003598x00075104												0	0	0	0	0	0	0	0	2	0	0	0	0	0	0	0	0	55	113	https://www.altmetric.com/details/55896322	https://api.altmetric.com/v1/donut/55896322_240.png
3	Javier Urcid Serrano. Zapotec hieroglyphic writing. xviii+487 pages, 338 figures, 54 tables. 2001. Washington (DC): Dumbarton Oaks Research Library & Collection; 0-88402-267-6 hardback $40.	Antiquity	1745-1744, 0003-598X			Article	FALSE	closed	20 Language, Communication and Culture; 2004 Linguistics; 21 History and Archaeology; 2101 Archaeology	George Washington University		2015-01-02	10.1017/s0003598x0009150x												0	0	0	0	0	0	0	0	1	0	0	0	0	0	0	0	0	0	0	https://www.altmetric.com/details/55683288	https://api.altmetric.com/v1/donut/55683288_240.png
3	Where is the tin?	Antiquity	1745-1744, 0003-598X			Article	FALSE	closed	20 Language, Communication and Culture; 2004 Linguistics; 21 History and Archaeology; 2101 Archaeology			2015-01-02	10.1017/s0003598x00063201												0	0	0	0	0	0	0	0	1	0	0	0	0	0	0	0	0	3	8	https://www.altmetric.com/details/55559021	https://api.altmetric.com/v1/donut/55559021_240.png
3	Migration in the Bell Beaker period of central Europe	Antiquity	1745-1744, 0003-598X			Article	FALSE	closed	20 Language, Communication and Culture; 2004 Linguistics; 21 History and Archaeology; 2101 Archaeology			2015-01-02	10.1017/s0003598x00086683												0	0	0	0	0	0	0	0	1	0	0	0	0	0	0	0	0	40	69	https://www.altmetric.com/details/55559020	https://api.altmetric.com/v1/donut/55559020_240.png
3	The early farmers of France	Antiquity	1745-1744, 0003-598X			Article	FALSE	closed	20 Language, Communication and Culture; 2004 Linguistics; 21 History and Archaeology; 2101 Archaeology			2015-01-02	10.1017/s0003598x00053333												0	0	0	0	0	0	0	0	2	0	0	0	0	0	0	0	0	7	5	https://www.altmetric.com/details/55371812	https://api.altmetric.com/v1/donut/55371812_240.png
3	A large area archaeological excavation at Cuddie Springs	Antiquity	1745-1744, 0003-598X			Article	FALSE	closed	21 History and Archaeology; 2101 Archaeology	University of Sydney; University of Wollongong		2015-01-02	10.1017/s0003598x00089195												0	0	0	0	0	0	0	0	1	0	0	0	0	0	0	0	0	22	22	https://www.altmetric.com/details/55266137	https://api.altmetric.com/v1/donut/55266137_240.png
3	Lessons from the past: coping with natural hazards and climate change - Naomi F. Miller, Katherine M. Moore & Kathleen Ryan (ed.). Sustainable lifeways: cultural perspectives in an ever-changing environment. xx+329 pages, 70 illustrations, 26 tables. 2011. Philadelphia (PA): University of Pennsylvania Museum of Anthropology & Archaeology; 978-1-934536-19-3 hardback £ 42.50. - Jago Cooper & Payson…	Antiquity	1745-1744, 0003-598X			Article	FALSE	closed	20 Language, Communication and Culture; 2004 Linguistics; 21 History and Archaeology; 2101 Archaeology	University of Wales		2015-01-02	10.1017/s0003598x00048407												0	0	0	0	0	0	0	0	1	0	0	0	0	0	0	0	0	5	0	https://www.altmetric.com/details/54809464	https://api.altmetric.com/v1/donut/54809464_240.png
3	Sexual dimorphism in Upper Palaeolithic hand stencils	Antiquity	1745-1744, 0003-598X			Article	FALSE	closed	20 Language, Communication and Culture; 2004 Linguistics; 21 History and Archaeology; 2101 Archaeology	Pennsylvania State University		2015-01-02	10.1017/s0003598x00093704												0	0	0	0	0	0	0	0	2	0	0	0	0	0	0	0	0	53	33	https://www.altmetric.com/details/54722564	https://api.altmetric.com/v1/donut/54722564_240.png
3	Rhys Jones (ed.). Archaeological research in Kakadu National Park. 317 pages, illustrated. 1985. Canberra: Australian National Parks and Wildlife Service, Special Publication 13; paperback.	Antiquity	1745-1744, 0003-598X			Article	FALSE	closed	20 Language, Communication and Culture; 2004 Linguistics; 21 History and Archaeology; 2101 Archaeology	Stellenbosch University		2015-01-02	10.1017/s0003598x0007366x												0	0	0	0	0	0	0	0	1	0	0	0	0	0	0	0	0	0	0	https://www.altmetric.com/details/54580733	https://api.altmetric.com/v1/donut/54580733_240.png
3	Crime and punishment in an Anglo-Saxon cemetery?	Antiquity	1745-1744, 0003-598X			Article	FALSE	closed	20 Language, Communication and Culture; 2004 Linguistics; 21 History and Archaeology; 2101 Archaeology			2015-01-02	10.1017/s0003598x00063481												0	0	0	0	0	0	0	0	1	0	0	0	0	0	0	0	0	9	18	https://www.altmetric.com/details/54005709	https://api.altmetric.com/v1/donut/54005709_240.png
3	Bones, teeth, and estimating age of perinates: Carthaginian infant sacrifice revisited	Antiquity	1745-1744, 0003-598X			Article	FALSE	closed	20 Language, Communication and Culture; 2004 Linguistics; 21 History and Archaeology; 2101 Archaeology	French National Centre for Scientific Research; University of Pittsburgh; University of Pittsburgh Cancer Institute		2015-01-02	10.1017/s0003598x00047888												0	0	0	0	0	0	0	0	2	0	0	0	0	0	0	0	0	34	13	https://www.altmetric.com/details/53424266	https://api.altmetric.com/v1/donut/53424266_240.png
3	New Zealand Archaeology	Antiquity	1745-1744, 0003-598X			Article	FALSE	closed	20 Language, Communication and Culture; 2004 Linguistics; 21 History and Archaeology; 2101 Archaeology			2015-01-02	10.1017/s0003598x00106155												0	0	0	0	0	0	0	0	2	0	0	0	0	0	0	0	0	3	1	https://www.altmetric.com/details/52785295	https://api.altmetric.com/v1/donut/52785295_240.png
3	Theory and practice in the study of Mesopotamian domestic space	Antiquity	1745-1744, 0003-598X			Article	FALSE	closed	20 Language, Communication and Culture; 2004 Linguistics; 21 History and Archaeology; 2101 Archaeology	University of Turin		2015-01-02	10.1017/s0003598x00092991												0	0	1	0	0	0	0	0	0	0	0	0	0	0	0	0	0	37	11	https://www.altmetric.com/details/51713804	https://api.altmetric.com/v1/donut/51713804_240.png
3	CAHERCOMMAUN: a Stone Fort in County Clare. By H. O'Neill Hencken. (Extra volume of the Royal Society of Antiquaries of Ireland). Dublin: John Falconer, 1938. pp. 82, with 11 plates. 5s.	Antiquity	1745-1744, 0003-598X			Article	FALSE	closed	21 History and Archaeology; 2101 Archaeology			2015-01-02	10.1017/s0003598x00028179												0	0	0	0	0	0	0	0	1	0	0	0	0	0	0	0	0	0	1	https://www.altmetric.com/details/51059818	https://api.altmetric.com/v1/donut/51059818_240.png
3	Palaeoenvironmental evidence for human colonization of remote Oceanic islands	Antiquity	1745-1744, 0003-598X			Article	FALSE	closed	21 History and Archaeology; 2101 Archaeology	Australian National University; University of California, Berkeley		2015-01-02	10.1017/s0003598x00046615												0	0	1	0	0	0	0	0	0	0	0	0	0	0	0	0	0	40	106	https://www.altmetric.com/details/48405218	https://api.altmetric.com/v1/donut/48405218_240.png
3	The dating of the Island Southeast Asian Neolithic: an attempt at chronometric hygiene and linguistic correlation	Antiquity	1745-1744, 0003-598X			Article	FALSE	closed	21 History and Archaeology; 2101 Archaeology	Australian National University		2015-01-02	10.1017/s0003598x00076560												0	0	1	0	0	0	0	0	0	0	0	0	0	0	0	0	0	57	145	https://www.altmetric.com/details/48200598	https://api.altmetric.com/v1/donut/48200598_240.png
3	Lapita and the temporal geography of prehistory	Antiquity	1745-1744, 0003-598X			Article	TRUE	bronze	20 Language, Communication and Culture; 2004 Linguistics; 21 History and Archaeology; 2101 Archaeology	Field Museum of Natural History		2015-01-02	10.1017/s0003598x0008532x												0	0	1	0	0	0	0	0	0	0	0	0	0	0	0	0	0	26	84	https://www.altmetric.com/details/48200568	https://api.altmetric.com/v1/donut/48200568_240.png
3	Memory and monumentality in the Rarotongan landscape	Antiquity	1745-1744, 0003-598X			Article	FALSE	closed	20 Language, Communication and Culture; 2004 Linguistics; 21 History and Archaeology; 2101 Archaeology	University of Auckland		2015-01-02	10.1017/s0003598x00093297												0	0	1	0	0	0	0	0	0	0	0	0	0	0	0	0	0	22	9	https://www.altmetric.com/details/48057833	https://api.altmetric.com/v1/donut/48057833_240.png
3	The origins of rice agriculture: recent progress in East Asia	Antiquity	1745-1744, 0003-598X			Article	FALSE	closed	21 History and Archaeology; 2101 Archaeology	Royal Ontario Museum; University of Toronto		2015-01-02	10.1017/s0003598x00087494												0	0	0	0	0	0	0	0	2	0	0	0	0	0	0	0	0	61	100	https://www.altmetric.com/details/47998808	https://api.altmetric.com/v1/donut/47998808_240.png
3	Rosalie David & Eddie Tapp (eds): Evidence embalmed—modern medicine and the mummies of Ancient Egypt. Manchester: University Press, 1984. 176 pp. £6.50 (paperback)	Antiquity	1745-1744, 0003-598X			Article	FALSE	closed	20 Language, Communication and Culture; 2004 Linguistics; 21 History and Archaeology; 2101 Archaeology			2015-01-02	10.1017/s0003598x0005746x												0	0	0	0	0	0	0	0	1	0	0	0	0	0	0	0	0	0	0	https://www.altmetric.com/details/46649784	https://api.altmetric.com/v1/donut/46649784_240.png
3	The Sutton Hoo Ship-Burial. VI. The Coins: A Summary	Antiquity	1745-1744, 0003-598X			Article	FALSE	closed	20 Language, Communication and Culture; 2004 Linguistics; 21 History and Archaeology; 2101 Archaeology			2015-01-02	10.1017/s0003598x00014794												0	0	0	0	0	0	0	0	2	0	0	0	0	0	0	0	0	0	0	https://www.altmetric.com/details/46648847	https://api.altmetric.com/v1/donut/46648847_240.png
3	Megamarsupial extinction: the carrying capacity argument	Antiquity	1745-1744, 0003-598X			Article	FALSE	closed	21 History and Archaeology; 2101 Archaeology			2015-01-02	10.1017/s0003598x00086269												0	0	0	0	0	0	0	0	1	0	0	0	0	0	0	0	0	18	11	https://www.altmetric.com/details/46233159	https://api.altmetric.com/v1/donut/46233159_240.png
3	Encoding information: unique Natufian objects from Hayonim Cave, Western Galilee, Israel	Antiquity	1745-1744, 0003-598X			Article	FALSE	closed	20 Language, Communication and Culture; 2004 Linguistics; 21 History and Archaeology; 2101 Archaeology	Hebrew University of Jerusalem		2015-01-02	10.1017/s0003598x00088347												0	0	0	0	0	0	0	0	1	0	0	0	0	0	0	0	0	35	21	https://www.altmetric.com/details/45648109	https://api.altmetric.com/v1/donut/45648109_240.png
3	German archaeology during the Third Reich, 1933–45: a case study based on archival evidence	Antiquity	1745-1744, 0003-598X			Article	FALSE	closed	21 History and Archaeology; 2101 Archaeology; 2103 Historical Studies			2015-01-02	10.1017/s0003598x00090001												0	0	0	0	7	0	0	1	0	0	0	0	0	0	0	0	0	10	9	https://www.altmetric.com/details/45640596	https://api.altmetric.com/v1/donut/45640596_240.png
3	THE MEDITERRANEAN WORLD IN ANCIENT TIMES. By Eva Matthews Sanford. New York: The Ronald Press Company. pp. 618, 64 plates and 11 maps. Price 4 dollars 50 cents.	Antiquity	1745-1744, 0003-598X			Article	FALSE	closed	21 History and Archaeology; 2101 Archaeology			2015-01-02	10.1017/s0003598x0002799x												0	0	0	0	0	0	0	0	1	0	0	0	0	0	0	0	0	0	0	https://www.altmetric.com/details/45425167	https://api.altmetric.com/v1/donut/45425167_240.png
3	J. Lesley Fitton. Minoans. 224 pages, 111 figures, 8 colour plates, 1 table. 2002. London: British Museum; 0-7141-2140-1 hardback £29.99.	Antiquity	1745-1744, 0003-598X			Article	FALSE	closed	20 Language, Communication and Culture; 2004 Linguistics; 21 History and Archaeology; 2101 Archaeology	University of Liverpool		2015-01-02	10.1017/s0003598x00092784												0	0	0	0	0	0	0	0	1	0	0	0	0	0	0	0	0	0	0	https://www.altmetric.com/details/44016391	https://api.altmetric.com/v1/donut/44016391_240.png
3	C. Melvin Aikens & Takayasu Higuchi: Prehistory of Japan. Studies in Archaeology. New York & London: Academic Press, 1982. 172 pp., illustrated. $37.20.	Antiquity	1745-1744, 0003-598X			Article	FALSE	closed	20 Language, Communication and Culture; 2004 Linguistics; 21 History and Archaeology; 2101 Archaeology			2015-01-02	10.1017/s0003598x00054880												0	0	0	1	0	0	0	0	0	0	0	0	0	0	0	0	0	0	0	https://www.altmetric.com/details/41588709	https://api.altmetric.com/v1/donut/41588709_240.png
3	Émile Thévenot: Divinités et Sanctuaires de la Gaule. Paris: Fayard, 1968. 245 pp., numerous in-text illustrations. 54s.	Antiquity	1745-1744, 0003-598X			Article	FALSE	closed	20 Language, Communication and Culture; 2004 Linguistics; 21 History and Archaeology; 2101 Archaeology			2015-01-02	10.1017/s0003598x00034359												0	0	0	9	0	0	0	0	0	0	0	0	0	0	0	0	0	0	0	https://www.altmetric.com/details/41370957	https://api.altmetric.com/v1/donut/41370957_240.png
3	THE SWORD FROM THE ROCK. By G. R. Levy. Faber and Faber, 1953. 3os	Antiquity	1745-1744, 0003-598X			Article	FALSE	closed	20 Language, Communication and Culture; 2004 Linguistics; 21 History and Archaeology; 2101 Archaeology			2015-01-02	10.1017/s0003598x00025138												0	0	0	0	0	0	0	0	1	0	0	0	0	0	0	0	0	0	1	https://www.altmetric.com/details/40869920	https://api.altmetric.com/v1/donut/40869920_240.png
3	George Speake: Anglo-Saxon animal art and its Germanic background. Oxford: Clarendon Press, 1980. 122 pp., 16 pls., 23 figs. £20.00.	Antiquity	1745-1744, 0003-598X			Article	FALSE	closed	20 Language, Communication and Culture; 2004 Linguistics; 21 History and Archaeology; 2101 Archaeology			2015-01-02	10.1017/s0003598x00044288												0	0	0	0	0	0	0	0	1	0	0	0	0	0	0	0	0	0	1	https://www.altmetric.com/details/36312545	https://api.altmetric.com/v1/donut/36312545_240.png
3	Sutton Hoo: The Excavation of a Royal Ship-Burial by Charles Green. London: Merlin Press, 1963. 168 pp., 26 pls. (two in colour), 32 figs. 35s.	Antiquity	1745-1744, 0003-598X			Article	FALSE	closed	20 Language, Communication and Culture; 2004 Linguistics; 21 History and Archaeology; 2101 Archaeology			2015-01-02	10.1017/s0003598x00068824												0	0	0	0	0	0	0	0	1	0	0	0	0	0	0	0	0	0	1	https://www.altmetric.com/details/34945732	https://api.altmetric.com/v1/donut/34945732_240.png
3	Between the Mediterranean and the Sahara: geoarchaeological reconnaissance in the Jebel Gharbi, Libya	Antiquity	1745-1744, 0003-598X			Article	FALSE	closed	21 History and Archaeology; 2101 Archaeology	Sapienza University of Rome		2015-01-02	10.1017/s0003598x00094047												0	0	0	0	0	0	0	0	1	0	0	0	0	0	0	0	0	36	31	https://www.altmetric.com/details/33468479	https://api.altmetric.com/v1/donut/33468479_240.png
3	Rethinking the quest for provenance	Antiquity	1745-1744, 0003-598X			Article	FALSE	closed	21 History and Archaeology; 2101 Archaeology	University of Bradford; Western Sydney University		2015-01-02	10.1017/s0003598x00083034												0	0	0	0	0	0	0	0	1	0	0	0	0	0	0	0	0	32	34	https://www.altmetric.com/details/33343491	https://api.altmetric.com/v1/donut/33343491_240.png
3	The Antiquity Trust	Antiquity	1745-1744, 0003-598X			Article	FALSE	closed	20 Language, Communication and Culture; 2004 Linguistics; 21 History and Archaeology; 2101 Archaeology			2015-01-02	10.1017/s0003598x00035948												0	0	0	0	0	0	0	0	1	0	0	0	0	0	0	0	0	0	0	https://www.altmetric.com/details/33117205	https://api.altmetric.com/v1/donut/33117205_240.png
3	Assessing earliest human settlement of Eurasia: Late Pliocene dispersions from Africa	Antiquity	1745-1744, 0003-598X			Article	FALSE	closed	21 History and Archaeology; 2101 Archaeology	Liverpool John Moores University		2015-01-02	10.1017/s0003598x0006511x												0	0	0	0	0	0	0	0	2	0	0	0	0	0	0	0	0	46	44	https://www.altmetric.com/details/32777608	https://api.altmetric.com/v1/donut/32777608_240.png
3	Wayland's Smithy	Antiquity	1745-1744, 0003-598X			Article	FALSE	closed	20 Language, Communication and Culture; 2004 Linguistics; 21 History and Archaeology; 2101 Archaeology			2015-01-02	10.1017/s0003598x00031653												0	0	0	0	0	0	0	0	2	0	0	0	0	0	0	0	0	6	36	https://www.altmetric.com/details/32139599	https://api.altmetric.com/v1/donut/32139599_240.png
3	Excavation at Lene Hara Cave establishes occupation in East Timor at least 30,000–35,000 years ago	Antiquity	1745-1744, 0003-598X			Article	FALSE	closed	21 History and Archaeology; 2101 Archaeology	Australian National University; James Cook University		2015-01-02	10.1017/s0003598x0008978x												0	0	0	0	0	0	0	0	4	0	0	0	0	0	0	0	0	54	49	https://www.altmetric.com/details/31657551	https://api.altmetric.com/v1/donut/31657551_240.png
3	The reshaping of archaeological metal objects: some ethical considerations	Antiquity	1745-1744, 0003-598X			Article	FALSE	closed	21 History and Archaeology; 2101 Archaeology			2015-01-02	10.1017/s0003598x00073981												0	0	0	0	0	0	0	0	1	0	0	0	0	0	0	0	0	6	0	https://www.altmetric.com/details/30855117	https://api.altmetric.com/v1/donut/30855117_240.png
3	History and archaeology: the state of play in early medieval Europe	Antiquity	1745-1744, 0003-598X			Article	FALSE	closed	21 History and Archaeology; 2101 Archaeology; 2103 Historical Studies	University of Cambridge		2015-01-02	10.1017/s0003598x0009493x												0	0	0	0	0	0	0	0	1	0	0	0	0	0	0	0	0	16	5	https://www.altmetric.com/details/30824307	https://api.altmetric.com/v1/donut/30824307_240.png
3	An Early Epipalaeolithic sitting burial from the Azraq Oasis, Jordan	Antiquity	1745-1744, 0003-598X			Article	FALSE	closed	21 History and Archaeology; 2101 Archaeology	University of Cambridge		2015-01-02	10.1017/s0003598x00066606												0	0	0	0	0	0	0	0	1	0	0	0	0	0	0	0	0	63	34	https://www.altmetric.com/details/30824158	https://api.altmetric.com/v1/donut/30824158_240.png
3	Archaeology and modern times: Bersu's Woodbury 1938 & 1939	Antiquity	1745-1744, 0003-598X			Article	FALSE	closed	21 History and Archaeology; 2101 Archaeology; 2103 Historical Studies	University of Cambridge		2015-01-02	10.1017/s0003598x00076419												0	0	0	0	0	0	0	0	1	0	0	0	0	0	0	0	0	13	24	https://www.altmetric.com/details/30823526	https://api.altmetric.com/v1/donut/30823526_240.png
3	Stable isotopes and the seasonality of the Oronsay middens	Antiquity	1745-1744, 0003-598X			Article	FALSE	closed	21 History and Archaeology; 2101 Archaeology	University of Cambridge		2015-01-02	10.1017/s0003598x00086373												0	0	0	0	0	0	0	0	1	0	0	0	0	0	0	0	0	46	80	https://www.altmetric.com/details/30636136	https://api.altmetric.com/v1/donut/30636136_240.png
3	Eating horses: the evolutionary significance of hippophagy	Antiquity	1745-1744, 0003-598X			Article	FALSE	closed	20 Language, Communication and Culture; 2004 Linguistics; 21 History and Archaeology; 2101 Archaeology	University of Cambridge		2015-01-02	10.1017/s0003598x00086300												0	0	0	0	0	0	0	0	3	0	0	0	0	0	0	0	0	61	23	https://www.altmetric.com/details/30636134	https://api.altmetric.com/v1/donut/30636134_240.png
3	New AMS radiocarbon dates for the North Ferriby boats—a contribution to dating prehistoric seafaring in northwestern Europe	Antiquity	1745-1744, 0003-598X			Article	FALSE	closed	21 History and Archaeology; 2101 Archaeology	English Heritage; University of Exeter		2015-01-02	10.1017/s0003598x00089237												0	0	0	0	0	0	0	0	1	0	0	0	0	0	0	0	0	15	22	https://www.altmetric.com/details/30568171	https://api.altmetric.com/v1/donut/30568171_240.png
3	Terminal Pleistocene to mid-Holocene occupation and an early cremation burial at Ille Cave, Palawan, Philippines	Antiquity	1745-1744, 0003-598X			Article	FALSE	closed	21 History and Archaeology; 2101 Archaeology	Australian National University; University College Dublin; University of Leicester; University of Oxford; University of the Philippines Diliman		2015-01-02	10.1017/s0003598x00096836												0	0	0	0	0	0	0	0	1	0	0	0	0	0	0	0	0	53	52	https://www.altmetric.com/details/30385595	https://api.altmetric.com/v1/donut/30385595_240.png
3	Foraging-farming transitions at the Niah Caves, Sarawak, Borneo	Antiquity	1745-1744, 0003-598X			Article	TRUE	bronze	21 History and Archaeology; 2101 Archaeology	Queen's University Belfast; University of Cambridge; University of Leicester; University of the Philippines System; University of Wollongong		2015-01-02	10.1017/s0003598x00067909												0	0	0	0	0	0	0	0	2	0	0	0	0	0	0	0	0	45	22	https://www.altmetric.com/details/30385574	https://api.altmetric.com/v1/donut/30385574_240.png
3	A building for ritual use at Uppåkra, southernmost Sweden	Antiquity	1745-1744, 0003-598X			Article	FALSE	closed	20 Language, Communication and Culture; 2004 Linguistics; 21 History and Archaeology; 2101 Archaeology	Lund University		2015-01-02	10.1017/s0003598x00089134												0	0	0	0	0	0	0	0	1	0	0	0	0	0	0	0	0	4	2	https://www.altmetric.com/details/26376246	https://api.altmetric.com/v1/donut/26376246_240.png
3	The Graveney boat	Antiquity	1745-1744, 0003-598X			Article	FALSE	closed	20 Language, Communication and Culture; 2004 Linguistics; 21 History and Archaeology; 2101 Archaeology			2015-01-02	10.1017/s0003598x00069040												0	0	0	0	0	0	0	0	1	0	0	0	0	0	0	0	0	63	5	https://www.altmetric.com/details/24142088	https://api.altmetric.com/v1/donut/24142088_240.png
3	Heritage management as postprocessual archaeology?	Antiquity	1745-1744, 0003-598X			Article	FALSE	closed	21 History and Archaeology; 2101 Archaeology	Charles Sturt University		2015-01-02	10.1017/s0003598x00046603												0	0	1	0	0	0	0	0	0	0	0	0	0	0	0	0	0	53	36	https://www.altmetric.com/details/21672103	https://api.altmetric.com/v1/donut/21672103_240.png
3	Digital enhancement of Torres Strait rock-art	Antiquity	1745-1744, 0003-598X			Article	FALSE	closed	20 Language, Communication and Culture; 2004 Linguistics; 21 History and Archaeology; 2101 Archaeology	Monash University; University of Melbourne; University of New Mexico		2015-01-02	10.1017/s0003598x00060312												0	0	1	0	0	0	0	0	0	0	0	0	0	0	0	0	0	4	7	https://www.altmetric.com/details/21672102	https://api.altmetric.com/v1/donut/21672102_240.png
3	Radiocarbon chronology for the Early Gravettian of northern Europe: new AMS determinations for Maisières-Canal, Belgium	Antiquity	1745-1744, 0003-598X			Article	FALSE	closed	20 Language, Communication and Culture; 2004 Linguistics; 21 History and Archaeology; 2101 Archaeology	British Museum; Natural History Museum; Royal Belgian Institute of Natural Sciences; University of Oxford		2015-01-02	10.1017/s0003598x00099749												0	0	0	0	0	0	0	0	3	0	0	0	0	0	0	0	0	33	26	https://www.altmetric.com/details/21471057	https://api.altmetric.com/v1/donut/21471057_240.png
3	The prehistory of a Friction Zone: first farmers and hunters-gatherers in Southeast Asia	Antiquity	1745-1744, 0003-598X			Article	FALSE	closed	21 History and Archaeology; 2101 Archaeology	University of Otago		2015-01-02	10.1017/s0003598x00067922												0	0	0	0	0	0	0	0	2	0	0	0	0	0	0	0	0	37	22	https://www.altmetric.com/details/20856011	https://api.altmetric.com/v1/donut/20856011_240.png
3	Pleistocene settlement in the Australian arid zone: occupation of an inland riverine landscape in the central Australian ranges	Antiquity	1745-1744, 0003-598X			Article	FALSE	closed	21 History and Archaeology; 2101 Archaeology	Charles Darwin University		2015-01-02	10.1017/s0003598x00086257												0	0	2	0	0	0	0	0	0	0	0	0	0	0	0	0	0	17	31	https://www.altmetric.com/details/20641007	https://api.altmetric.com/v1/donut/20641007_240.png
3	Social change at the Harappan settlement of Gola Dhoro: a reading from animal bones	Antiquity	1745-1744, 0003-598X			Article	FALSE	closed	21 History and Archaeology; 2101 Archaeology	Albion College		2015-01-02	10.1017/s0003598x00066758												0	0	0	0	0	0	0	0	1	0	0	0	0	0	0	0	0	37	15	https://www.altmetric.com/details/20224974	https://api.altmetric.com/v1/donut/20224974_240.png
3	An essay on the ‘emergence of civilization’ in the Aegean world	Antiquity	1745-1744, 0003-598X			Article	FALSE	closed	21 History and Archaeology; 2101 Archaeology	Boston University; University of Cambridge		2015-01-02	10.1017/s0003598x00073968												0	0	0	0	0	0	0	0	2	0	0	0	0	0	0	0	0	20	25	https://www.altmetric.com/details/20206930	https://api.altmetric.com/v1/donut/20206930_240.png
3	The cart ruts of Malta: an applied geomorphology approach	Antiquity	1745-1744, 0003-598X			Article	FALSE	closed	20 Language, Communication and Culture; 2004 Linguistics; 21 History and Archaeology; 2101 Archaeology	University of Portsmouth		2015-01-02	10.1017/s0003598x00097787												0	0	0	0	0	0	0	0	1	0	0	0	0	0	0	0	0	25	8	https://www.altmetric.com/details/19777340	https://api.altmetric.com/v1/donut/19777340_240.png
3	Direction of dispersion of cochineal (Dactylopius coccus Costa) within the Americas	Antiquity	1745-1744, 0003-598X			Article	FALSE	closed	20 Language, Communication and Culture; 2004 Linguistics; 21 History and Archaeology; 2101 Archaeology	University of Chile		2015-01-02	10.1017/s0003598x00052741												0	0	7	0	0	0	0	0	0	0	0	0	0	0	0	0	0	20	17	https://www.altmetric.com/details/18634590	https://api.altmetric.com/v1/donut/18634590_240.png
3	European Middle and Upper Palaeolithic radiocarbon dates are often older than they look: problems with previous dates and some remedies	Antiquity	1745-1744, 0003-598X			Article	FALSE	closed	21 History and Archaeology; 2101 Archaeology	University of Oxford	Natural Environment Research Council	2015-01-02	10.1017/s0003598x00067570												0	0	0	0	0	0	0	0	1	0	0	0	0	0	0	0	0	143	176	https://www.altmetric.com/details/18584401	https://api.altmetric.com/v1/donut/18584401_240.png
3	A question of national importance: approaches to the evaluation of ancient monuments for the Monuments Protection Programme in England	Antiquity	1745-1744, 0003-598X			Article	FALSE	closed	21 History and Archaeology; 2101 Archaeology	English Heritage		2015-01-02	10.1017/s0003598x0007294x												0	0	1	0	0	0	0	0	0	0	0	0	0	0	0	0	0	21	29	https://www.altmetric.com/details/18582116	https://api.altmetric.com/v1/donut/18582116_240.png
3	Re-assessing the logboat from Lurgan Townland, Co. Galway, Ireland	Antiquity	1745-1744, 0003-598X			Article	FALSE	closed	20 Language, Communication and Culture; 2004 Linguistics; 21 History and Archaeology; 2101 Archaeology	University of Manchester		2015-01-02	10.1017/s0003598x00065662												0	0	1	0	0	0	0	0	0	0	0	0	0	0	0	0	0	13	2	https://www.altmetric.com/details/18581321	https://api.altmetric.com/v1/donut/18581321_240.png
3	Maritime archaeology in Northern Ireland	Antiquity	1745-1744, 0003-598X			Article	FALSE	closed	21 History and Archaeology; 2101 Archaeology	University of Ulster		2015-01-02	10.1017/s0003598x00090621												0	0	1	0	0	0	0	0	0	0	0	0	0	0	0	0	0	11	1	https://www.altmetric.com/details/18580405	https://api.altmetric.com/v1/donut/18580405_240.png
3	Do-Ashkaft: a recently discovered Mousterian cave site in the Kermanshah Plain, Iran	Antiquity	1745-1744, 0003-598X			Article	FALSE	closed	21 History and Archaeology; 2101 Archaeology			2015-01-02	10.1017/s0003598x00088578												0	0	0	0	0	0	0	0	2	0	0	0	0	0	0	0	0	11	7	https://www.altmetric.com/details/18539971	https://api.altmetric.com/v1/donut/18539971_240.png
3	A Hiberno-Saxon Bronze Mounting from Markyate, Hertfordshire	Antiquity	1745-1744, 0003-598X			Article	FALSE	closed	20 Language, Communication and Culture; 2004 Linguistics; 21 History and Archaeology; 2101 Archaeology			2015-01-02	10.1017/s0003598x00105095			https://www.cambridge.org/core/product/identifier/S0003598X00105095/type/journal_article									0	0	0	0	0	0	0	0	1	0	0	0	0	0	0	0	0	0	1	https://www.altmetric.com/details/18209999	https://api.altmetric.com/v1/donut/18209999_240.png
3	Human Pleistocene adaptations in the tropical island Pacific: recent evidence from New Ireland, a Greater Australian outlier	Antiquity	1745-1744, 0003-598X			Article	FALSE	closed	21 History and Archaeology; 2101 Archaeology	La Trobe University; University of Sydney		2015-01-02	10.1017/s0003598x00076547			https://www.cambridge.org/core/product/identifier/S0003598X00076547/type/journal_article									0	0	1	0	0	0	0	0	0	0	0	0	0	0	0	0	0	26	92	https://www.altmetric.com/details/17317103	https://api.altmetric.com/v1/donut/17317103_240.png
3	Sutton Hoo—a rejoinder	Antiquity	1745-1744, 0003-598X			Article	FALSE	closed	20 Language, Communication and Culture; 2004 Linguistics; 21 History and Archaeology; 2101 Archaeology			2015-01-02	10.1017/s0003598x00023619			https://www.cambridge.org/core/product/identifier/S0003598X00023619/type/journal_article									0	0	0	0	0	0	0	0	4	0	0	0	0	0	0	0	0	0	1	https://www.altmetric.com/details/17092508	https://api.altmetric.com/v1/donut/17092508_240.png
3	The future of Mali's past	Antiquity	1745-1744, 0003-598X			Article	FALSE	closed	21 History and Archaeology; 2101 Archaeology	National Museum of Ethnology; University College London		2015-01-02	10.1017/s0003598x00089456			https://www.cambridge.org/core/product/identifier/S0003598X00089456/type/journal_article									0	0	1	0	0	0	0	0	0	0	0	0	0	0	0	0	0	10	9	https://www.altmetric.com/details/16838078	https://api.altmetric.com/v1/donut/16838078_240.png
3	The Latin inscription on the Coppergate helmet	Antiquity	1745-1744, 0003-598X			Article	TRUE	bronze	20 Language, Communication and Culture; 2004 Linguistics; 21 History and Archaeology; 2101 Archaeology	University of York		2015-01-02	10.1017/s0003598x00077383			https://www.cambridge.org/core/product/identifier/S0003598X00077383/type/journal_article									0	0	0	0	0	0	0	0	3	0	0	0	0	0	0	0	0	4	1	https://www.altmetric.com/details/16742815	https://api.altmetric.com/v1/donut/16742815_240.png
3	Early multi-resource nomadism: Excavations at the Camel Site in the central Negev	Antiquity	1745-1744, 0003-598X			Article	FALSE	closed	21 History and Archaeology; 2101 Archaeology			2015-01-02	10.1017/s0003598x0006169x			http://www.journals.cambridge.org/abstract_S0003598X0006169X									0	0	0	0	0	0	0	0	1	0	0	0	0	0	0	0	0	33	14	https://www.altmetric.com/details/16116497	https://api.altmetric.com/v1/donut/16116497_240.png
3	Recent Work in Corsica	Antiquity	1745-1744, 0003-598X			Article	FALSE	closed	21 History and Archaeology; 2101 Archaeology			2015-01-02	10.1017/s0003598x0003249x			http://www.journals.cambridge.org/abstract_S0003598X0003249X									0	0	0	0	0	0	0	0	1	0	0	0	0	0	0	0	0	2	3	https://www.altmetric.com/details/15643827	https://api.altmetric.com/v1/donut/15643827_240.png
3	Chronology of the earliest pottery in East Asia: progress and pitfalls	Antiquity	1745-1744, 0003-598X			Article	FALSE	closed	21 History and Archaeology; 2101 Archaeology	Far Eastern Branch of the Russian Academy of Sciences		2015-01-02	10.1017/s0003598x00093686												0	0	0	0	0	0	0	0	5	0	0	0	0	0	0	0	0	72	76	https://www.altmetric.com/details/15562008	https://api.altmetric.com/v1/donut/15562008_240.png
3	Repainting Australian rock art	Antiquity	1745-1744, 0003-598X			Article	FALSE	closed	20 Language, Communication and Culture; 2004 Linguistics; 21 History and Archaeology; 2101 Archaeology	University of Western Australia		2015-01-02	10.1017/s0003598x00074639												0	0	1	0	0	0	0	0	0	0	0	0	0	0	0	0	0	22	25	https://www.altmetric.com/details/15413484	https://api.altmetric.com/v1/donut/15413484_240.png
3	Grahame Clark's new archaeology: the Fenland Research Committee and Cambridge prehistory in the 1930s	Antiquity	1745-1744, 0003-598X			Article	FALSE	closed	21 History and Archaeology; 2101 Archaeology			2015-01-02	10.1017/s0003598x00084490												0	0	0	0	0	0	0	0	1	0	0	0	0	0	0	0	0	14	14	https://www.altmetric.com/details/15410877	https://api.altmetric.com/v1/donut/15410877_240.png
3	The Sutton Hoo Lyre, Beowulf, and the Origins of the Frame Harp	Antiquity	1745-1744, 0003-598X			Article	FALSE	closed	21 History and Archaeology; 2101 Archaeology; 2103 Historical Studies			2015-01-02	10.1017/s0003598x00040916												0	0	0	0	0	0	0	0	2	0	0	0	0	0	0	0	0	2	6	https://www.altmetric.com/details/15207441	https://api.altmetric.com/v1/donut/15207441_240.png
3	The Date of Camlann	Antiquity	1745-1744, 0003-598X			Article	FALSE	closed	20 Language, Communication and Culture; 2004 Linguistics; 21 History and Archaeology; 2101 Archaeology			2015-01-02	10.1017/s0003598x00107197												0	0	0	0	0	0	0	0	1	0	0	0	0	0	0	0	0	0	0	https://www.altmetric.com/details/15082893	https://api.altmetric.com/v1/donut/15082893_240.png
3	Ruth D. Whitehouse Underground religion: cult and culture in prehistoric Italy. (Accordia Specialist Study on Italy 1.) xii+216 pages, 61 figures, tables. 1992. London: Accordia Research Centre, University of London; ISBN 1-873415-07-09 paperback.	Antiquity	1745-1744, 0003-598X			Article	FALSE	closed	20 Language, Communication and Culture; 2004 Linguistics; 21 History and Archaeology; 2101 Archaeology	University of Bristol		2015-01-02	10.1017/s0003598x00046032												0	0	0	0	0	0	0	0	1	0	0	0	0	0	0	0	0	0	0	https://www.altmetric.com/details/14842731	https://api.altmetric.com/v1/donut/14842731_240.png
3	The topographic and environmental context of the earliest village sites in western South Asia	Antiquity	1745-1744, 0003-598X			Article	FALSE	closed	21 History and Archaeology; 2101 Archaeology	University College London; University of Cambridge		2015-01-02	10.1017/s0003598x00048249												0	0	0	0	0	0	0	0	6	0	0	0	0	0	0	0	0	20	13	https://www.altmetric.com/details/14613441	https://api.altmetric.com/v1/donut/14613441_240.png
3	Drought and the decline of Mycenae	Antiquity	1745-1744, 0003-598X			Article	FALSE	closed	20 Language, Communication and Culture; 2004 Linguistics; 21 History and Archaeology; 2101 Archaeology			2015-01-02	10.1017/s0003598x00054168			https://www.cambridge.org/core/product/identifier/S0003598X00054168/type/journal_article									0	0	1	0	0	0	0	0	0	0	0	0	0	0	0	0	0	14	49	https://www.altmetric.com/details/14592309	https://api.altmetric.com/v1/donut/14592309_240.png
3	Prehistory by Bayesian phylogenetics? The state of the art on Indo-European origins	Antiquity	1745-1744, 0003-598X			Article	FALSE	closed	21 History and Archaeology; 2101 Archaeology	Max Planck Institute for Evolutionary Anthropology		2015-01-02	10.1017/s0003598x00101188												0	0	0	0	0	0	0	0	1	0	0	0	0	0	0	0	0	10	6	https://www.altmetric.com/details/12381710	https://api.altmetric.com/v1/donut/12381710_240.png
3	The Middle Yangtze region in China is one place where rice was domesticated: phytolith evidence from the Diaotonghuan Cave, Northern Jiangxi	Antiquity	1745-1744, 0003-598X			Article	FALSE	closed	21 History and Archaeology; 2101 Archaeology			2015-01-02	10.1017/s0003598x00087524			https://www.cambridge.org/core/product/identifier/S0003598X00087524/type/journal_article									0	0	0	0	0	0	0	0	2	0	0	0	0	0	0	0	0	31	142	https://www.altmetric.com/details/12363188	https://api.altmetric.com/v1/donut/12363188_240.png
3	The Oxfordshire Archaeological Unit	Antiquity	1745-1744, 0003-598X			Article	FALSE	closed	20 Language, Communication and Culture; 2004 Linguistics; 21 History and Archaeology; 2101 Archaeology			2015-01-02	10.1017/s0003598x00054338												0	0	0	0	0	0	0	0	1	0	0	0	0	0	0	0	0	2	1	https://www.altmetric.com/details/12059609	https://api.altmetric.com/v1/donut/12059609_240.png
3	From sheep to (some) horses: 4500 years of herd structure at the pastoralist settlement of Begash (south-eastern Kazakhstan)	Antiquity	1745-1744, 0003-598X			Article	FALSE	closed	20 Language, Communication and Culture; 2004 Linguistics; 21 History and Archaeology; 2101 Archaeology	Deutsches Archäologisches Institut; Washington University in St. Louis		2015-01-02	10.1017/s0003598x00099324												0	0	0	0	0	0	0	0	1	0	0	0	0	0	0	0	0	54	51	https://www.altmetric.com/details/11951334	https://api.altmetric.com/v1/donut/11951334_240.png
3	Site of Baodun yields earliest evidence for the spread of rice and foxtail millet agriculture to south-west China	Antiquity	1745-1744, 0003-598X			Article	FALSE	closed	21 History and Archaeology; 2101 Archaeology; 2103 Historical Studies	Harvard University; Peking University		2015-01-02	10.1017/s0003598x00049449												0	0	0	0	0	0	0	0	3	0	0	0	0	0	0	0	0	18	36	https://www.altmetric.com/details/11878361	https://api.altmetric.com/v1/donut/11878361_240.png
3	Early Mesopotamian urbanism: a new view from the north	Antiquity	1745-1744, 0003-598X			Article	TRUE	green	21 History and Archaeology; 2101 Archaeology	Harvard University; University of Cambridge; University of Edinburgh		2015-01-02	10.1017/s0003598x00095600												0	0	0	0	0	0	0	0	2	0	0	0	0	0	0	0	0	149	55	https://www.altmetric.com/details/10788543	https://api.altmetric.com/v1/donut/10788543_240.png
3	Comment on dates from a resin-coated sherd from Spirit Cave, Thailand	Antiquity	1745-1744, 0003-598X			Article	FALSE	closed	20 Language, Communication and Culture; 2004 Linguistics; 21 History and Archaeology; 2101 Archaeology	University of Pennsylvania		2015-01-02	10.1017/s0003598x00093029												0	0	0	0	0	0	0	0	1	0	0	0	0	0	0	0	0	6	5	https://www.altmetric.com/details/10135843	https://api.altmetric.com/v1/donut/10135843_240.png
3	Ancient texts and archaeology revisited – radiocarbon and Biblical dating in the southern Levant	Antiquity	1745-1744, 0003-598X			Article	FALSE	closed	21 History and Archaeology; 2101 Archaeology; 2103 Historical Studies	University of California, San Diego; University of Oxford		2015-01-02	10.1017/s0003598x00100250												0	0	0	0	0	0	0	0	1	0	0	0	0	0	0	0	0	22	6	https://www.altmetric.com/details/10063302	https://api.altmetric.com/v1/donut/10063302_240.png
3	Migrant farmers and the Neolithic colonization of Crete	Antiquity	1745-1744, 0003-598X			Article	FALSE	closed	21 History and Archaeology; 2101 Archaeology	Indiana University; University of Cambridge		2015-01-02	10.1017/s0003598x00079680			https://www.cambridge.org/core/product/identifier/S0003598X00079680/type/journal_article									0	0	0	0	0	0	0	0	1	0	0	0	0	0	0	0	0	64	78	https://www.altmetric.com/details/8874897	https://api.altmetric.com/v1/donut/8874897_240.png
3	Editorial	Antiquity	1745-1744, 0003-598X			Article	TRUE	bronze	20 Language, Communication and Culture; 2004 Linguistics; 21 History and Archaeology; 2101 Archaeology			2015-01-02	10.1017/s0003598x00053060												0	0	0	0	0	0	0	0	1	0	0	0	0	0	0	0	0	0	0	https://www.altmetric.com/details/8421154	https://api.altmetric.com/v1/donut/8421154_240.png
3	Early domesticated cowpea (Vigna unguiculata) from Central Ghana	Antiquity	1745-1744, 0003-598X			Article	FALSE	closed	20 Language, Communication and Culture; 2004 Linguistics; 21 History and Archaeology; 2101 Archaeology	Goethe University Frankfurt; Simon Fraser University; University of Michigan–Ann Arbor		2015-01-02	10.1017/s0003598x00095661												0	0	0	0	0	0	0	0	4	0	0	0	0	0	0	0	0	92	47	https://www.altmetric.com/details/8054551	https://api.altmetric.com/v1/donut/8054551_240.png
3	ANTIQUITY — the first 75 years	Antiquity	1745-1744, 0003-598X			Article	TRUE	bronze	20 Language, Communication and Culture; 2004 Linguistics; 21 History and Archaeology; 2101 Archaeology	British Museum		2015-01-02	10.1017/s0003598x00091924												0	0	0	0	0	0	0	0	2	0	0	0	0	0	0	0	0	2	0	https://www.altmetric.com/details/7133387	https://api.altmetric.com/v1/donut/7133387_240.png
3	The Newton Stone	Antiquity	1745-1744, 0003-598X			Article	FALSE	closed	20 Language, Communication and Culture; 2004 Linguistics; 21 History and Archaeology; 2101 Archaeology	University College Dublin		2015-01-02	10.1017/s0003598x00010863												0	0	0	0	0	0	0	0	1	0	0	0	0	0	0	0	0	0	1	https://www.altmetric.com/details/6568631	https://api.altmetric.com/v1/donut/6568631_240.png
3	Editorial	Antiquity	1745-1744, 0003-598X			Article	TRUE	bronze	20 Language, Communication and Culture; 2004 Linguistics; 21 History and Archaeology; 2101 Archaeology			2015-01-02	10.1017/s0003598x00068708												0	0	0	0	0	0	0	0	2	0	0	0	0	0	0	0	0	0	0	https://www.altmetric.com/details/6300013	https://api.altmetric.com/v1/donut/6300013_240.png
3	The Graveney boat	Antiquity	1745-1744, 0003-598X			Article	TRUE	bronze	20 Language, Communication and Culture; 2004 Linguistics; 21 History and Archaeology; 2101 Archaeology			2015-01-02	10.1017/s0003598x00069234												0	0	0	0	0	0	0	0	2	0	0	0	0	0	0	0	0	0	11	https://www.altmetric.com/details/6298099	https://api.altmetric.com/v1/donut/6298099_240.png
3	Creating urban communities at Kilwa Kisiwani, Tanzania, AD 800-1300	Antiquity	1745-1744, 0003-598X			Article	FALSE	closed	20 Language, Communication and Culture; 2004 Linguistics; 21 History and Archaeology; 2101 Archaeology			2015-01-02	10.1017/s0003598x00095247												0	0	0	0	0	0	0	0	1	0	0	0	0	0	0	0	0	23	37	https://www.altmetric.com/details/5036056	https://api.altmetric.com/v1/donut/5036056_240.png
3	Archaeology, history and the uttermost ends of the earth – Tasmania, Tierra del Fuego and the Cape	Antiquity	1745-1744, 0003-598X			Article	FALSE	closed	20 Language, Communication and Culture; 2004 Linguistics; 21 History and Archaeology; 2101 Archaeology	University of Southampton		2015-01-02	10.1017/s0003598x00039429												0	0	0	0	0	0	0	0	1	0	0	0	0	0	0	0	0	12	30	https://www.altmetric.com/details/5033918	https://api.altmetric.com/v1/donut/5033918_240.png
3	‘The Oldest British Industry’: continuity and obsolescence in a flintknapper's sample set	Antiquity	1745-1744, 0003-598X			Article	FALSE	closed	20 Language, Communication and Culture; 2004 Linguistics; 21 History and Archaeology; 2101 Archaeology	Grinnell College		2015-01-02	10.1017/s0003598x00061032												0	0	0	0	0	0	0	0	2	0	0	0	0	0	0	0	0	21	7	https://www.altmetric.com/details/4911846	https://api.altmetric.com/v1/donut/4911846_240.png
3	Investigating population movement by stable isotope analysis: a report from Britain	Antiquity	1745-1744, 0003-598X			Article	TRUE	green	20 Language, Communication and Culture; 2004 Linguistics; 21 History and Archaeology; 2101 Archaeology	British Geological Survey; Durham University		2015-01-02	10.1017/s0003598x0009298x												0	0	0	0	0	0	0	0	3	0	0	0	0	0	0	0	0	156	120	https://www.altmetric.com/details/4775701	https://api.altmetric.com/v1/donut/4775701_240.png
3	Tanged points, microblades and Late Palaeolithic hunting in Korea	Antiquity	1745-1744, 0003-598X			Article	FALSE	closed	20 Language, Communication and Culture; 2004 Linguistics; 21 History and Archaeology; 2101 Archaeology	Chungnam National University		2015-01-02	10.1017/s0003598x00097647												0	0	0	0	0	0	0	0	2	0	0	0	0	0	0	0	0	24	21	https://www.altmetric.com/details/4501769	https://api.altmetric.com/v1/donut/4501769_240.png
3	Bioarchaeological evidence for conflict in Iron Age north-west Cambodia	Antiquity	1745-1744, 0003-598X			Article	TRUE	bronze	21 History and Archaeology; 2101 Archaeology	James Cook University; University of Otago; University of Sydney		2015-01-02	10.1017/s0003598x00067867												0	0	0	0	0	0	0	0	2	0	0	0	0	0	0	0	0	22	14	https://www.altmetric.com/details/4382991	https://api.altmetric.com/v1/donut/4382991_240.png
3	Rocks, views, soils and plants at the temples of ancient Greece	Antiquity	1745-1744, 0003-598X			Article	FALSE	closed	20 Language, Communication and Culture; 2004 Linguistics; 21 History and Archaeology; 2101 Archaeology	University of Oregon		2015-01-02	10.1017/s0003598x00097283												0	0	0	0	0	0	0	0	1	0	0	0	0	0	0	0	0	46	15	https://www.altmetric.com/details/4155801	https://api.altmetric.com/v1/donut/4155801_240.png
3	Andrew Reynolds. Anglo-Saxon deviant burial customs. xiv+324 pages, 70 illustrations, 28 tables. 2009. Oxford: Oxford University Press; 978-0-19-954455-4 hardback £65.	Antiquity	1745-1744, 0003-598X			Article	FALSE	closed	20 Language, Communication and Culture; 2004 Linguistics; 21 History and Archaeology; 2101 Archaeology	University of Cambridge		2015-01-02	10.1017/s0003598x00100456												0	0	0	0	0	0	0	0	1	0	0	0	0	0	0	0	0	0	3	https://www.altmetric.com/details/4148434	https://api.altmetric.com/v1/donut/4148434_240.png
3	Hiatus or continuity? New results for the question of pleniglacial settlement in Central Europe	Antiquity	1745-1744, 0003-598X			Article	FALSE	closed	20 Language, Communication and Culture; 2004 Linguistics; 21 History and Archaeology; 2101 Archaeology	Romano-Germanic Central Museum; University of Greifswald		2015-01-02	10.1017/s0003598x00091134												0	0	0	0	0	0	0	0	2	0	0	0	0	0	0	0	0	48	72	https://www.altmetric.com/details/4138560	https://api.altmetric.com/v1/donut/4138560_240.png
3	Home sapiensorCastor fiber?	Antiquity	1745-1744, 0003-598X			Article	FALSE	closed	20 Language, Communication and Culture; 2004 Linguistics; 21 History and Archaeology; 2101 Archaeology			2015-01-02	10.1017/s0003598x00055265												0	0	0	0	0	0	0	0	1	0	0	0	0	0	0	0	0	13	22	https://www.altmetric.com/details/4108464	https://api.altmetric.com/v1/donut/4108464_240.png
3	Monument 3 from La Blanca, Guatemala: a Middle Preclassic earthen sculpture and its ritual associations	Antiquity	1745-1744, 0003-598X			Article	FALSE	closed	21 History and Archaeology; 2101 Archaeology	California State University, Northridge; The University of Texas at Austin		2015-01-02	10.1017/s0003598x00096009												0	0	0	0	0	0	0	0	5	0	0	0	0	0	0	0	0	7	10	https://www.altmetric.com/details/4105079	https://api.altmetric.com/v1/donut/4105079_240.png
3	Current problems in dating Palaeolithic cave art: Candamo and Chauvet	Antiquity	1745-1744, 0003-598X			Article	FALSE	closed	20 Language, Communication and Culture; 2004 Linguistics; 21 History and Archaeology; 2101 Archaeology	University of Oxford		2015-01-02	10.1017/s0003598x00061421												0	0	0	0	0	0	0	0	1	0	0	0	0	0	0	0	0	52	64	https://www.altmetric.com/details/4101587	https://api.altmetric.com/v1/donut/4101587_240.png
3	Agricultural origins in the Korean Peninsula	Antiquity	1745-1744, 0003-598X			Article	FALSE	closed	20 Language, Communication and Culture; 2004 Linguistics; 21 History and Archaeology; 2101 Archaeology	University of Toronto		2015-01-02	10.1017/s0003598x00061378												0	0	0	0	0	0	0	0	8	0	0	0	0	0	0	0	0	37	98	https://www.altmetric.com/details/4089318	https://api.altmetric.com/v1/donut/4089318_240.png
3	Monumentality and the development of the Tongan maritime chiefdom	Antiquity	1745-1744, 0003-598X			Article	TRUE	green	21 History and Archaeology; 2101 Archaeology	Australian National University; La Trobe University; Simon Fraser University		2015-01-02	10.1017/s0003598x00097738												0	0	0	0	0	0	0	0	1	0	0	0	0	0	0	0	0	19	33	https://www.altmetric.com/details/4085371	https://api.altmetric.com/v1/donut/4085371_240.png
3	Aerial Reconnaissance: recent results, 38	Antiquity	1745-1744, 0003-598X			Article	FALSE	closed	20 Language, Communication and Culture; 2004 Linguistics; 21 History and Archaeology; 2101 Archaeology			2015-01-02	10.1017/s0003598x00070095												0	0	0	0	5	0	0	0	0	0	0	0	0	0	0	0	0	1	1	https://www.altmetric.com/details/75134203	https://api.altmetric.com/v1/donut/75134203_240.png
3	Stereo analysis, DEM extraction and orthorectification of CORONA satellite imagery: archaeological applications from the Near East	Antiquity	1745-1744, 0003-598X			Article	FALSE	closed	21 History and Archaeology; 2101 Archaeology	University of Arkansas at Fayetteville		2015-01-02	10.1017/s0003598x00097349												0	0	0	0	5	0	0	0	0	0	0	0	0	0	0	0	0	139	67	https://www.altmetric.com/details/6040432	https://api.altmetric.com/v1/donut/6040432_240.png
3	The Middle-Saxon settlement at Staunch Meadow, Brandon	Antiquity	1745-1744, 0003-598X			Article	FALSE	closed	20 Language, Communication and Culture; 2004 Linguistics; 21 History and Archaeology; 2101 Archaeology			2015-01-02	10.1017/s0003598x00074226												0	0	0	0	6	0	0	0	0	0	0	0	0	0	0	0	0	9	22	https://www.altmetric.com/details/85562844	https://api.altmetric.com/v1/donut/85562844_240.png
3	Archaeology in Sulawesi, Indonesia	Antiquity	1745-1744, 0003-598X			Article	FALSE	closed	21 History and Archaeology; 2101 Archaeology			2015-01-02	10.1017/s0003598x00069015												0	0	0	0	5	0	0	1	0	0	0	0	0	0	0	0	0	19	20	https://www.altmetric.com/details/73744260	https://api.altmetric.com/v1/donut/73744260_240.png
3	Archaeological Discoveries in India	Antiquity	1745-1744, 0003-598X			Article	FALSE	closed	20 Language, Communication and Culture; 2004 Linguistics; 21 History and Archaeology; 2101 Archaeology			2015-01-02	10.1017/s0003598x00001344												0	0	0	0	5	0	0	1	0	0	0	0	0	0	0	0	0	0	0	https://www.altmetric.com/details/46545128	https://api.altmetric.com/v1/donut/46545128_240.png
3	Excavations at Whithorn	Antiquity	1745-1744, 0003-598X			Article	FALSE	closed	20 Language, Communication and Culture; 2004 Linguistics; 21 History and Archaeology; 2101 Archaeology			2015-01-02	10.1017/s0003598x00107318												0	0	0	0	6	0	0	1	0	0	0	0	0	0	0	0	0	0	0	https://www.altmetric.com/details/44973190	https://api.altmetric.com/v1/donut/44973190_240.png
3	Hillforts in Wales and the Marches	Antiquity	1745-1744, 0003-598X			Article	FALSE	closed	21 History and Archaeology; 2101 Archaeology; 2103 Historical Studies			2015-01-02	10.1017/s0003598x00031859												0	0	0	0	7	0	0	1	0	0	0	0	0	0	0	0	0	6	3	https://www.altmetric.com/details/41671209	https://api.altmetric.com/v1/donut/41671209_240.png
3	A Possible Saxon Palace near Stratford-upon- Avon	Antiquity	1745-1744, 0003-598X			Article	TRUE	bronze	20 Language, Communication and Culture; 2004 Linguistics; 21 History and Archaeology; 2101 Archaeology			2015-01-02	10.1017/s0003598x00104715												0	0	0	0	6	0	0	1	0	0	0	0	0	0	0	0	0	2	8	https://www.altmetric.com/details/34284791	https://api.altmetric.com/v1/donut/34284791_240.png
3	Canterbury Excavations, 1944–8	Antiquity	1745-1744, 0003-598X			Article	FALSE	closed	21 History and Archaeology; 2101 Archaeology; 2103 Historical Studies			2015-01-02	10.1017/s0003598x00020214												0	0	0	0	4	0	0	0	0	0	0	0	0	0	0	0	0	0	1	https://www.altmetric.com/details/19704531	https://api.altmetric.com/v1/donut/19704531_240.png
3	News from Cosquer Cave: climatic studies, recording, sampling, dates	Antiquity	1745-1744, 0003-598X			Article	FALSE	closed	20 Language, Communication and Culture; 2004 Linguistics; 21 History and Archaeology; 2101 Archaeology			2015-01-02	10.1017/s0003598x00084945												0	0	0	0	4	0	0	0	0	0	0	0	0	0	0	0	0	18	17	https://www.altmetric.com/details/93647512	https://api.altmetric.com/v1/donut/93647512_240.png
3	Analysis of spatial patterns in buildings (access analysis) as an insight into social structure: examples from the Scottish Atlantic Iron Age	Antiquity	1745-1744, 0003-598X			Article	TRUE	green	20 Language, Communication and Culture; 2004 Linguistics; 21 History and Archaeology; 2101 Archaeology	University of Glasgow		2015-01-02	10.1017/s0003598x00075566												0	0	0	0	3	0	0	0	0	0	0	0	0	0	0	0	0	66	46	https://www.altmetric.com/details/70056772	https://api.altmetric.com/v1/donut/70056772_240.png
3	Women in archaeology: perils and progress	Antiquity	1745-1744, 0003-598X			Article	FALSE	closed	20 Language, Communication and Culture; 2004 Linguistics; 21 History and Archaeology; 2101 Archaeology			2015-01-02	10.1017/s0003598x00082636												0	0	0	0	6	0	0	2	0	0	0	0	0	0	0	0	0	2	0	https://www.altmetric.com/details/43583700	https://api.altmetric.com/v1/donut/43583700_240.png
3	A unique Palaeolithic sculpture from the site of Zaraysk (Russia)	Antiquity	1745-1744, 0003-598X			Article	FALSE	closed	20 Language, Communication and Culture; 2004 Linguistics; 21 History and Archaeology; 2101 Archaeology	Institute of Archaeology		2015-01-02	10.1017/s0003598x00090906												0	0	0	0	4	0	0	0	0	0	0	0	0	0	0	0	0	9	3	https://www.altmetric.com/details/109925913	https://api.altmetric.com/v1/donut/109925913_240.png
3	The Excavations at Cairnpapple Hill, West Lothian 1947–8	Antiquity	1745-1744, 0003-598X			Article	FALSE	closed	21 History and Archaeology; 2101 Archaeology			2015-01-02	10.1017/s0003598x00019955												0	0	0	0	6	0	0	0	0	0	0	0	0	0	0	0	0	5	2	https://www.altmetric.com/details/106776429	https://api.altmetric.com/v1/donut/106776429_240.png
3	The origins of French archaeology	Antiquity	1745-1744, 0003-598X			Article	FALSE	closed	21 History and Archaeology; 2101 Archaeology; 2103 Historical Studies			2015-01-02	10.1017/s0003598x00087998												0	0	0	0	4	0	0	0	0	0	0	0	0	0	0	0	0	13	4	https://www.altmetric.com/details/79360565	https://api.altmetric.com/v1/donut/79360565_240.png
3	From Middle Horizon cord-keeping to the rise of Inka khipus in the central Andes	Antiquity	1745-1744, 0003-598X			Article	FALSE	closed	21 History and Archaeology; 2101 Archaeology	Harvard University		2015-01-02	10.1017/s0003598x00050316												0	0	0	0	4	0	0	0	0	0	0	0	0	0	0	0	0	16	1	https://www.altmetric.com/details/71490835	https://api.altmetric.com/v1/donut/71490835_240.png
3	The Chinese Northern frontier: reassessment of the Bronze Age burials from Baifu	Antiquity	1745-1744, 0003-598X			Article	FALSE	closed	21 History and Archaeology; 2101 Archaeology	Duquesne University		2015-01-02	10.1017/s0003598x00083721												0	0	0	0	4	0	0	0	0	0	0	0	0	0	0	0	0	8	1	https://www.altmetric.com/details/71192349	https://api.altmetric.com/v1/donut/71192349_240.png
3	The geoglyphs of the north Chilean desert: an archaeological and artistic perspective	Antiquity	1745-1744, 0003-598X			Article	FALSE	closed	21 History and Archaeology; 2101 Archaeology	University of Tarapacá		2015-01-02	10.1017/s0003598x00093224												0	0	0	0	6	0	0	0	0	0	0	0	0	0	0	0	0	24	22	https://www.altmetric.com/details/70255204	https://api.altmetric.com/v1/donut/70255204_240.png
3	John Hunter with Julie M. Bond & Andrea N. Smith. Investigations in Sanday, Orkney. Volume 1: excavations at Pool, Sanday, a multi-period settlement from Neolithic to Late Norse times. xviii+558 pages, over 250 illustrations & tables. 2007. Kirkwall: The Orcadian in association with Historic Scotland; 978-1-9029-5729-6 hardback £48.50. - Stephen J. Dockrill with Julie M. Bond Andrea N. Smith & Re…	Antiquity	1745-1744, 0003-598X			Article	FALSE	closed	21 History and Archaeology; 2101 Archaeology			2015-01-02	10.1017/s0003598x00097568												0	0	0	0	4	0	0	0	0	0	0	0	0	0	0	0	0	0	1	https://www.altmetric.com/details/55099057	https://api.altmetric.com/v1/donut/55099057_240.png
3	The Symbols carved on Stonehenge	Antiquity	1745-1744, 0003-598X			Article	FALSE	closed	20 Language, Communication and Culture; 2004 Linguistics; 21 History and Archaeology; 2101 Archaeology			2015-01-02	10.1017/s0003598x00021414												0	0	0	0	4	0	0	1	0	0	0	0	0	0	0	0	0	4	1	https://www.altmetric.com/details/64411719	https://api.altmetric.com/v1/donut/64411719_240.png
3	Prehistoric and early historic agriculture at Maunga Orito, Easter Island (Rapa Nui), Chile	Antiquity	1745-1744, 0003-598X			Article	FALSE	closed	21 History and Archaeology; 2101 Archaeology	Kiel University; University of Auckland; Virginia Department of Historic Resources		2015-01-02	10.1017/s0003598x00094515												0	0	0	0	4	0	0	0	0	0	0	0	0	0	0	0	0	49	40	https://www.altmetric.com/details/58934037	https://api.altmetric.com/v1/donut/58934037_240.png
3	Ancient Fields in Manaton Parish, Dartmoor	Antiquity	1745-1744, 0003-598X			Article	FALSE	closed	20 Language, Communication and Culture; 2004 Linguistics; 21 History and Archaeology; 2101 Archaeology			2015-01-02	10.1017/s0003598x0001365x												0	0	0	0	4	0	0	1	0	0	0	0	0	0	0	0	0	0	2	https://www.altmetric.com/details/55673548	https://api.altmetric.com/v1/donut/55673548_240.png
3	Eastern arrivals in post-glacial Lapland: the Sujala site 10 000 cal BP	Antiquity	1745-1744, 0003-598X			Article	FALSE	closed	20 Language, Communication and Culture; 2004 Linguistics; 21 History and Archaeology; 2101 Archaeology	University of Helsinki		2015-01-02	10.1017/s0003598x00097659												0	0	0	0	4	0	0	1	0	0	0	0	0	0	0	0	0	22	18	https://www.altmetric.com/details/53082425	https://api.altmetric.com/v1/donut/53082425_240.png
3	Research under dictatorship: the German Archaeological Institute 1929–1945	Antiquity	1745-1744, 0003-598X			Article	FALSE	closed	21 History and Archaeology; 2101 Archaeology; 2103 Historical Studies	Johannes Gutenberg University of Mainz		2015-01-02	10.1017/s0003598x00086579												0	0	0	0	4	0	0	1	0	0	0	0	0	0	0	0	0	11	19	https://www.altmetric.com/details/45288013	https://api.altmetric.com/v1/donut/45288013_240.png
3	Production and exchange of the earliest ceramic vessels in the Aegean: a view from Early Neolithic Knossos, Crete	Antiquity	1745-1744, 0003-598X			Article	TRUE	green	20 Language, Communication and Culture; 2004 Linguistics; 21 History and Archaeology; 2101 Archaeology	University of Sheffield		2015-01-02	10.1017/s0003598x0006083x			https://www.cambridge.org/core/product/identifier/S0003598X0006083X/type/journal_article									0	0	0	0	4	0	0	0	0	0	0	0	0	0	0	0	0	28	22	https://www.altmetric.com/details/16749550	https://api.altmetric.com/v1/donut/16749550_240.png
3	Pioneers above Jordan: revealing a prehistoric landscape	Antiquity	1745-1744, 0003-598X			Article	FALSE	closed	21 History and Archaeology; 2101 Archaeology	University of Western Australia		2015-01-02	10.1017/s0003598x00062888												0	0	0	0	4	0	0	1	0	0	0	0	0	0	0	0	0	17	7	https://www.altmetric.com/details/101701335	https://api.altmetric.com/v1/donut/101701335_240.png
3	Suprahousehold consumption and community ritual at La Laguna, Mexico	Antiquity	1745-1744, 0003-598X			Article	FALSE	closed	20 Language, Communication and Culture; 2004 Linguistics; 21 History and Archaeology; 2101 Archaeology	Boston University; National Autonomous University of Mexico; Pennsylvania State University; Universidad de las Américas		2015-01-02	10.1017/s0003598x00050274												0	0	0	0	4	0	0	0	0	0	0	0	0	0	0	0	0	18	9	https://www.altmetric.com/details/73963634	https://api.altmetric.com/v1/donut/73963634_240.png
3	Images of power and contradiction: feminist theory and post-processual archaeology	Antiquity	1745-1744, 0003-598X			Article	FALSE	closed	21 History and Archaeology; 2101 Archaeology	University of Tromsø - The Arctic University of Norway		2015-01-02	10.1017/s0003598x00080108												0	0	0	0	4	0	0	1	0	0	0	0	0	0	0	0	0	45	64	https://www.altmetric.com/details/56707942	https://api.altmetric.com/v1/donut/56707942_240.png
3	Expanding middle-range theory	Antiquity	1745-1744, 0003-598X			Article	FALSE	closed	21 History and Archaeology; 2101 Archaeology	McGill University		2015-01-02	10.1017/s0003598x00081862												0	0	0	0	3	0	0	0	0	0	0	0	0	0	0	0	0	68	22	https://www.altmetric.com/details/4875989	https://api.altmetric.com/v1/donut/4875989_240.png
2	Middle Palaeolithic bitumen use at Umm el Tlel around 70 000 BP	Antiquity	1745-1744, 0003-598X			Article	FALSE	closed	20 Language, Communication and Culture; 2004 Linguistics; 21 History and Archaeology; 2101 Archaeology	Archéologies et Sciences de l’Antiquité; Damascus University; University of Bordeaux		2015-01-02	10.1017/s0003598x00097623												0	0	0	0	6	0	0	0	0	0	0	0	0	0	0	0	0	120	67	https://www.altmetric.com/details/70255151	https://api.altmetric.com/v1/donut/70255151_240.png
2	Archaeological resource modelling in temperate river valleys: a case study from the Trent Valley, UK	Antiquity	1745-1744, 0003-598X			Article	TRUE	bronze	21 History and Archaeology; 2101 Archaeology	University of Birmingham; University of Gloucestershire; University of Leicester; University of Southampton		2015-01-02	10.1017/s0003598x00097763												0	0	0	0	4	0	0	1	0	0	0	0	0	0	0	0	0	58	25	https://www.altmetric.com/details/56899922	https://api.altmetric.com/v1/donut/56899922_240.png
2	Bits and Pieces	Antiquity	1745-1744, 0003-598X			Article	FALSE	closed	20 Language, Communication and Culture; 2004 Linguistics; 21 History and Archaeology; 2101 Archaeology			2015-01-02	10.1017/s0003598x00040734												0	0	0	0	3	0	0	1	0	0	0	0	0	0	0	0	0	106	23	https://www.altmetric.com/details/56712521	https://api.altmetric.com/v1/donut/56712521_240.png
2	The Late Glacial human reoccupation of north-western Europe: new approaches to space-time modelling	Antiquity	1745-1744, 0003-598X			Article	FALSE	closed	20 Language, Communication and Culture; 2004 Linguistics; 21 History and Archaeology; 2101 Archaeology	University of Sheffield		2015-01-02	10.1017/s0003598x00092231												0	0	0	0	3	0	0	0	0	0	0	0	0	0	0	0	0	33	37	https://www.altmetric.com/details/30535878	https://api.altmetric.com/v1/donut/30535878_240.png
2	Upper Palaeolithic fibre technology: interlaced woven finds from Pavlov I, Czech Republic, c. 26,000 years ago	Antiquity	1745-1744, 0003-598X			Article	FALSE	closed	20 Language, Communication and Culture; 2004 Linguistics; 21 History and Archaeology; 2101 Archaeology	Mercyhurst University; University of Illinois Urbana-Champaign		2015-01-02	10.1017/s0003598x0008368x												0	0	0	0	3	0	0	0	0	0	0	0	0	0	0	0	0	59	79	https://www.altmetric.com/details/6198327	https://api.altmetric.com/v1/donut/6198327_240.png
2	CHRISTIANITY AND CLASSICAL CULTURE: a study of Thought and Action from Augustus to Augustine. By C. N. Cochrane. Oxford: Clarendon Press, 1940. pp. VII, 523. 30s.	Antiquity	1745-1744, 0003-598X			Article	FALSE	closed	20 Language, Communication and Culture; 2004 Linguistics; 21 History and Archaeology; 2101 Archaeology			2015-01-02	10.1017/s0003598x00016215												0	0	0	0	3	0	0	1	0	0	0	0	0	0	0	0	0	0	0	https://www.altmetric.com/details/64414205	https://api.altmetric.com/v1/donut/64414205_240.png
2	Were ancient seals secure?	Antiquity	1745-1744, 0003-598X			Article	FALSE	closed	21 History and Archaeology; 2101 Archaeology	Los Alamos National Laboratory		2015-01-02	10.1017/s0003598x00060944												0	0	0	0	2	0	0	0	0	0	0	0	0	0	0	0	0	7	1	https://www.altmetric.com/details/57214192	https://api.altmetric.com/v1/donut/57214192_240.png
2	Human skulls from the River Thames, their dating and significance	Antiquity	1745-1744, 0003-598X			Article	FALSE	closed	20 Language, Communication and Culture; 2004 Linguistics; 21 History and Archaeology; 2101 Archaeology	University of Reading		2015-01-02	10.1017/s0003598x00074603												0	0	0	0	3	0	0	1	0	0	0	0	0	0	0	0	0	15	43	https://www.altmetric.com/details/55717315	https://api.altmetric.com/v1/donut/55717315_240.png
2	Pottery production and Islam in south-east Spain: a social model	Antiquity	1745-1744, 0003-598X			Article	FALSE	closed	20 Language, Communication and Culture; 2004 Linguistics; 21 History and Archaeology; 2101 Archaeology	University of Granada		2015-01-02	10.1017/s0003598x00098501												0	0	0	0	7	0	0	1	0	0	0	0	0	0	0	0	0	15	10	https://www.altmetric.com/details/45981831	https://api.altmetric.com/v1/donut/45981831_240.png
2	Theory and ideology in archaeology: Spanish archaeology under the Franco régime	Antiquity	1745-1744, 0003-598X			Article	FALSE	closed	21 History and Archaeology; 2101 Archaeology	Complutense University of Madrid		2015-01-02	10.1017/s0003598x00045075												0	0	0	0	5	0	0	1	0	0	0	0	0	0	0	0	0	30	18	https://www.altmetric.com/details/45638407	https://api.altmetric.com/v1/donut/45638407_240.png
2	A Neolithic ceremonial timber complex at Ballynahatty, Co. Down	Antiquity	1745-1744, 0003-598X			Article	FALSE	closed	21 History and Archaeology; 2101 Archaeology	Queen's University Belfast		2015-01-02	10.1017/s0003598x00090657												0	0	0	0	3	0	0	0	0	0	0	0	0	0	0	0	0	6	8	https://www.altmetric.com/details/45011696	https://api.altmetric.com/v1/donut/45011696_240.png
2	Parietal art discovered at Arene Candide Cave (Liguria, Italy)	Antiquity	1745-1744, 0003-598X			Article	FALSE	closed	20 Language, Communication and Culture; 2004 Linguistics; 21 History and Archaeology; 2101 Archaeology			2015-01-02	10.1017/s0003598x00096782												0	0	0	0	4	0	0	0	0	0	0	0	0	0	0	0	0	24	2	https://www.altmetric.com/details/32246572	https://api.altmetric.com/v1/donut/32246572_240.png
2	‘Indian’ metalwork in East Africa: the bronze lion statuette from Shanga	Antiquity	1745-1744, 0003-598X			Article	FALSE	closed	21 History and Archaeology; 2101 Archaeology; 2103 Historical Studies	British Museum; University of Oxford		2015-01-02	10.1017/s0003598x00073452												0	0	0	0	3	0	0	0	0	0	0	0	0	0	0	0	0	4	33	https://www.altmetric.com/details/15366994	https://api.altmetric.com/v1/donut/15366994_240.png
2	The Accuracy of Radiocarbon Dates	Antiquity	1745-1744, 0003-598X			Article	FALSE	closed	20 Language, Communication and Culture; 2004 Linguistics; 21 History and Archaeology; 2101 Archaeology			2015-01-02	10.1017/s0003598x00029987												0	0	0	0	3	0	0	0	0	0	0	0	0	0	0	0	0	2	7	https://www.altmetric.com/details/69929471	https://api.altmetric.com/v1/donut/69929471_240.png
2	Industrial Archaeology	Antiquity	1745-1744, 0003-598X			Article	FALSE	closed	20 Language, Communication and Culture; 2004 Linguistics; 21 History and Archaeology; 2101 Archaeology			2015-01-02	10.1017/s0003598x0003516x												0	0	0	0	3	0	0	0	0	0	0	0	0	0	0	0	0	7	2	https://www.altmetric.com/details/63215961	https://api.altmetric.com/v1/donut/63215961_240.png
2	Faces of the ancestors revealed: discovery and dating of a Pleistocene-age petroglyph in Lene Hara Cave, East Timor	Antiquity	1745-1744, 0003-598X			Article	FALSE	closed	21 History and Archaeology; 2101 Archaeology	Australian National University; Australian National Wildlife Collection; University of Queensland		2015-01-02	10.1017/s0003598x00100146												0	0	0	0	3	0	0	0	0	0	0	0	0	0	0	0	0	35	21	https://www.altmetric.com/details/63016907	https://api.altmetric.com/v1/donut/63016907_240.png
2	The Mallia ‘wasp’ pendant reconsidered	Antiquity	1745-1744, 0003-598X			Article	TRUE	bronze	21 History and Archaeology; 2101 Archaeology			2015-01-02	10.1017/s0003598x00043568												0	0	0	0	3	0	0	0	0	0	0	0	0	0	0	0	0	5	2	https://www.altmetric.com/details/60711843	https://api.altmetric.com/v1/donut/60711843_240.png
2	An investigation of Etruscan cremations by Computed Tomography (CT)	Antiquity	1745-1744, 0003-598X			Article	FALSE	closed	21 History and Archaeology; 2101 Archaeology	University of Pisa		2015-01-02	10.1017/s0003598x00099865												0	0	0	0	4	0	0	1	0	0	0	0	0	0	0	0	0	29	15	https://www.altmetric.com/details/49403100	https://api.altmetric.com/v1/donut/49403100_240.png
2	Editorial Notes	Antiquity	1745-1744, 0003-598X			Article	TRUE	bronze	20 Language, Communication and Culture; 2004 Linguistics; 21 History and Archaeology; 2101 Archaeology			2015-01-02	10.1017/s0003598x00000016			https://www.cambridge.org/core/product/identifier/S0003598X00000016/type/journal_article									0	0	0	0	3	0	0	0	0	0	0	0	0	0	0	0	0	1	12	https://www.altmetric.com/details/16325431	https://api.altmetric.com/v1/donut/16325431_240.png
2	The Danube Thoroughfare and the Beginnings of Civilization in Europe	Antiquity	1745-1744, 0003-598X			Article	TRUE	bronze	20 Language, Communication and Culture; 2004 Linguistics; 21 History and Archaeology; 2101 Archaeology			2015-01-02	10.1017/s0003598x00000089												0	0	0	0	3	0	0	1	0	0	0	0	0	0	0	0	0	8	5	https://www.altmetric.com/details/63416424	https://api.altmetric.com/v1/donut/63416424_240.png
2	Inside and outside the dry stone walls: revisiting the material culture of Great Zimbabwe	Antiquity	1745-1744, 0003-598X			Article	TRUE	bronze	21 History and Archaeology; 2101 Archaeology	University of Cape Town; University of Pretoria		2015-01-02	10.1017/s0003598x00097726												0	0	0	0	3	0	0	1	0	0	0	0	0	0	0	0	0	54	57	https://www.altmetric.com/details/60917248	https://api.altmetric.com/v1/donut/60917248_240.png
2	The Communist manifesto, 150 years later	Antiquity	1745-1744, 0003-598X			Article	FALSE	closed	21 History and Archaeology; 2101 Archaeology	California State University, Northridge		2015-01-02	10.1017/s0003598x00087561												0	0	0	0	3	0	0	1	0	0	0	0	0	0	0	0	0	7	3	https://www.altmetric.com/details/59763553	https://api.altmetric.com/v1/donut/59763553_240.png
2	Small agencies and great consequences: Darwin's archaeology	Antiquity	1745-1744, 0003-598X			Article	FALSE	closed	21 History and Archaeology; 2101 Archaeology	University of Cambridge		2015-01-02	10.1017/s0003598x00098586												0	0	0	0	7	0	0	0	0	0	0	0	0	0	0	0	0	4	8	https://www.altmetric.com/details/30824644	https://api.altmetric.com/v1/donut/30824644_240.png
2	New evidence on the origins of Venice	Antiquity	1745-1744, 0003-598X			Article	FALSE	closed	21 History and Archaeology; 2101 Archaeology; 2103 Historical Studies	Colgate University; University of Oxford		2015-01-02	10.1017/s0003598x00044823												0	0	0	0	2	0	0	0	0	0	0	0	0	0	0	0	0	4	7	https://www.altmetric.com/details/30524411	https://api.altmetric.com/v1/donut/30524411_240.png
2	Megalithic engineering techniques: experiments using axe-based technology	Antiquity	1745-1744, 0003-598X			Article	FALSE	closed	20 Language, Communication and Culture; 2004 Linguistics; 21 History and Archaeology; 2101 Archaeology			2015-01-02	10.1017/s0003598x00060932												0	0	0	0	2	0	0	1	0	0	0	0	0	0	0	0	0	7	3	https://www.altmetric.com/details/103311009	https://api.altmetric.com/v1/donut/103311009_240.png
2	The Middle Palaeolithic of Arabia: Implications for modern human origins, behaviour and dispersals	Antiquity	1745-1744, 0003-598X			Article	FALSE	closed	21 History and Archaeology; 2101 Archaeology	King Saud University; University of Cambridge		2015-01-02	10.1017/s0003598x00061639												0	0	0	0	2	0	0	0	0	0	0	0	0	0	0	0	0	114	101	https://www.altmetric.com/details/100447637	https://api.altmetric.com/v1/donut/100447637_240.png
2	Probable trephination of five Early Saxon skulls	Antiquity	1745-1744, 0003-598X			Article	TRUE	bronze	20 Language, Communication and Culture; 2004 Linguistics; 21 History and Archaeology; 2101 Archaeology			2015-01-02	10.1017/s0003598x00058282												0	0	0	0	2	0	0	1	0	0	0	0	0	0	0	0	0	7	11	https://www.altmetric.com/details/70255566	https://api.altmetric.com/v1/donut/70255566_240.png
2	Joined-up boats: maturing maritime archaeology - George F. Bass (ed.). Beneath the Seven Seas: Adventures with the Institute of Nautical Archaeology. 256 pages, 433 b&w & colour illustrations. 2005. London: Thames & Hudson; 0-500-05136-4 hardback £24.99. - George F. Bass, Sheila D. Matthews, J. Richard Steffy & Frederick H. van DoorninckJr Serçe Limani, an Eleventh-Century Shipwreck Volume 1: The…	Antiquity	1745-1744, 0003-598X			Article	FALSE	closed	20 Language, Communication and Culture; 2004 Linguistics; 21 History and Archaeology; 2101 Archaeology	University of Southampton		2015-01-02	10.1017/s0003598x00094990												0	0	0	0	2	0	0	1	0	0	0	0	0	0	0	0	0	2	0	https://www.altmetric.com/details/53751398	https://api.altmetric.com/v1/donut/53751398_240.png
2	The Garton Slack chariot burial, East Yorkshire	Antiquity	1745-1744, 0003-598X			Article	TRUE	bronze	20 Language, Communication and Culture; 2004 Linguistics; 21 History and Archaeology; 2101 Archaeology			2015-01-02	10.1017/s0003598x00069817												0	0	0	0	2	0	0	1	0	0	0	0	0	0	0	0	0	14	14	https://www.altmetric.com/details/45866856	https://api.altmetric.com/v1/donut/45866856_240.png
2	Archaeology and ideological propaganda in annexed Alsace (1940–1944)	Antiquity	1745-1744, 0003-598X			Article	FALSE	closed	21 History and Archaeology; 2101 Archaeology			2015-01-02	10.1017/s0003598x00088001												0	0	0	0	4	0	0	1	0	0	0	0	0	0	0	0	0	7	1	https://www.altmetric.com/details/45641417	https://api.altmetric.com/v1/donut/45641417_240.png
2	The 8th-century pottery industry at La Londe, near Rouen, and its implications for cross-channel trade with Hamwic, Anglo-Saxon Southampton	Antiquity	1745-1744, 0003-598X			Article	TRUE	bronze	20 Language, Communication and Culture; 2004 Linguistics; 21 History and Archaeology; 2101 Archaeology	British School at Rome		2015-01-02	10.1017/s0003598x00080601												0	0	0	0	3	0	0	1	0	0	0	0	0	0	0	0	0	5	8	https://www.altmetric.com/details/35722058	https://api.altmetric.com/v1/donut/35722058_240.png
2	Early human occupation of northern Australia: archaeology and thermoluminescence dating of Jinmium rock-shelter, Northern Territory	Antiquity	1745-1744, 0003-598X			Article	FALSE	closed	21 History and Archaeology; 2101 Archaeology	Australian Museum; University of Wollongong		2015-01-02	10.1017/s0003598x00084040												0	0	0	0	2	0	0	0	0	0	0	0	0	0	0	0	0	62	104	https://www.altmetric.com/details/30227692	https://api.altmetric.com/v1/donut/30227692_240.png
2	The visual language of archaeology: a case study of the Neanderthals	Antiquity	1745-1744, 0003-598X			Article	FALSE	closed	21 History and Archaeology; 2101 Archaeology	University of Sydney		2015-01-02	10.1017/s0003598x0004477x												0	0	0	0	3	0	0	0	0	0	0	0	0	0	0	0	0	57	47	https://www.altmetric.com/details/76755097	https://api.altmetric.com/v1/donut/76755097_240.png
2	Restoring the balance: an Early Bronze Age scale beam from Tell Fadous-Kfarabida, Lebanon	Antiquity	1745-1744, 0003-598X			Article	FALSE	closed	20 Language, Communication and Culture; 2004 Linguistics; 21 History and Archaeology; 2101 Archaeology			2015-01-02	10.1017/s0003598x00068344												0	0	0	0	3	0	0	0	0	0	0	0	0	0	0	0	0	14	5	https://www.altmetric.com/details/73670011	https://api.altmetric.com/v1/donut/73670011_240.png
2	Flints and “Food-Gatherers”	Antiquity	1745-1744, 0003-598X			Article	TRUE	bronze	20 Language, Communication and Culture; 2004 Linguistics; 21 History and Archaeology; 2101 Archaeology			2015-01-02	10.1017/s0003598x00109317												0	0	0	0	3	0	0	0	0	0	0	0	0	0	0	0	0	2	1	https://www.altmetric.com/details/43473511	https://api.altmetric.com/v1/donut/43473511_240.png
2	Late Mesolithic fish traps from the Liffey estuary, Dublin, Ireland	Antiquity	1745-1744, 0003-598X			Article	FALSE	closed	20 Language, Communication and Culture; 2004 Linguistics; 21 History and Archaeology; 2101 Archaeology			2015-01-02	10.1017/s0003598x00095594												0	0	0	0	3	0	0	0	0	0	0	0	0	0	0	0	0	43	33	https://www.altmetric.com/details/20826797	https://api.altmetric.com/v1/donut/20826797_240.png
2	Gravettian painting and associated activity at Le Moulin de Laguenay (Lissac-sur-Couze, Corrèze)	Antiquity	1745-1744, 0003-598X			Article	FALSE	closed	20 Language, Communication and Culture; 2004 Linguistics; 21 History and Archaeology; 2101 Archaeology	Institut de Paléontologie Humaine; University of Rouen		2015-01-02	10.1017/s0003598x00100158												0	0	0	0	2	0	0	0	0	0	0	0	0	0	0	0	0	19	3	https://www.altmetric.com/details/69792901	https://api.altmetric.com/v1/donut/69792901_240.png
2	Brochs and Iron Age society: a reappraisal	Antiquity	1745-1744, 0003-598X			Article	FALSE	closed	21 History and Archaeology; 2101 Archaeology	Cardiff University; University of Sheffield		2015-01-02	10.1017/s0003598x00082880												0	0	0	0	2	0	0	0	0	0	0	0	0	0	0	0	0	16	17	https://www.altmetric.com/details/64686611	https://api.altmetric.com/v1/donut/64686611_240.png
2	Brochs and the Hebridean Iron Age	Antiquity	1745-1744, 0003-598X			Article	FALSE	closed	21 History and Archaeology; 2101 Archaeology			2015-01-02	10.1017/s0003598x00039648												0	0	0	0	2	0	0	0	0	0	0	0	0	0	0	0	0	8	3	https://www.altmetric.com/details/64686608	https://api.altmetric.com/v1/donut/64686608_240.png
2	Presumed domestication? Evidence for wild rice cultivation and domestication in the fifth millennium BC of the Lower Yangtze region	Antiquity	1745-1744, 0003-598X			Article	FALSE	closed	21 History and Archaeology; 2101 Archaeology	Peking University; University College London		2015-01-02	10.1017/s0003598x0009520x												0	0	0	0	2	0	0	0	0	0	0	0	0	0	0	0	0	122	182	https://www.altmetric.com/details/55032047	https://api.altmetric.com/v1/donut/55032047_240.png
2	The olive-branch dating of the Santorini eruption	Antiquity	1745-1744, 0003-598X			Article	TRUE	green	21 History and Archaeology; 2101 Archaeology	Cornell University; Paul Scherrer Institute; Royal Museum for Central Africa; Swiss Federal Institute for Forest, Snow and Landscape Research; University of Arizona; University of Haifa; University of Molise; University of Zurich		2015-01-02	10.1017/s0003598x00050365												0	0	0	0	3	0	0	0	0	0	0	0	0	0	0	0	0	39	13	https://www.altmetric.com/details/46366859	https://api.altmetric.com/v1/donut/46366859_240.png
2	Editorial	Antiquity	1745-1744, 0003-598X			Article	TRUE	bronze	20 Language, Communication and Culture; 2004 Linguistics; 21 History and Archaeology; 2101 Archaeology			2015-01-02	10.1017/s0003598x00101048			https://www.cambridge.org/core/product/identifier/S0003598X00101048/type/journal_article									0	0	0	0	2	0	0	0	0	0	0	0	0	0	0	0	0	1	0	https://www.altmetric.com/details/17078348	https://api.altmetric.com/v1/donut/17078348_240.png
1	Lotte Hedeager. Iron Age societies: from tribe to state in northern Europe, 500 BC to AD 700. (Social Archaeology). Translated by John Hines. ix + 274 pages, 95 figures. 1992. Oxford: Basil Blackwell: ISBN 0-631-17106-1 hardback £30.	Antiquity	1745-1744, 0003-598X			Article	FALSE	closed	20 Language, Communication and Culture; 2004 Linguistics; 21 History and Archaeology; 2101 Archaeology			2015-01-02	10.1017/s0003598x00044975												0	0	0	0	1	0	0	0	0	0	0	0	0	0	0	0	0	1	1	https://www.altmetric.com/details/110463357	https://api.altmetric.com/v1/donut/110463357_240.png
1	NOTES AND QUERIES ON ANTHROPOLOGY: 6th edition, revised and rewritten by a Committee of the Royal Anthropological Institute of Great Britain and Ireland. routledge and kegan Paul, 1951. 28s.	Antiquity	1745-1744, 0003-598X			Article	FALSE	closed	20 Language, Communication and Culture; 2004 Linguistics; 21 History and Archaeology; 2101 Archaeology			2015-01-02	10.1017/s0003598x0002398x												0	0	0	0	1	0	0	0	0	0	0	0	0	0	0	0	0	0	0	https://www.altmetric.com/details/109191118	https://api.altmetric.com/v1/donut/109191118_240.png
1	THE PYRAMIDS OF EGYPT. By I. E. S. Edwards. 1947. Pelican Books, pp. 256, 15 plates and 34 line drawings. Price 1s.	Antiquity	1745-1744, 0003-598X			Article	FALSE	closed	20 Language, Communication and Culture; 2004 Linguistics; 21 History and Archaeology; 2101 Archaeology			2015-01-02	10.1017/s0003598x00020421												0	0	0	0	1	0	0	0	0	0	0	0	0	0	0	0	0	0	0	https://www.altmetric.com/details/108130087	https://api.altmetric.com/v1/donut/108130087_240.png
1	A! virgo infelix, tu nunc in montibus erras - Jeanette Forsén & Björn Forsén. The Asea Valley Survey: an Arcadian mountain valley from the Palaeolithic period until modern times (Skrifter utgvina av Svenska Institutet i Athen 4°, 51). 378 pages, 195 figures. 2003. Stockholm: Swedish Institute in Athens; 91-7916-047-6 hardback £80. - Thomas F. Tartaron. Bronze Age Landscape and Society in Southern…	Antiquity	1745-1744, 0003-598X			Article	FALSE	closed	20 Language, Communication and Culture; 2004 Linguistics; 21 History and Archaeology; 2101 Archaeology	University of Nottingham		2015-01-02	10.1017/s0003598x00093820												0	0	0	0	1	0	0	0	0	0	0	0	0	0	0	0	0	0	0	https://www.altmetric.com/details/105379973	https://api.altmetric.com/v1/donut/105379973_240.png
1	Upper Palaeolithic and Mesolithic human fossils from Moravia and Bohemia (Czech Republic): some new 14C dates	Antiquity	1745-1744, 0003-598X			Article	TRUE	bronze	20 Language, Communication and Culture; 2004 Linguistics; 21 History and Archaeology; 2101 Archaeology	Czech Academy of Sciences; Národní muzeum; University of Groningen		2015-01-02	10.1017/s0003598x00091754												0	0	0	0	2	0	0	0	0	0	0	0	0	0	0	0	0	43	61	https://www.altmetric.com/details/103520102	https://api.altmetric.com/v1/donut/103520102_240.png
1	Tracking the social lives of things: biographical insights into Bronze Age pottery in Spain	Antiquity	1745-1744, 0003-598X			Article	FALSE	closed	20 Language, Communication and Culture; 2004 Linguistics; 21 History and Archaeology; 2101 Archaeology	Durham University		2015-01-02	10.1017/s0003598x00101103												0	0	0	0	1	0	0	0	0	0	0	0	0	0	0	0	0	25	7	https://www.altmetric.com/details/103127454	https://api.altmetric.com/v1/donut/103127454_240.png
1	FIVE THOUSAND YEARS OF PAKISTAN. By R. E. M. Wheeler. pp. 150, Royal India and Pakistan Society, London. 1950. 31s 6d.	Antiquity	1745-1744, 0003-598X			Article	FALSE	closed	20 Language, Communication and Culture; 2004 Linguistics; 21 History and Archaeology; 2101 Archaeology			2015-01-02	10.1017/s0003598x0002353x												0	0	0	0	1	0	0	0	0	0	0	0	0	0	0	0	0	0	0	https://www.altmetric.com/details/100708970	https://api.altmetric.com/v1/donut/100708970_240.png
1	Where the wild things are: aurochs and cattle in England	Antiquity	1745-1744, 0003-598X			Article	FALSE	closed	20 Language, Communication and Culture; 2004 Linguistics; 21 History and Archaeology; 2101 Archaeology			2015-01-02	10.1017/s0003598x00097751												0	0	0	0	1	0	0	0	0	0	0	0	0	0	0	0	0	69	19	https://www.altmetric.com/details/94950803	https://api.altmetric.com/v1/donut/94950803_240.png
1	Blood residue analysis of 90,000-year-old stone tools from Tabun Cave, Israel	Antiquity	1745-1744, 0003-598X			Article	FALSE	closed	20 Language, Communication and Culture; 2004 Linguistics; 21 History and Archaeology; 2101 Archaeology	Australian National University; Indiana University		2015-01-02	10.1017/s0003598x00081011												0	0	0	0	1	0	0	0	0	0	0	0	0	0	0	0	0	35	51	https://www.altmetric.com/details/92522595	https://api.altmetric.com/v1/donut/92522595_240.png
1	Dante's heritage: questioning the multi-layered model of the Mesoamerican universe	Antiquity	1745-1744, 0003-598X			Article	FALSE	closed	20 Language, Communication and Culture; 2004 Linguistics; 21 History and Archaeology; 2101 Archaeology	University of Copenhagen		2015-01-02	10.1017/s0003598x00098513												0	0	0	0	1	0	0	0	0	0	0	0	0	0	0	0	0	10	4	https://www.altmetric.com/details/92166916	https://api.altmetric.com/v1/donut/92166916_240.png
1	Retrospect	Antiquity	1745-1744, 0003-598X			Article	FALSE	closed	21 History and Archaeology; 2101 Archaeology			2015-01-02	10.1017/s0003598x0003845x												0	0	0	0	1	0	0	0	0	0	0	0	0	0	0	0	0	0	37	https://www.altmetric.com/details/91561398	https://api.altmetric.com/v1/donut/91561398_240.png
1	The Chiltern Grim's Ditches	Antiquity	1745-1744, 0003-598X			Article	FALSE	closed	21 History and Archaeology; 2101 Archaeology			2015-01-02	10.1017/s0003598x00005925												0	0	0	0	1	0	0	0	0	0	0	0	0	0	0	0	0	3	1	https://www.altmetric.com/details/91471204	https://api.altmetric.com/v1/donut/91471204_240.png
1	Iron and steel in ancient China: origins and technical change	Antiquity	1745-1744, 0003-598X			Article	FALSE	closed	20 Language, Communication and Culture; 2004 Linguistics; 21 History and Archaeology; 2101 Archaeology	British Museum		2015-01-02	10.1017/s0003598x00047657												0	0	0	0	1	0	0	0	0	0	0	0	0	0	0	0	0	2	1	https://www.altmetric.com/details/89438060	https://api.altmetric.com/v1/donut/89438060_240.png
1	Flint and pyrite: making fire in the Stone Age	Antiquity	1745-1744, 0003-598X			Article	FALSE	closed	21 History and Archaeology; 2101 Archaeology	University of Copenhagen; University of Groningen		2015-01-02	10.1017/s0003598x00065510												0	0	0	0	1	0	0	0	0	0	0	0	0	0	0	0	0	55	29	https://www.altmetric.com/details/85188849	https://api.altmetric.com/v1/donut/85188849_240.png
1	Early stirrups	Antiquity	1745-1744, 0003-598X			Article	FALSE	closed	20 Language, Communication and Culture; 2004 Linguistics; 21 History and Archaeology; 2101 Archaeology			2015-01-02	10.1017/s0003598x0004388x												0	0	0	0	1	0	0	0	0	0	0	0	0	0	0	0	0	3	11	https://www.altmetric.com/details/83753045	https://api.altmetric.com/v1/donut/83753045_240.png
1	Did Neolithic farming fail? The case for a Bronze Age agricultural revolution in the British Isles	Antiquity	1745-1744, 0003-598X			Article	FALSE	closed	21 History and Archaeology; 2101 Archaeology; 2103 Historical Studies	University College London		2015-01-02	10.1017/s0003598x00047864												0	0	0	0	1	0	0	0	0	0	0	0	0	0	0	0	0	94	96	https://www.altmetric.com/details/81871536	https://api.altmetric.com/v1/donut/81871536_240.png
1	Kalibangan: Death from Natural Causes	Antiquity	1745-1744, 0003-598X			Article	TRUE	bronze	20 Language, Communication and Culture; 2004 Linguistics; 21 History and Archaeology; 2101 Archaeology			2015-01-02	10.1017/s0003598x00034505												0	0	0	0	1	0	0	0	0	0	0	0	0	0	0	0	0	15	16	https://www.altmetric.com/details/80173088	https://api.altmetric.com/v1/donut/80173088_240.png
1	Isotopes and impact: a cautionary tale	Antiquity	1745-1744, 0003-598X			Article	FALSE	closed	21 History and Archaeology; 2101 Archaeology			2015-01-02	10.1017/s0003598x00068034												0	0	0	0	1	0	0	0	0	0	0	0	0	0	0	0	0	71	37	https://www.altmetric.com/details/70254999	https://api.altmetric.com/v1/donut/70254999_240.png
1	THE ATLANTIC ISLANDS: The Faeroe Life and Scene. By Kenneth Williamson. Published by Collins, London, 1948. pp. 360, 35 photos, 4 maps.	Antiquity	1745-1744, 0003-598X			Article	FALSE	closed	20 Language, Communication and Culture; 2004 Linguistics; 21 History and Archaeology; 2101 Archaeology			2015-01-02	10.1017/s0003598x00020007												0	0	0	0	1	0	0	0	0	0	0	0	0	0	0	0	0	0	0	https://www.altmetric.com/details/66456837	https://api.altmetric.com/v1/donut/66456837_240.png
1	Rock Temples of the British Druids	Antiquity	1745-1744, 0003-598X			Article	FALSE	closed	20 Language, Communication and Culture; 2004 Linguistics; 21 History and Archaeology; 2101 Archaeology			2015-01-02	10.1017/s0003598x00031197												0	0	0	0	1	0	0	0	0	0	0	0	0	0	0	0	0	0	0	https://www.altmetric.com/details/66379909	https://api.altmetric.com/v1/donut/66379909_240.png
1	Sotheby's, sleaze and subterfuge: inside the antiquities trade	Antiquity	1745-1744, 0003-598X			Article	FALSE	closed	20 Language, Communication and Culture; 2004 Linguistics; 21 History and Archaeology; 2101 Archaeology	Swansea University		2015-01-02	10.1017/s0003598x00085112												0	0	0	0	1	0	0	0	0	0	0	0	0	0	0	0	0	1	7	https://www.altmetric.com/details/64638004	https://api.altmetric.com/v1/donut/64638004_240.png
1	The Efficiency of a Flint Sickle	Antiquity	1745-1744, 0003-598X			Article	FALSE	closed	20 Language, Communication and Culture; 2004 Linguistics; 21 History and Archaeology; 2101 Archaeology			2015-01-02	10.1017/s0003598x00017865												0	0	0	0	2	0	0	1	0	0	0	0	0	0	0	0	0	1	0	https://www.altmetric.com/details/64075552	https://api.altmetric.com/v1/donut/64075552_240.png
1	The Río Azul cacao pot: epigraphic observations on the function of a Maya ceramic vessel	Antiquity	1745-1744, 0003-598X			Article	FALSE	closed	20 Language, Communication and Culture; 2004 Linguistics; 21 History and Archaeology; 2101 Archaeology			2015-01-02	10.1017/s0003598x00073634												0	0	0	0	1	0	0	0	0	0	0	0	0	0	0	0	0	10	37	https://www.altmetric.com/details/54510093	https://api.altmetric.com/v1/donut/54510093_240.png
1	The use of henbane (Hyoscyamus niger L.) as a hallucinogen at Neolithic ‘ritual’ sites: a re-evaluation	Antiquity	1745-1744, 0003-598X			Article	FALSE	closed	21 History and Archaeology; 2101 Archaeology	University of Edinburgh; University of Hull; University of Stirling		2015-01-02	10.1017/s0003598x00066138												0	0	0	0	2	0	0	0	0	0	0	0	0	0	0	0	0	16	4	https://www.altmetric.com/details/52898356	https://api.altmetric.com/v1/donut/52898356_240.png
1	Audrey Meaney: Gazetteer of Early Anglo-Saxon Burial Sites. London: George Allen & Unwin, 1964. 304 pp., 1 fig. £5 10s.	Antiquity	1745-1744, 0003-598X			Article	FALSE	closed	20 Language, Communication and Culture; 2004 Linguistics; 21 History and Archaeology; 2101 Archaeology			2015-01-02	10.1017/s0003598x00032385												0	0	0	0	1	0	0	0	0	0	0	0	0	0	0	0	0	0	0	https://www.altmetric.com/details/51828905	https://api.altmetric.com/v1/donut/51828905_240.png
1	Dorothy Hosler. The sounds and colors of power: the sacred metallurgical technology of ancient West Mexico. X+310 pages, 130 illustrations, 52 tables. 1994. Cambridge (MA) & London: MIT Press; 0-262-08230-6 hardback £ 42.50.	Antiquity	1745-1744, 0003-598X			Article	FALSE	closed	20 Language, Communication and Culture; 2004 Linguistics; 21 History and Archaeology; 2101 Archaeology	British Museum		2015-01-02	10.1017/s0003598x00084362												0	0	0	0	0	0	0	0	0	1	0	0	0	0	0	0	0	0	0	https://www.altmetric.com/details/46672116	https://api.altmetric.com/v1/donut/46672116_240.png
1	Sourcing African ivory in Chalcolithic Portugal	Antiquity	1745-1744, 0003-598X			Article	TRUE	green	21 History and Archaeology; 2101 Archaeology	Johannes Gutenberg University of Mainz; Universidade Aberta; University of Bamberg		2015-01-02	10.1017/s0003598x00099294												0	0	0	0	3	0	0	1	0	0	0	0	0	0	0	0	0	31	36	https://www.altmetric.com/details/46432955	https://api.altmetric.com/v1/donut/46432955_240.png
1	Irish Megaliths	Antiquity	1745-1744, 0003-598X			Article	TRUE	bronze	20 Language, Communication and Culture; 2004 Linguistics; 21 History and Archaeology; 2101 Archaeology			2015-01-02	10.1017/s0003598x0010924x												0	0	0	0	3	0	0	1	0	0	0	0	0	0	0	0	0	0	0	https://www.altmetric.com/details/45129099	https://api.altmetric.com/v1/donut/45129099_240.png
1	Beidha: Early Neolithic Village Life South of the Dead Sea	Antiquity	1745-1744, 0003-598X			Article	FALSE	closed	20 Language, Communication and Culture; 2004 Linguistics; 21 History and Archaeology; 2101 Archaeology			2015-01-02	10.1017/s0003598x00034475												0	0	0	0	1	0	0	0	0	0	0	0	0	0	0	0	0	17	19	https://www.altmetric.com/details/44474115	https://api.altmetric.com/v1/donut/44474115_240.png
1	Physical anthropological evidence for the evolution of social complexity in coastal Southern California	Antiquity	1745-1744, 0003-598X			Article	FALSE	closed	20 Language, Communication and Culture; 2004 Linguistics; 21 History and Archaeology; 2101 Archaeology	University of California, Santa Barbara		2015-01-02	10.1017/s0003598x00080765												0	0	0	0	1	0	0	0	0	0	0	0	0	0	0	0	0	31	83	https://www.altmetric.com/details/38045006	https://api.altmetric.com/v1/donut/38045006_240.png
1	Wood charcoal from Santorini (Thera): new evidence for climate, vegetation and timber imports in the Aegean Bronze Age	Antiquity	1745-1744, 0003-598X			Article	FALSE	closed	21 History and Archaeology; 2101 Archaeology	University College London		2015-01-02	10.1017/s0003598x0009253x												0	0	0	0	1	0	0	0	0	0	0	0	0	0	0	0	0	53	21	https://www.altmetric.com/details/31611729	https://api.altmetric.com/v1/donut/31611729_240.png
1	Neanderthals as fiction in archaeological narrative	Antiquity	1745-1744, 0003-598X			Article	FALSE	closed	20 Language, Communication and Culture; 2004 Linguistics; 21 History and Archaeology; 2101 Archaeology	University of Sheffield		2015-01-02	10.1017/s0003598x00061755												0	0	0	0	2	0	0	1	0	0	0	0	0	0	0	0	0	34	3	https://www.altmetric.com/details/30535816	https://api.altmetric.com/v1/donut/30535816_240.png
1	Archaeology on the World Wide Web	Antiquity	1745-1744, 0003-598X			Article	FALSE	closed	20 Language, Communication and Culture; 2004 Linguistics; 21 History and Archaeology; 2101 Archaeology	Swansea University		2015-01-02	10.1017/s0003598x00082107												0	0	0	0	1	0	0	0	0	0	0	0	0	0	0	0	0	2	1	https://www.altmetric.com/details/29058672	https://api.altmetric.com/v1/donut/29058672_240.png
1	The Kensington Stone	Antiquity	1745-1744, 0003-598X			Article	FALSE	closed	20 Language, Communication and Culture; 2004 Linguistics; 21 History and Archaeology; 2101 Archaeology			2015-01-02	10.1017/s0003598x00020901												0	0	0	0	4	0	0	1	0	0	0	0	0	0	0	0	0	0	2	https://www.altmetric.com/details/26737806	https://api.altmetric.com/v1/donut/26737806_240.png
1	The perils of pseudo-Orwellianism	Antiquity	1745-1744, 0003-598X			Article	FALSE	closed	20 Language, Communication and Culture; 2004 Linguistics; 21 History and Archaeology; 2101 Archaeology	McGill University		2015-01-02	10.1017/s0003598x00094953												0	0	0	0	1	0	0	0	0	0	0	0	0	0	0	0	0	1	1	https://www.altmetric.com/details/21373416	https://api.altmetric.com/v1/donut/21373416_240.png
1	The Bronze Age khanates of Central Asia	Antiquity	1745-1744, 0003-598X			Article	FALSE	closed	20 Language, Communication and Culture; 2004 Linguistics; 21 History and Archaeology; 2101 Archaeology	Harvard University		2015-01-02	10.1017/s0003598x00046743												0	0	0	0	1	0	0	0	0	0	0	0	0	0	0	0	0	24	15	https://www.altmetric.com/details/11975364	https://api.altmetric.com/v1/donut/11975364_240.png
1	Corn-drying Kilns	Antiquity	1745-1744, 0003-598X			Article	FALSE	closed	20 Language, Communication and Culture; 2004 Linguistics; 21 History and Archaeology; 2101 Archaeology			2015-01-02	10.1017/s0003598x00020524												0	0	0	0	2	0	0	0	0	0	0	0	0	0	0	0	0	5	8	https://www.altmetric.com/details/11909849	https://api.altmetric.com/v1/donut/11909849_240.png
1	Archaeology and fiction	Antiquity	1745-1744, 0003-598X			Article	FALSE	closed	21 History and Archaeology; 2101 Archaeology	University of Aberdeen		2015-01-02	10.1017/s0003598x0006292x												0	0	0	0	3	0	0	2	0	0	0	0	0	0	0	0	0	12	3	https://www.altmetric.com/details/10940764	https://api.altmetric.com/v1/donut/10940764_240.png
1	Floats and Buoyed Rafts in Military operations	Antiquity	1745-1744, 0003-598X			Article	FALSE	closed	20 Language, Communication and Culture; 2004 Linguistics; 21 History and Archaeology; 2101 Archaeology			2015-01-02	10.1017/s0003598x00018949												0	0	0	0	1	0	0	0	0	0	0	0	0	0	0	0	0	1	1	https://www.altmetric.com/details/10914437	https://api.altmetric.com/v1/donut/10914437_240.png
1	Julian Cope. The modern antiquarian: A premillennial odyssey through megalithic Britain. 438 pages, 600+ colour illustrations. 1998. London: Thorsons; 0-7225-3599-6 hardback £29.99	Antiquity	1745-1744, 0003-598X			Article	FALSE	closed	20 Language, Communication and Culture; 2004 Linguistics; 21 History and Archaeology; 2101 Archaeology	Bournemouth University		2015-01-02	10.1017/s0003598x00088153												0	0	0	0	2	0	0	0	0	0	0	0	0	0	0	0	0	0	0	https://www.altmetric.com/details/6148585	https://api.altmetric.com/v1/donut/6148585_240.png
1	Neb-Re and the heart of darkness: the latest discoveries from Zawiyet Umm el-Rakham (Egypt)	Antiquity	1745-1744, 0003-598X			Article	FALSE	closed	20 Language, Communication and Culture; 2004 Linguistics; 21 History and Archaeology; 2101 Archaeology	University of Liverpool		2015-01-02	10.1017/s0003598x00052583												0	0	0	0	1	0	0	0	0	0	0	0	0	0	0	0	0	3	0	https://www.altmetric.com/details/5528593	https://api.altmetric.com/v1/donut/5528593_240.png
1	A First Pompeii: the Early Bronze Age village of Nola–Croce del Papa (Palma Campania phase)	Antiquity	1745-1744, 0003-598X			Article	TRUE	bronze	20 Language, Communication and Culture; 2004 Linguistics; 21 History and Archaeology; 2101 Archaeology			2015-01-02	10.1017/s0003598x00091675												0	0	0	0	1	0	0	0	0	0	0	0	0	0	0	0	0	11	8	https://www.altmetric.com/details/4983273	https://api.altmetric.com/v1/donut/4983273_240.png
1	Graham Webster and Donald R. Dudley: The Roman Conquest of Britain. London: Batsford, 1965. 216 pp., 48 pls., and figs. 30s.	Antiquity	1745-1744, 0003-598X			Article	FALSE	closed	20 Language, Communication and Culture; 2004 Linguistics; 21 History and Archaeology; 2101 Archaeology			2015-01-02	10.1017/s0003598x00032579												0	0	0	0	1	0	0	0	0	0	0	0	0	0	0	0	0	0	1	https://www.altmetric.com/details/3921667	https://api.altmetric.com/v1/donut/3921667_240.png
1	Prehistoric trade between Ecuador and West Mexico: a computer simulation of coastal voyages	Antiquity	1745-1744, 0003-598X			Article	FALSE	closed	20 Language, Communication and Culture; 2004 Linguistics; 21 History and Archaeology; 2101 Archaeology	University of Calgary		2015-01-02	10.1017/s0003598x00061731												0	0	0	0	1	0	0	0	0	0	0	0	0	0	0	0	0	31	29	https://www.altmetric.com/details/105706921	https://api.altmetric.com/v1/donut/105706921_240.png
1	Exploring the topography of mind: GIS, social space and archaeology	Antiquity	1745-1744, 0003-598X			Article	FALSE	closed	21 History and Archaeology; 2101 Archaeology	University of Oxford		2015-01-02	10.1017/s0003598x00083745												0	0	0	0	1	0	0	0	0	0	0	0	0	0	0	0	0	206	113	https://www.altmetric.com/details/80381804	https://api.altmetric.com/v1/donut/80381804_240.png
1	The Auld Wives' Lifts	Antiquity	1745-1744, 0003-598X			Article	TRUE	bronze	21 History and Archaeology; 2101 Archaeology			2015-01-02	10.1017/s0003598x00071441												0	0	0	0	2	0	0	0	0	0	0	0	0	0	0	0	0	1	2	https://www.altmetric.com/details/99964139	https://api.altmetric.com/v1/donut/99964139_240.png
1	Megalithic monumentality in Africa: from graves to stone circles at Wanar, Senegal	Antiquity	1745-1744, 0003-598X			Article	FALSE	closed	21 History and Archaeology; 2101 Archaeology	Cheikh Anta Diop University; University of Paris; University of Rennes 1		2015-01-02	10.1017/s0003598x00062840												0	0	0	0	2	0	0	1	0	0	0	0	0	0	0	0	0	22	10	https://www.altmetric.com/details/88005372	https://api.altmetric.com/v1/donut/88005372_240.png
1	Zimbabwe based on the British Association report	Antiquity	1745-1744, 0003-598X			Article	FALSE	closed	21 History and Archaeology; 2101 Archaeology			2015-01-02	10.1017/s0003598x0000377x												0	0	0	0	3	0	0	0	0	0	0	0	0	0	0	0	0	0	2	https://www.altmetric.com/details/78648832	https://api.altmetric.com/v1/donut/78648832_240.png
1	‘Fossil Tradition’ in Stone Implements	Antiquity	1745-1744, 0003-598X			Article	FALSE	closed	21 History and Archaeology; 2101 Archaeology			2015-01-02	10.1017/s0003598x00009996												0	0	0	0	2	0	0	1	0	0	0	0	0	0	0	0	0	4	2	https://www.altmetric.com/details/64123349	https://api.altmetric.com/v1/donut/64123349_240.png
1	Linda S. Braidwood, Robert J. Braidwood, Bruce Howe, Charles A. Reed & Patty Jo Waston (eds): Prehistoric archeology along the Zagros. Flanks Oriental Institute Publications, volume 105. Chicago: The Oriental Institute of the University of Chicago, 1983. 695 pp., 244 figs. $100 - Thorkild Jacobsen: Salinity and irrigation agriculture in Antiquity. Diyala Basin Archaeological Projects: Report on E…	Antiquity	1745-1744, 0003-598X			Article	FALSE	closed	21 History and Archaeology; 2101 Archaeology			2015-01-02	10.1017/s0003598x00056659												0	0	0	0	2	0	0	0	0	0	0	0	0	0	0	0	0	0	0	https://www.altmetric.com/details/56708819	https://api.altmetric.com/v1/donut/56708819_240.png
1	Immutable laws of friction: preparing and fitting stone blocks into the Great Pyramid of Giza	Antiquity	1745-1744, 0003-598X			Article	FALSE	closed	20 Language, Communication and Culture; 2004 Linguistics; 21 History and Archaeology; 2101 Archaeology			2015-01-02	10.1017/s0003598x00092632												0	0	0	0	2	0	0	0	0	0	0	0	0	0	0	1	0	14	0	https://www.altmetric.com/details/48411948	https://api.altmetric.com/v1/donut/48411948_240.png
1	The origin of the raw elephant ivory used in Greece and the Aegean during the Late Bronze Age	Antiquity	1745-1744, 0003-598X			Article	FALSE	closed	21 History and Archaeology; 2101 Archaeology			2015-01-02	10.1017/s0003598x00077334												0	0	0	0	3	0	0	1	0	0	0	0	0	0	0	0	0	10	3	https://www.altmetric.com/details/46432788	https://api.altmetric.com/v1/donut/46432788_240.png
1	Contact between the Norse Vikings and the Dorset culture in Arctic Canada	Antiquity	1745-1744, 0003-598X			Article	FALSE	closed	20 Language, Communication and Culture; 2002 Cultural Studies; 21 History and Archaeology; 2101 Archaeology; 2103 Historical Studies	University of Waterloo		2015-01-02	10.1017/s0003598x0009654x												0	0	0	0	3	0	0	2	0	0	0	0	0	0	0	0	0	37	7	https://www.altmetric.com/details/44369318	https://api.altmetric.com/v1/donut/44369318_240.png
1	Bridget Allchin, Andrew Goudie & Karunarkara Hegde: The prehistory and palaeography of the Great Indian Desert. London: Academic Press, 1978. 389 pp., 87 figs., 85 tables. £25.00; $48.90.	Antiquity	1745-1744, 0003-598X			Article	FALSE	closed	20 Language, Communication and Culture; 2004 Linguistics; 21 History and Archaeology; 2101 Archaeology			2015-01-02	10.1017/s0003598x00042903												0	0	0	0	2	0	0	0	0	0	0	0	0	0	0	0	0	0	0	https://www.altmetric.com/details/30535988	https://api.altmetric.com/v1/donut/30535988_240.png
1	The Ancient Maya Causeways of Yucatan	Antiquity	1745-1744, 0003-598X			Article	FALSE	closed	21 History and Archaeology; 2101 Archaeology; 2103 Historical Studies	American Museum of Natural History		2015-01-02	10.1017/s0003598x00009984												0	0	0	0	2	0	0	0	0	0	0	0	0	0	0	0	0	1	2	https://www.altmetric.com/details/4063453	https://api.altmetric.com/v1/donut/4063453_240.png
1	Perils of iconography: the Maya	Antiquity	1745-1744, 0003-598X			Article	FALSE	closed	20 Language, Communication and Culture; 2004 Linguistics; 21 History and Archaeology; 2101 Archaeology	Paris West University Nanterre La Défense		2015-01-02	10.1017/s0003598x00065741												0	0	0	0	1	0	0	0	0	0	0	0	0	0	0	0	0	1	2	https://www.altmetric.com/details/106793078	https://api.altmetric.com/v1/donut/106793078_240.png
1	Koji Mizoguchi. An archaeological history of Japan, 30,000 BC to AD 700. xiv+274 pages, 65 figures. 2002. Philadelphia (PA): University of Pennsylvania Press; 0-8122-3651-3 hardback $49.95 & £35.	Antiquity	1745-1744, 0003-598X			Article	FALSE	closed	20 Language, Communication and Culture; 2004 Linguistics; 21 History and Archaeology; 2101 Archaeology			2015-01-02	10.1017/s0003598x00092140												0	0	0	0	1	0	0	0	0	0	0	0	0	0	0	0	0	0	0	https://www.altmetric.com/details/102488674	https://api.altmetric.com/v1/donut/102488674_240.png
1	The Epi-Palaeolithic of Öküzini cave (SW Anatolia) and its mobiliary art	Antiquity	1745-1744, 0003-598X			Article	FALSE	closed	21 History and Archaeology; 2101 Archaeology	Harvard University; University of Liège		2015-01-02	10.1017/s0003598x00082478												0	0	0	0	1	0	0	0	0	0	0	0	0	0	0	0	0	35	26	https://www.altmetric.com/details/96431870	https://api.altmetric.com/v1/donut/96431870_240.png
1	Palaeoecology and the perception of prehistoric landscapes: some comments on visual approaches to phenomenology	Antiquity	1745-1744, 0003-598X			Article	FALSE	closed	21 History and Archaeology; 2101 Archaeology	University of Hull		2015-01-02	10.1017/s0003598x00059366												0	0	0	0	1	0	0	0	0	0	0	0	0	0	0	0	0	41	30	https://www.altmetric.com/details/96179318	https://api.altmetric.com/v1/donut/96179318_240.png
1	Les Fouaillages and megalithic origins	Antiquity	1745-1744, 0003-598X			Article	FALSE	closed	20 Language, Communication and Culture; 2004 Linguistics; 21 History and Archaeology; 2101 Archaeology			2015-01-02	10.1017/s0003598x00044537												0	0	0	0	1	0	0	1	0	0	0	0	0	0	0	0	0	8	22	https://www.altmetric.com/details/94815187	https://api.altmetric.com/v1/donut/94815187_240.png
1	The Fenland Project: from survey to management and beyond	Antiquity	1745-1744, 0003-598X			Article	FALSE	closed	21 History and Archaeology; 2101 Archaeology	Cambridgeshire County Council		2015-01-02	10.1017/s0003598x00085768												0	0	0	0	1	0	0	0	0	0	0	0	0	0	0	0	0	4	2	https://www.altmetric.com/details/89123944	https://api.altmetric.com/v1/donut/89123944_240.png
1	The existence of Andronovo cultural influence in Xinjiang during the 2nd millennium BC	Antiquity	1745-1744, 0003-598X			Article	FALSE	closed	20 Language, Communication and Culture; 2002 Cultural Studies; 21 History and Archaeology; 2101 Archaeology	University of Cambridge		2015-01-02	10.1017/s0003598x00065121												0	0	0	0	1	0	0	0	0	0	0	0	0	0	0	0	0	15	29	https://www.altmetric.com/details/79977983	https://api.altmetric.com/v1/donut/79977983_240.png
1	Jiahu 1: earliest farmers beyond the Yangtze River	Antiquity	1745-1744, 0003-598X			Article	FALSE	closed	20 Language, Communication and Culture; 2004 Linguistics; 21 History and Archaeology; 2101 Archaeology	Australian National University; Peking University		2015-01-02	10.1017/s0003598x00048614												0	0	0	0	0	0	0	3	0	0	0	0	0	0	0	0	0	17	25	https://www.altmetric.com/details/79828899	https://api.altmetric.com/v1/donut/79828899_240.png
1	Late Pliocene Oldowan excavations at Kanjera South, Kenya	Antiquity	1745-1744, 0003-598X			Article	FALSE	closed	21 History and Archaeology; 2101 Archaeology	Liverpool John Moores University; Queens College, CUNY; Smithsonian Institution; University of Bristol; University of California, Los Angeles		2015-01-02	10.1017/s0003598x00089365												0	0	0	0	2	0	0	0	0	0	0	0	0	0	0	0	0	11	7	https://www.altmetric.com/details/73121615	https://api.altmetric.com/v1/donut/73121615_240.png
1	The eyes have it: human perception and anthropomorphic faces in world rock art	Antiquity	1745-1744, 0003-598X			Article	FALSE	closed	20 Language, Communication and Culture; 2004 Linguistics; 21 History and Archaeology; 2101 Archaeology	University of Melbourne		2015-01-02	10.1017/s0003598x00067454												0	0	0	0	4	0	0	0	0	0	0	0	0	0	0	0	0	27	8	https://www.altmetric.com/details/70004958	https://api.altmetric.com/v1/donut/70004958_240.png
1	Rock art landscapes beside the Jubbah palaeolake, Saudi Arabia	Antiquity	1745-1744, 0003-598X			Article	FALSE	closed	21 History and Archaeology; 2101 Archaeology	French National Centre for Scientific Research; King Saud University; Supreme Commission for Tourism and Antiquities; University of Oxford; University of Queensland		2015-01-02	10.1017/s0003598x00049383												0	0	0	0	1	0	0	0	0	0	0	0	0	0	0	0	0	33	22	https://www.altmetric.com/details/69466322	https://api.altmetric.com/v1/donut/69466322_240.png
1	Something fishy in the Neolithic? A re-evaluation of stable isotope analysis of Mesolithic and Neolithic coastal populations	Antiquity	1745-1744, 0003-598X			Article	FALSE	closed	20 Language, Communication and Culture; 2004 Linguistics; 21 History and Archaeology; 2101 Archaeology	Moesgaard Museum		2015-01-02	10.1017/s0003598x00092887												0	0	0	0	1	0	0	0	0	0	0	0	0	0	0	0	0	106	108	https://www.altmetric.com/details/66296961	https://api.altmetric.com/v1/donut/66296961_240.png
1	HISTORY OF THE VEGETATION OF THE SOUTHERN PENNINES. By T. W. Woodhead. The Tolson Memorial Museum Publications Handbook V. (Repr. from Journal of Ecology, vol. 17, no. I, Feb. 1929). Cambridge University Press. 1929.	Antiquity	1745-1744, 0003-598X			Article	FALSE	closed	20 Language, Communication and Culture; 2004 Linguistics; 21 History and Archaeology; 2101 Archaeology			2015-01-02	10.1017/s0003598x00004415												0	0	0	0	1	0	0	1	0	0	0	0	0	0	0	0	0	0	0	https://www.altmetric.com/details/63127325	https://api.altmetric.com/v1/donut/63127325_240.png
1	From ‘savage’ to ‘primitive’: Victorian evolutionism and the interpretation of marginalized peoples	Antiquity	1745-1744, 0003-598X			Article	FALSE	closed	20 Language, Communication and Culture; 2004 Linguistics; 21 History and Archaeology; 2101 Archaeology	Queen's University Belfast		2015-01-02	10.1017/s0003598x00039430												0	0	0	0	1	0	0	0	0	0	0	0	0	0	0	0	0	20	13	https://www.altmetric.com/details/59995447	https://api.altmetric.com/v1/donut/59995447_240.png
1	Resource depression on the Northwest Coast of North America	Antiquity	1745-1744, 0003-598X			Article	TRUE	bronze	20 Language, Communication and Culture; 2004 Linguistics; 21 History and Archaeology; 2101 Archaeology	Portland State University		2015-01-02	10.1017/s0003598x00060014												0	0	0	0	1	0	0	1	0	0	0	0	0	0	0	0	0	55	84	https://www.altmetric.com/details/55212749	https://api.altmetric.com/v1/donut/55212749_240.png
1	Archaeology in Greenland	Antiquity	1745-1744, 0003-598X			Article	FALSE	closed	21 History and Archaeology; 2101 Archaeology			2015-01-02	10.1017/s0003598x00010231												0	0	0	0	1	0	0	1	0	0	0	0	0	0	0	0	0	0	0	https://www.altmetric.com/details/54854590	https://api.altmetric.com/v1/donut/54854590_240.png
1	Coming of age? historical archaeology of the Chesapeake	Antiquity	1745-1744, 0003-598X			Article	FALSE	closed	20 Language, Communication and Culture; 2004 Linguistics; 21 History and Archaeology; 2101 Archaeology	Boston University		2015-01-02	10.1017/s0003598x00064462												0	0	0	0	1	0	0	1	0	0	0	0	0	0	0	0	0	0	0	https://www.altmetric.com/details/53809537	https://api.altmetric.com/v1/donut/53809537_240.png
1	‘Leaving more than footprints’: modern votive offerings at Chaco Canyon prehistoric site	Antiquity	1745-1744, 0003-598X			Article	TRUE	bronze	21 History and Archaeology; 2101 Archaeology			2015-01-02	10.1017/s0003598x00084659												0	0	0	0	1	0	0	0	0	0	0	0	0	0	0	0	0	8	33	https://www.altmetric.com/details/52175716	https://api.altmetric.com/v1/donut/52175716_240.png
1	The Evolution of Society	Antiquity	1745-1744, 0003-598X			Article	FALSE	closed	20 Language, Communication and Culture; 2004 Linguistics; 21 History and Archaeology; 2101 Archaeology			2015-01-02	10.1017/s0003598x00028465												0	0	0	0	1	0	0	0	0	0	0	0	0	0	0	0	0	190	3	https://www.altmetric.com/details/50984740	https://api.altmetric.com/v1/donut/50984740_240.png
1	Dolmens in Scotland	Antiquity	1745-1744, 0003-598X			Article	FALSE	closed	20 Language, Communication and Culture; 2004 Linguistics; 21 History and Archaeology; 2101 Archaeology			2015-01-02	10.1017/s0003598x0010955x												0	0	0	0	2	0	0	1	0	0	0	0	0	0	0	0	0	0	0	https://www.altmetric.com/details/49181292	https://api.altmetric.com/v1/donut/49181292_240.png
1	The discovery of Abbot Talaricus' (817–3 October 823) tomb at San Vincenzo al Volturno	Antiquity	1745-1744, 0003-598X			Article	FALSE	closed	20 Language, Communication and Culture; 2004 Linguistics; 21 History and Archaeology; 2101 Archaeology	University of East Anglia		2015-01-02	10.1017/s0003598x00085082												0	0	0	0	2	0	0	1	0	0	0	0	0	0	0	0	0	2	1	https://www.altmetric.com/details/49081587	https://api.altmetric.com/v1/donut/49081587_240.png
1	Testing ancient Egyptian granite-working methods in Aswan, Upper Egypt	Antiquity	1745-1744, 0003-598X			Article	FALSE	closed	20 Language, Communication and Culture; 2004 Linguistics; 21 History and Archaeology; 2101 Archaeology	University of Manchester		2015-01-02	10.1017/s0003598x00052777												0	0	0	0	1	0	0	0	0	0	0	0	0	0	0	0	0	6	2	https://www.altmetric.com/details/48412182	https://api.altmetric.com/v1/donut/48412182_240.png
1	A ‘Persian Gulf’ Seal from Lothal	Antiquity	1745-1744, 0003-598X			Article	FALSE	closed	20 Language, Communication and Culture; 2004 Linguistics; 21 History and Archaeology; 2101 Archaeology			2015-01-02	10.1017/s0003598x00037194												0	0	0	0	2	0	0	1	0	0	0	0	0	0	0	0	0	6	5	https://www.altmetric.com/details/46547428	https://api.altmetric.com/v1/donut/46547428_240.png
1	The Centenary of the Archaeological Survey of India	Antiquity	1745-1744, 0003-598X			Article	FALSE	closed	20 Language, Communication and Culture; 2004 Linguistics; 21 History and Archaeology; 2101 Archaeology			2015-01-02	10.1017/s0003598x00106015												0	0	0	0	2	0	0	1	0	0	0	0	0	0	0	0	0	0	0	https://www.altmetric.com/details/46547152	https://api.altmetric.com/v1/donut/46547152_240.png
1	Fresh Light on the Stone Ages in Southeast India	Antiquity	1745-1744, 0003-598X			Article	FALSE	closed	21 History and Archaeology; 2101 Archaeology			2015-01-02	10.1017/s0003598x00004919												0	0	0	0	2	0	0	1	0	0	0	0	0	0	0	0	0	4	13	https://www.altmetric.com/details/46545765	https://api.altmetric.com/v1/donut/46545765_240.png
1	THE ROMAN LEGIONS. By H. M. D. Parker. Oxford: Clarendon Press. 1928. pp. vi, 292. 15s.	Antiquity	1745-1744, 0003-598X			Article	FALSE	closed	20 Language, Communication and Culture; 2004 Linguistics; 21 History and Archaeology; 2101 Archaeology			2015-01-02	10.1017/s0003598x00003380												0	0	0	0	2	0	0	1	0	0	0	0	0	0	0	0	0	0	0	https://www.altmetric.com/details/45910452	https://api.altmetric.com/v1/donut/45910452_240.png
1	Utilization of cattle for traction during the later Neolithic in southeastern Poland	Antiquity	1745-1744, 0003-598X			Article	FALSE	closed	20 Language, Communication and Culture; 2004 Linguistics; 21 History and Archaeology; 2101 Archaeology	University at Buffalo, State University of New York		2015-01-02	10.1017/s0003598x00080170												0	0	0	0	1	0	0	0	0	0	0	0	0	0	0	0	0	14	16	https://www.altmetric.com/details/35848732	https://api.altmetric.com/v1/donut/35848732_240.png
1	Stone tool experiments and reduction methods at the Acheulean site of Isampur Quarry, India	Antiquity	1745-1744, 0003-598X			Article	FALSE	closed	20 Language, Communication and Culture; 2004 Linguistics; 21 History and Archaeology; 2101 Archaeology	Deccan College Post Graduate and Research Institute		2015-01-02	10.1017/s0003598x00098987												0	0	0	0	1	0	0	0	0	0	0	0	0	0	0	0	0	46	23	https://www.altmetric.com/details/30636133	https://api.altmetric.com/v1/donut/30636133_240.png
1	Palaeolithic Axes from Transjordan	Antiquity	1745-1744, 0003-598X			Article	FALSE	closed	20 Language, Communication and Culture; 2004 Linguistics; 21 History and Archaeology; 2101 Archaeology			2015-01-02	10.1017/s0003598x00112177												0	0	0	0	2	0	0	1	0	0	0	0	0	0	0	0	0	0	0	https://www.altmetric.com/details/24758593	https://api.altmetric.com/v1/donut/24758593_240.png
1	African Diaspora archaeology in Guadeloupe, French West Indies	Antiquity	1745-1744, 0003-598X			Article	TRUE	green	20 Language, Communication and Culture; 2004 Linguistics; 21 History and Archaeology; 2101 Archaeology	University of South Carolina		2015-01-02	10.1017/s0003598x00090384												0	0	0	0	2	0	0	1	0	0	0	0	0	0	0	0	0	11	5	https://www.altmetric.com/details/22090423	https://api.altmetric.com/v1/donut/22090423_240.png
1	Nakovana Cave: an Illyrian ritual site	Antiquity	1745-1744, 0003-598X			Article	FALSE	closed	20 Language, Communication and Culture; 2004 Linguistics; 21 History and Archaeology; 2101 Archaeology	Institute for Anthropological Research; Royal Ontario Museum		2015-01-02	10.1017/s0003598x00089122												0	0	0	0	1	0	0	0	0	0	0	0	0	0	0	0	0	0	5	https://www.altmetric.com/details/19298870	https://api.altmetric.com/v1/donut/19298870_240.png
1	Immigration and transhumance in the Early Bronze Age Carpathian Basin: the occupants of akurgan	Antiquity	1745-1744, 0003-598X			Article	FALSE	closed	21 History and Archaeology; 2101 Archaeology	Deri Muzeum; Freie Universität Berlin; Institute of Archaeology; Móra Ferenc Múzeum; University of Bristol		2015-01-02	10.1017/s0003598x00048274			https://www.cambridge.org/core/product/identifier/S0003598X00048274/type/journal_article									0	0	0	0	0	0	0	3	0	0	0	0	0	0	0	0	0	49	22	https://www.altmetric.com/details/17816431	https://api.altmetric.com/v1/donut/17816431_240.png
1	The use of ‘SRT’ in sampling the Makapansgat Limeworks hominid palaeocave, South Africa	Antiquity	1745-1744, 0003-598X			Article	FALSE	closed	20 Language, Communication and Culture; 2004 Linguistics; 21 History and Archaeology; 2101 Archaeology	University of Liverpool; University of the Witwatersrand		2015-01-02	10.1017/s0003598x00060798			https://www.cambridge.org/core/product/identifier/S0003598X00060798/type/journal_article									0	0	0	0	1	0	0	0	0	0	0	0	0	0	0	0	0	11	2	https://www.altmetric.com/details/16749553	https://api.altmetric.com/v1/donut/16749553_240.png
1	Monumental burials and memorial feasting: an example from the southern Brazilian highlands	Antiquity	1745-1744, 0003-598X			Article	TRUE	green	21 History and Archaeology; 2101 Archaeology	University of Exeter; University of South Carolina		2015-01-02	10.1017/s0003598x00097702			http://www.journals.cambridge.org/abstract_S0003598X00097702			10036/4358						0	0	0	0	1	0	0	0	0	0	0	0	0	0	0	0	0	59	36	https://www.altmetric.com/details/15312651	https://api.altmetric.com/v1/donut/15312651_240.png
1	Burnt mounds as saunas, and the prehistory of bathing	Antiquity	1745-1744, 0003-598X			Article	FALSE	closed	21 History and Archaeology; 2101 Archaeology	University of Birmingham		2015-01-02	10.1017/s0003598x00072926												0	0	0	0	1	0	0	0	0	0	0	0	0	0	0	0	0	15	31	https://www.altmetric.com/details/13857613	https://api.altmetric.com/v1/donut/13857613_240.png
1	The grape (Vitis vinifera L.) in the Neolithic of Britain	Antiquity	1745-1744, 0003-598X			Article	FALSE	closed	20 Language, Communication and Culture; 2004 Linguistics; 21 History and Archaeology; 2101 Archaeology	University of London		2015-01-02	10.1017/s0003598x00073014												0	0	0	0	1	0	0	0	0	0	0	0	0	0	0	0	0	7	16	https://www.altmetric.com/details/9032429	https://api.altmetric.com/v1/donut/9032429_240.png
1	Raymond Williams. People of the Black Mountains I: The beginning. … 361 pages. 1989. London: Chatto & Windus; ISBN 0-7011-2845-3 hardback £13.95.	Antiquity	1745-1744, 0003-598X			Article	FALSE	closed	20 Language, Communication and Culture; 2004 Linguistics; 21 History and Archaeology; 2101 Archaeology			2015-01-02	10.1017/s0003598x00077796												0	0	0	0	1	0	0	0	0	0	0	0	0	0	0	0	0	0	0	https://www.altmetric.com/details/6298022	https://api.altmetric.com/v1/donut/6298022_240.png
1	A NEW ROMAN SITE IN CUMBERLAND	Antiquity	1745-1744, 0003-598X			Article	FALSE	closed	20 Language, Communication and Culture; 2004 Linguistics; 21 History and Archaeology; 2101 Archaeology			2015-01-02	10.1017/s0003598x0010273x												0	0	0	0	1	0	0	0	0	0	0	0	0	0	0	0	0	0	0	https://www.altmetric.com/details/111183316	https://api.altmetric.com/v1/donut/111183316_240.png
1	A Celtic Three-faced Head from Wiltshire	Antiquity	1745-1744, 0003-598X			Article	FALSE	closed	20 Language, Communication and Culture; 2004 Linguistics; 21 History and Archaeology; 2101 Archaeology			2015-01-02	10.1017/s0003598x00104776												0	0	0	0	1	0	0	0	0	0	0	0	0	0	0	0	0	0	1	https://www.altmetric.com/details/108295281	https://api.altmetric.com/v1/donut/108295281_240.png
1	Aerial Reconnaissance in Wales	Antiquity	1745-1744, 0003-598X			Article	FALSE	closed	21 History and Archaeology; 2101 Archaeology			2015-01-02	10.1017/s0003598x00036310												0	0	0	0	1	0	0	0	0	0	0	0	0	0	0	0	0	0	3	https://www.altmetric.com/details/108062776	https://api.altmetric.com/v1/donut/108062776_240.png
1	The Tartaria Tablets: a Chronological Issue	Antiquity	1745-1744, 0003-598X			Article	FALSE	closed	21 History and Archaeology; 2101 Archaeology			2015-01-02	10.1017/s0003598x00033809												0	0	0	0	0	0	0	1	0	0	0	0	0	0	0	0	0	3	11	https://www.altmetric.com/details/101566213	https://api.altmetric.com/v1/donut/101566213_240.png
1	The Sutton Hoo Ship-Burial. VII. The Salvaging of the Finds	Antiquity	1745-1744, 0003-598X			Article	FALSE	closed	20 Language, Communication and Culture; 2004 Linguistics; 21 History and Archaeology; 2101 Archaeology			2015-01-02	10.1017/s0003598x00014800												0	0	0	0	1	0	0	0	0	0	0	0	0	0	0	0	0	0	0	https://www.altmetric.com/details/99055832	https://api.altmetric.com/v1/donut/99055832_240.png
1	Horse, wagon & chariot: Indo-European languages and archaeology	Antiquity	1745-1744, 0003-598X			Article	FALSE	closed	21 History and Archaeology; 2101 Archaeology	Hartwick College		2015-01-02	10.1017/s0003598x00081941												0	0	0	0	0	0	0	1	0	0	0	0	0	0	0	0	0	41	38	https://www.altmetric.com/details/97919206	https://api.altmetric.com/v1/donut/97919206_240.png
1	‘Fish-tail’ projectile points and megamammals: new evidence from Paso Otero 5 (Argentina)	Antiquity	1745-1744, 0003-598X			Article	FALSE	closed	21 History and Archaeology; 2101 Archaeology	National University of Central Buenos Aires		2015-01-02	10.1017/s0003598x00088736												0	0	0	0	1	0	0	0	0	0	0	0	0	0	0	0	0	12	27	https://www.altmetric.com/details/92768361	https://api.altmetric.com/v1/donut/92768361_240.png
1	Ochre and hide-working at a Natufian burial place	Antiquity	1745-1744, 0003-598X			Article	FALSE	closed	21 History and Archaeology; 2101 Archaeology	Hebrew University of Jerusalem; Trent University; Weizmann Institute of Science		2015-01-02	10.1017/s0003598x00099269												0	0	0	0	0	0	0	1	0	0	0	0	0	0	0	0	0	79	31	https://www.altmetric.com/details/91118557	https://api.altmetric.com/v1/donut/91118557_240.png
1	Metalwork, burnt mounds and settlement on the West Sussex Coastal Plain: a contextual study	Antiquity	1745-1744, 0003-598X			Article	FALSE	closed	20 Language, Communication and Culture; 2004 Linguistics; 21 History and Archaeology; 2101 Archaeology	University of Reading		2015-01-02	10.1017/s0003598x00060841												0	0	0	0	0	0	0	1	0	0	0	0	0	0	0	0	0	7	5	https://www.altmetric.com/details/82147853	https://api.altmetric.com/v1/donut/82147853_240.png
1	The Archaeological Evidence for a ‘Bull Cult’ in Late Bronze Age Europe	Antiquity	1745-1744, 0003-598X			Article	FALSE	closed	20 Language, Communication and Culture; 2004 Linguistics; 21 History and Archaeology; 2101 Archaeology			2015-01-02	10.1017/s0003598x00104971												0	0	0	0	0	0	0	1	0	0	0	0	0	0	0	0	0	2	0	https://www.altmetric.com/details/81855077	https://api.altmetric.com/v1/donut/81855077_240.png
1	The development of Upper Palaeolithic China: new results from the Shuidonggou site	Antiquity	1745-1744, 0003-598X			Article	FALSE	closed	21 History and Archaeology; 2101 Archaeology	Institute of Vertebrate Paleontology and Paleoanthropology; University of Arizona		2015-01-02	10.1017/s0003598x00049000												0	0	0	0	0	0	0	1	0	0	0	0	0	0	0	0	0	15	34	https://www.altmetric.com/details/81854332	https://api.altmetric.com/v1/donut/81854332_240.png
1	Ritual in the landscape: evidence from P?narba?? in the seventh-millennium cal BC Konya Plain	Antiquity	1745-1744, 0003-598X			Article	FALSE	closed	21 History and Archaeology; 2101 Archaeology	University of Liverpool; University of Queensland		2015-01-02	10.1017/s0003598x0006782x												0	0	0	0	0	0	0	1	0	0	0	0	0	0	0	0	0	2	23	https://www.altmetric.com/details/77673293	https://api.altmetric.com/v1/donut/77673293_240.png
1	More underwater finds of Roman medical equipment	Antiquity	1745-1744, 0003-598X			Article	FALSE	closed	20 Language, Communication and Culture; 2004 Linguistics; 21 History and Archaeology; 2101 Archaeology	University of Liverpool		2015-01-02	10.1017/s0003598x00085094												0	0	0	0	1	0	0	0	0	0	0	0	0	0	0	0	0	4	1	https://www.altmetric.com/details/77647310	https://api.altmetric.com/v1/donut/77647310_240.png
1	Reconstructing the prehistoric burial tumulus of Lofkënd in Albania	Antiquity	1745-1744, 0003-598X			Article	FALSE	closed	21 History and Archaeology; 2101 Archaeology	University of California, Los Angeles		2015-01-02	10.1017/s0003598x00097313												0	0	0	0	1	0	0	0	0	0	0	0	0	0	0	0	0	16	5	https://www.altmetric.com/details/74095303	https://api.altmetric.com/v1/donut/74095303_240.png
1	Mary D. Leakey: Olduvai Gorge, vol. 3: excavations in Beds I and II, 1960–1963. Cambridge: University Press, 1971. 306 pp., 41 pls., 121 figs. £10•00.	Antiquity	1745-1744, 0003-598X			Article	FALSE	closed	20 Language, Communication and Culture; 2004 Linguistics; 21 History and Archaeology; 2101 Archaeology			2015-01-02	10.1017/s0003598x00053722												0	0	0	0	1	0	0	0	0	0	0	0	0	0	0	0	0	2	3	https://www.altmetric.com/details/72450796	https://api.altmetric.com/v1/donut/72450796_240.png
1	A Late Classic lime-plaster kiln from the Maya centre of Copan, Honduras	Antiquity	1745-1744, 0003-598X			Article	FALSE	closed	20 Language, Communication and Culture; 2004 Linguistics; 21 History and Archaeology; 2101 Archaeology	Ohio University		2015-01-02	10.1017/s0003598x00083381												0	0	0	0	1	0	0	0	0	0	0	0	0	0	0	0	0	14	21	https://www.altmetric.com/details/71324599	https://api.altmetric.com/v1/donut/71324599_240.png
1	After Volume One? RIB and the Roman inscriptions of Britain	Antiquity	1745-1744, 0003-598X			Article	FALSE	closed	20 Language, Communication and Culture; 2004 Linguistics; 21 History and Archaeology; 2101 Archaeology			2015-01-02	10.1017/s0003598x00102121												0	0	0	0	1	0	0	0	0	0	0	0	0	0	0	0	0	2	0	https://www.altmetric.com/details/66440506	https://api.altmetric.com/v1/donut/66440506_240.png
1	Unusual food plants from Oakbank Crannog, Loch Tay, Scottish Highlands: cloudberry, opium poppy and spelt wheat	Antiquity	1745-1744, 0003-598X			Article	FALSE	closed	20 Language, Communication and Culture; 2004 Linguistics; 21 History and Archaeology; 2101 Archaeology	University of Edinburgh; University of Glasgow		2015-01-02	10.1017/s0003598x00087391												0	0	0	0	1	0	0	0	0	0	0	0	0	0	0	0	0	22	8	https://www.altmetric.com/details/63669908	https://api.altmetric.com/v1/donut/63669908_240.png
1	Two ‘Oldowan’ assemblages in the Plio-Pleistocene deposits of the Orce region, southeast Spain	Antiquity	1745-1744, 0003-598X			Article	FALSE	closed	21 History and Archaeology; 2101 Archaeology	Universitat Politècnica de Catalunya; University of Santiago de Compostela		2015-01-02	10.1017/s0003598x00086233												0	0	0	0	0	0	0	0	0	0	0	0	0	0	0	1	0	48	53	https://www.altmetric.com/details/57148578	https://api.altmetric.com/v1/donut/57148578_240.png
1	Metalworker or shaman: Early Bronze Age Upton Lovell G2a burial	Antiquity	1745-1744, 0003-598X			Article	FALSE	closed	21 History and Archaeology; 2101 Archaeology	University of Cambridge		2015-01-02	10.1017/s0003598x00059202												0	0	0	0	0	0	0	0	0	0	0	0	0	0	0	1	0	9	5	https://www.altmetric.com/details/57145314	https://api.altmetric.com/v1/donut/57145314_240.png
1	The Roman Siege of Masada	Antiquity	1745-1744, 0003-598X			Article	FALSE	closed	20 Language, Communication and Culture; 2004 Linguistics; 21 History and Archaeology; 2101 Archaeology			2015-01-02	10.1017/s0003598x00003264												0	0	0	0	1	0	0	0	0	0	0	0	0	0	0	0	0	1	13	https://www.altmetric.com/details/57011584	https://api.altmetric.com/v1/donut/57011584_240.png
1	Beyond lifetime averages: tracing life histories through isotopic analysis of different calcified tissues from archaeological human skeletons	Antiquity	1745-1744, 0003-598X			Article	FALSE	closed	21 History and Archaeology; 2101 Archaeology	Australian National University; Rutgers, The State University of New Jersey; University of Cape Town		2015-01-02	10.1017/s0003598x00064693												0	0	0	0	1	0	0	0	0	0	0	0	0	0	0	0	0	137	228	https://www.altmetric.com/details/55041495	https://api.altmetric.com/v1/donut/55041495_240.png
1	Farmsteads in Central India	Antiquity	1745-1744, 0003-598X			Article	FALSE	closed	20 Language, Communication and Culture; 2004 Linguistics; 21 History and Archaeology; 2101 Archaeology			2015-01-02	10.1017/s0003598x00022699												0	0	0	0	2	0	0	0	0	0	0	0	0	0	0	0	0	0	1	https://www.altmetric.com/details/46546363	https://api.altmetric.com/v1/donut/46546363_240.png
1	The Nuraghi of Sardinia	Antiquity	1745-1744, 0003-598X			Article	FALSE	closed	20 Language, Communication and Culture; 2004 Linguistics; 21 History and Archaeology; 2101 Archaeology			2015-01-02	10.1017/s0003598x00028969												0	0	0	0	0	0	0	1	0	0	0	0	0	0	0	0	0	4	13	https://www.altmetric.com/details/43754340	https://api.altmetric.com/v1/donut/43754340_240.png
1	New Roman and prehistoric aerial discoveries at Grandford, Cambridgeshire	Antiquity	1745-1744, 0003-598X			Article	FALSE	closed	21 History and Archaeology; 2101 Archaeology; 2103 Historical Studies			2015-01-02	10.1017/s0003598x00066072												0	0	0	0	2	0	0	0	0	0	0	0	0	0	0	0	0	2	3	https://www.altmetric.com/details/43702314	https://api.altmetric.com/v1/donut/43702314_240.png
1	The birth of educational archaeology in South Africa	Antiquity	1745-1744, 0003-598X			Article	FALSE	closed	21 History and Archaeology; 2101 Archaeology	University of the Witwatersrand		2015-01-02	10.1017/s0003598x00066291												0	0	0	0	1	0	0	0	0	0	0	0	0	0	0	0	0	7	9	https://www.altmetric.com/details/42945176	https://api.altmetric.com/v1/donut/42945176_240.png
1	The Phoenicians on the West Coast of Africa	Antiquity	1745-1744, 0003-598X			Article	FALSE	closed	21 History and Archaeology; 2101 Archaeology			2015-01-02	10.1017/s0003598x00019670												0	0	0	0	2	0	0	0	0	0	0	0	0	0	0	0	0	3	8	https://www.altmetric.com/details/42945101	https://api.altmetric.com/v1/donut/42945101_240.png
1	Recently excavated Bronze Age tumuli in the Kupreško polje, Bosnia, Yugoslavia	Antiquity	1745-1744, 0003-598X			Article	FALSE	closed	20 Language, Communication and Culture; 2004 Linguistics; 21 History and Archaeology; 2101 Archaeology			2015-01-02	10.1017/s0003598x0007798x												0	0	0	0	2	0	0	0	0	0	0	0	0	0	0	0	0	4	3	https://www.altmetric.com/details/40564782	https://api.altmetric.com/v1/donut/40564782_240.png
1	VENDEL I FYND OCH FORSKNING. Skrift utgiven af Upplands Forn-minnesförening, under Medverkan av Holger Arbman, Manne Eriksson, Sune Lindqvistgenom Oskar Lundberg. Stocknolm: Wahlström & Widstrand. Uppsala: Almquist & Wiksell, 1938. pp. 97, 2 maps, 26 illustrations, 3 Kr.	Antiquity	1745-1744, 0003-598X			Article	FALSE	closed	20 Language, Communication and Culture; 2004 Linguistics; 21 History and Archaeology; 2101 Archaeology			2015-01-02	10.1017/s0003598x00015167												0	0	0	0	1	0	0	0	0	0	0	0	0	0	0	0	0	0	0	https://www.altmetric.com/details/34946881	https://api.altmetric.com/v1/donut/34946881_240.png
1	The innocents and the sceptics: ANTIQUITYand Classical archaeology	Antiquity	1745-1744, 0003-598X			Article	TRUE	bronze	20 Language, Communication and Culture; 2004 Linguistics; 21 History and Archaeology; 2101 Archaeology	University of North Carolina System		2015-01-02	10.1017/s0003598x00091997												0	0	0	0	1	0	0	0	0	0	0	0	0	0	0	0	0	14	10	https://www.altmetric.com/details/32985602	https://api.altmetric.com/v1/donut/32985602_240.png
1	Towards a refined chronology for the Bronze Age of the southern Urals, Russia	Antiquity	1745-1744, 0003-598X			Article	FALSE	closed	21 History and Archaeology; 2101 Archaeology	Institute of History and Archaeology; University of Cambridge; University of Pittsburgh		2015-01-02	10.1017/s0003598x00095235												0	0	0	0	0	0	0	1	0	0	0	0	0	0	0	0	0	31	55	https://www.altmetric.com/details/30822335	https://api.altmetric.com/v1/donut/30822335_240.png
1	Exploring the Mesolithic and Neolithic transition in Croatia through isotopic investigations	Antiquity	1745-1744, 0003-598X			Article	FALSE	closed	20 Language, Communication and Culture; 2004 Linguistics; 21 History and Archaeology; 2101 Archaeology	Croatian Academy of Sciences and Arts; University of Cambridge		2015-01-02	10.1017/s0003598x00067442												0	0	0	0	0	0	0	1	0	0	0	0	0	0	0	0	0	71	53	https://www.altmetric.com/details/30731715	https://api.altmetric.com/v1/donut/30731715_240.png
1	Why handaxes just aren't that sexy: a response to Kohn & Mithen (1999)	Antiquity	1745-1744, 0003-598X			Article	FALSE	closed	21 History and Archaeology; 2101 Archaeology			2015-01-02	10.1017/s0003598x00097362												0	0	0	0	0	0	0	1	0	0	0	0	0	0	0	0	0	55	15	https://www.altmetric.com/details/27393438	https://api.altmetric.com/v1/donut/27393438_240.png
1	Columbus' foundation of Hispanic America	Antiquity	1745-1744, 0003-598X			Article	FALSE	closed	20 Language, Communication and Culture; 2004 Linguistics; 21 History and Archaeology; 2101 Archaeology	Florida Department of State		2015-01-02	10.1017/s0003598x00061512												0	0	0	0	2	0	0	0	0	0	0	0	0	0	0	0	0	0	0	https://www.altmetric.com/details/27201290	https://api.altmetric.com/v1/donut/27201290_240.png
1	Speculations on Stonehenge	Antiquity	1745-1744, 0003-598X			Article	FALSE	closed	20 Language, Communication and Culture; 2004 Linguistics; 21 History and Archaeology; 2101 Archaeology			2015-01-02	10.1017/s0003598x00032737												0	0	0	0	1	0	0	0	0	0	0	0	0	0	0	0	0	2	14	https://www.altmetric.com/details/24432491	https://api.altmetric.com/v1/donut/24432491_240.png
1	Pride, prejudice, plunder and preservation: archaeology and the re-envisioning of ethnogenesis on the Loango coast of the Republic of Congo	Antiquity	1745-1744, 0003-598X			Article	FALSE	closed	21 History and Archaeology; 2101 Archaeology; 2103 Historical Studies	University of the Witwatersrand		2015-01-02	10.1017/s0003598x00062839			https://www.cambridge.org/core/product/identifier/S0003598X00062839/type/journal_article									0	0	0	0	0	0	0	1	0	0	0	0	0	0	0	0	0	19	28	https://www.altmetric.com/details/17330169	https://api.altmetric.com/v1/donut/17330169_240.png
1	The Oxus Civilization: the Bronze Age of Central Asia	Antiquity	1745-1744, 0003-598X			Article	FALSE	closed	20 Language, Communication and Culture; 2004 Linguistics; 21 History and Archaeology; 2101 Archaeology			2015-01-02	10.1017/s0003598x00046706												0	0	0	0	0	0	0	1	0	0	0	0	0	0	0	0	0	8	3	https://www.altmetric.com/details/9626152	https://api.altmetric.com/v1/donut/9626152_240.png
1	Variations in hunter-gatherer skeletal health in prehistoric Australia	Antiquity	1745-1744, 0003-598X			Article	FALSE	closed	20 Language, Communication and Culture; 2004 Linguistics; 21 History and Archaeology; 2101 Archaeology	University of Bradford		2015-01-02	10.1017/s0003598x00083885												0	0	0	0	0	0	0	1	0	0	0	0	0	0	0	0	0	3	0	https://www.altmetric.com/details/6188258	https://api.altmetric.com/v1/donut/6188258_240.png
1	Horses for the dead: funerary foodways in Bronze Age Kazakhstan	Antiquity	1745-1744, 0003-598X			Article	TRUE	bronze	21 History and Archaeology; 2101 Archaeology	University of Bristol; University of Exeter		2015-01-02	10.1017/s0003598x00067478			http://www.journals.cambridge.org/abstract_S0003598X00067478			10036/4428						0	0	0	0	0	0	0	1	0	0	0	0	0	0	0	0	0	43	27	https://www.altmetric.com/details/5337015	https://api.altmetric.com/v1/donut/5337015_240.png
1	Dying to serve: the mass burials at Kerma	Antiquity	1745-1744, 0003-598X			Article	TRUE	bronze	20 Language, Communication and Culture; 2004 Linguistics; 21 History and Archaeology; 2101 Archaeology	University of Alaska Fairbanks; University of Pittsburgh		2015-01-02	10.1017/s0003598x00098938												0	0	0	0	0	0	0	1	0	0	0	0	0	0	0	0	0	31	10	https://www.altmetric.com/details/4646395	https://api.altmetric.com/v1/donut/4646395_240.png
1	Residential Terrace Excavations at El Palmillo, Oaxaca, Mexico	Antiquity	1745-1744, 0003-598X			Article	FALSE	closed	20 Language, Communication and Culture; 2004 Linguistics; 21 History and Archaeology; 2101 Archaeology	Field Museum of Natural History		2015-01-02	10.1017/s0003598x00089699												0	0	0	0	0	0	0	1	0	0	0	0	0	0	0	0	0	10	2	https://www.altmetric.com/details/4367326	https://api.altmetric.com/v1/donut/4367326_240.png
1	Monuments, mobilization and Nuragic organization	Antiquity	1745-1744, 0003-598X			Article	FALSE	closed	20 Language, Communication and Culture; 2004 Linguistics; 21 History and Archaeology; 2101 Archaeology	Pennsylvania State University		2015-01-02	10.1017/s0003598x0008056x												0	0	0	0	0	0	0	1	0	0	0	0	0	0	0	0	0	16	6	https://www.altmetric.com/details/4220954	https://api.altmetric.com/v1/donut/4220954_240.png
1	Bronze Age Myanmar (Burma): a report on the people from the cemetery of Nyaunggan, Upper Myanmar	Antiquity	1745-1744, 0003-598X			Article	FALSE	closed	20 Language, Communication and Culture; 2004 Linguistics; 21 History and Archaeology; 2101 Archaeology	University of Otago		2015-01-02	10.1017/s0003598x00060907												0	0	0	0	0	0	0	1	0	0	0	0	0	0	0	0	0	4	5	https://www.altmetric.com/details/4013075	https://api.altmetric.com/v1/donut/4013075_240.png
1	Recent excavations in Northwest Cambodia	Antiquity	1745-1744, 0003-598X			Article	FALSE	closed	20 Language, Communication and Culture; 2004 Linguistics; 21 History and Archaeology; 2101 Archaeology	Royal University of Fine Arts		2015-01-02	10.1017/s0003598x00060865												0	0	0	0	0	0	0	1	0	0	0	0	0	0	0	0	0	11	8	https://www.altmetric.com/details/3994718	https://api.altmetric.com/v1/donut/3994718_240.png
1	Current Middle & Upper Palaeolithic research in the southern Caucasus	Antiquity	1745-1744, 0003-598X			Article	TRUE	bronze	20 Language, Communication and Culture; 2004 Linguistics; 21 History and Archaeology; 2101 Archaeology	Georgian National Museum; Harvard University; Hebrew University of Jerusalem		2015-01-02	10.1017/s0003598x00091602												0	0	0	0	0	0	0	1	0	0	0	0	0	0	0	0	0	26	3	https://www.altmetric.com/details/3774516	https://api.altmetric.com/v1/donut/3774516_240.png
0	David Lewis-Williams. Conceiving God: the cognitive origin and evolution of religion. 320 pages, 50 illustrations. 2010. London: Thames & Hudson; 978-0-500-051641 hardback £18.95.	Antiquity	1745-1744, 0003-598X			Article	FALSE	closed	21 History and Archaeology; 2101 Archaeology			2015-01-02	10.1017/s0003598x00067661												0	0	0	0	0	0	0	0	0	0	0	0	0	0	0	0	0	0	0	https://www.altmetric.com/details/112555003	https://api.altmetric.com/v1/donut/112555003_240.png
0	Ken Dark. Britian and the end of the Roman Empire. 256 pages, 61 figures, 32 colour plates. 2000. Stroud: Tempus/Charleston (SC): Archadia; 0-7524-1451-8 hardback £25 & $39.99.	Antiquity	1745-1744, 0003-598X			Article	FALSE	closed	20 Language, Communication and Culture; 2004 Linguistics; 21 History and Archaeology; 2101 Archaeology	University of Birmingham		2015-01-02	10.1017/s0003598x00089031												0	0	0	0	0	0	0	0	0	0	0	0	0	0	0	0	0	0	0	https://www.altmetric.com/details/106583780	https://api.altmetric.com/v1/donut/106583780_240.png
0	The Cetina group and the transition from Copper to Bronze Age in Dalmatia	Antiquity	1745-1744, 0003-598X			Article	TRUE	green	20 Language, Communication and Culture; 2004 Linguistics; 21 History and Archaeology; 2101 Archaeology	University of Zurich		2015-01-02	10.1017/s0003598x00081953												0	0	0	0	0	0	0	0	0	0	0	0	0	0	0	0	0	9	4	https://www.altmetric.com/details/106561385	https://api.altmetric.com/v1/donut/106561385_240.png
0	Are collectors the real looters?	Antiquity	1745-1744, 0003-598X			Article	TRUE	green	20 Language, Communication and Culture; 2004 Linguistics; 21 History and Archaeology; 2101 Archaeology			2015-01-02	10.1017/s0003598x0004669x												0	0	0	0	0	0	0	0	0	0	0	0	0	0	0	0	0	5	0	https://www.altmetric.com/details/106561381	https://api.altmetric.com/v1/donut/106561381_240.png
0	The state of theocracy: defining an early medieval hinterland in Sri Lanka	Antiquity	1745-1744, 0003-598X			Article	TRUE	green	21 History and Archaeology; 2101 Archaeology	Durham University; Maharaja Sayajirao University of Baroda; University of Bradford; University of Kelaniya; University of Leicester; University of Stirling		2015-01-02	10.1017/s0003598x00095673												0	0	0	0	0	0	0	0	0	0	0	0	0	0	0	0	0	36	23	https://www.altmetric.com/details/105009677	https://api.altmetric.com/v1/donut/105009677_240.png
0	Development of metallurgy in Eurasia	Antiquity	1745-1744, 0003-598X			Article	FALSE	closed	21 History and Archaeology; 2101 Archaeology	British Museum; University College London; University of Pennsylvania		2015-01-02	10.1017/s0003598x00099312												0	0	0	0	0	0	0	0	0	0	0	0	0	0	0	0	0	110	105	https://www.altmetric.com/details/105004925	https://api.altmetric.com/v1/donut/105004925_240.png
0	Stephen Weiner. Microarchaeology: beyond the visible archaeological record. xviii+396 pages, 95 illustrations, 4 colour plates, 13 tables. 2010. Cambridge: Cambridge University Press; 978-0-521-8803-9 hardback £55 & $95; 978-0-521-70584-4 paperback £24.99 & $36.99.	Antiquity	1745-1744, 0003-598X			Article	TRUE	green	20 Language, Communication and Culture; 2004 Linguistics; 21 History and Archaeology; 2101 Archaeology	Durham University		2015-01-02	10.1017/s0003598x00068228												0	0	0	0	0	0	0	0	0	0	0	0	0	0	0	0	0	0	0	https://www.altmetric.com/details/105001452	https://api.altmetric.com/v1/donut/105001452_240.png
0	Isotopes and individuals: diet and mobility among the medieval Bishops of Whithorn	Antiquity	1745-1744, 0003-598X			Article	TRUE	green	20 Language, Communication and Culture; 2004 Linguistics; 21 History and Archaeology; 2101 Archaeology	Scottish Universities Environmental Research Centre; University of Bradford; University of Reading		2015-01-02	10.1017/s0003598x00099403												0	0	0	0	0	0	0	0	0	0	0	0	0	0	0	0	0	77	48	https://www.altmetric.com/details/104999255	https://api.altmetric.com/v1/donut/104999255_240.png
0	East is east and west is west, and never the two shall meet? new books on South Asian archaeology	Antiquity	1745-1744, 0003-598X			Article	FALSE	closed	20 Language, Communication and Culture; 2004 Linguistics; 21 History and Archaeology; 2101 Archaeology	University of Bradford		2015-01-02	10.1017/s0003598x00082661												0	0	0	0	0	0	0	0	0	0	0	0	0	0	0	0	0	0	0	https://www.altmetric.com/details/104995099	https://api.altmetric.com/v1/donut/104995099_240.png
0	Airborne lidar and historic environment records	Antiquity	1745-1744, 0003-598X			Article	FALSE	closed	21 History and Archaeology; 2101 Archaeology	Slovenian Academy of Sciences and Arts; University of Birmingham		2015-01-02	10.1017/s0003598x00097775												0	0	0	0	0	0	0	0	0	0	0	0	0	0	0	0	0	54	31	https://www.altmetric.com/details/104995010	https://api.altmetric.com/v1/donut/104995010_240.png
0	CORONA satellite photography: an archaeological application from the Middle East	Antiquity	1745-1744, 0003-598X			Article	TRUE	green	21 History and Archaeology; 2101 Archaeology	Durham University		2015-01-02	10.1017/s0003598x00089869												0	0	0	0	0	0	0	0	0	0	0	0	0	0	0	0	0	64	68	https://www.altmetric.com/details/104994744	https://api.altmetric.com/v1/donut/104994744_240.png
0	Rattus rattus: the introduction of the black rat into Britain	Antiquity	1745-1744, 0003-598X			Article	FALSE	closed	21 History and Archaeology; 2101 Archaeology; 2103 Historical Studies			2015-01-02	10.1017/s0003598x00042319												0	0	0	0	0	0	0	0	0	0	0	0	0	0	0	0	0	15	23	https://www.altmetric.com/details/97424657	https://api.altmetric.com/v1/donut/97424657_240.png
0	At the edge: High Arctic Walrus hunters during the Little Ice Age	Antiquity	1745-1744, 0003-598X			Article	FALSE	closed	21 History and Archaeology; 2101 Archaeology	National Museum of Denmark; University of Copenhagen		2015-01-02	10.1017/s0003598x00068423												0	0	0	0	0	0	0	0	0	0	0	0	0	0	0	0	0	25	12	https://www.altmetric.com/details/96989832	https://api.altmetric.com/v1/donut/96989832_240.png
0	Martin Millett. The Romanization of Britain: an essay in archaeological interpretation. xvi + 255 pages, 95 illustrations, 32 tables. 1990. Cambridge & New York: Cambridge University Press; ISBN 0-521-36084-6 hardback £30 & $54.50.	Antiquity	1745-1744, 0003-598X			Article	TRUE	green	20 Language, Communication and Culture; 2004 Linguistics; 21 History and Archaeology; 2101 Archaeology	University of Bern		2015-01-02	10.1017/s0003598x00080479												0	0	0	0	0	0	0	0	0	0	0	0	0	0	0	0	0	0	2	https://www.altmetric.com/details/95605648	https://api.altmetric.com/v1/donut/95605648_240.png
0	Fortified castles on Okinawa Island during the Gusuku Period, AD 1200–1600	Antiquity	1745-1744, 0003-598X			Article	FALSE	closed	20 Language, Communication and Culture; 2004 Linguistics; 21 History and Archaeology; 2101 Archaeology	University of Auckland; University of British Columbia		2015-01-02	10.1017/s0003598x00059494												0	0	0	0	0	0	0	0	0	0	0	0	0	0	0	0	0	11	12	https://www.altmetric.com/details/94717365	https://api.altmetric.com/v1/donut/94717365_240.png
0	Oscillating climate and socio-political process: the case of the Marquesan Chiefdom, Polynesia	Antiquity	1745-1744, 0003-598X			Article	FALSE	closed	21 History and Archaeology; 2101 Archaeology	University of Auckland		2015-01-02	10.1017/s0003598x00099786												0	0	0	0	0	0	0	0	0	0	0	0	0	0	0	0	0	29	24	https://www.altmetric.com/details/94712882	https://api.altmetric.com/v1/donut/94712882_240.png
0	The case for complex fishing technologies: a response to Anderson	Antiquity	1745-1744, 0003-598X			Article	FALSE	closed	20 Language, Communication and Culture; 2004 Linguistics; 21 History and Archaeology; 2101 Archaeology	Australian National University; Tokai University		2015-01-02	10.1017/s0003598x00049553												0	0	0	0	0	0	0	0	0	0	0	0	0	0	0	0	0	11	8	https://www.altmetric.com/details/94438106	https://api.altmetric.com/v1/donut/94438106_240.png
0	Inshore or offshore? Boating and fishing in the Pleistocene	Antiquity	1745-1744, 0003-598X			Article	FALSE	closed	21 History and Archaeology; 2101 Archaeology			2015-01-02	10.1017/s0003598x0004953x												0	0	0	0	0	0	0	0	0	0	0	0	0	0	0	0	0	18	2	https://www.altmetric.com/details/94438010	https://api.altmetric.com/v1/donut/94438010_240.png
0	Earliest settlement in the Marianas—a response	Antiquity	1745-1744, 0003-598X			Article	FALSE	closed	20 Language, Communication and Culture; 2004 Linguistics; 21 History and Archaeology; 2101 Archaeology	Australian National University; University of Guam		2015-01-02	10.1017/s0003598x00048006												0	0	0	0	0	0	0	0	0	0	0	0	0	0	0	0	0	4	6	https://www.altmetric.com/details/94437978	https://api.altmetric.com/v1/donut/94437978_240.png
0	Response to O'Connor and Ono, Bailey and Erlandson	Antiquity	1745-1744, 0003-598X			Article	FALSE	closed	20 Language, Communication and Culture; 2004 Linguistics; 21 History and Archaeology; 2101 Archaeology	Australian National University		2015-01-02	10.1017/s0003598x00049589												0	0	0	0	0	0	0	0	0	0	0	0	0	0	0	0	0	6	4	https://www.altmetric.com/details/94437850	https://api.altmetric.com/v1/donut/94437850_240.png
0	Economic change after the agricultural revolution in Southeast Asia?	Antiquity	1745-1744, 0003-598X			Article	FALSE	closed	21 History and Archaeology; 2101 Archaeology	Durham University; University of Bristol; University of Otago	Arts and Humanities Research Council	2015-01-02	10.1017/s0003598x00050250												0	0	0	0	0	0	0	0	0	0	0	0	0	0	0	0	0	19	9	https://www.altmetric.com/details/93764030	https://api.altmetric.com/v1/donut/93764030_240.png
0	Exploring Neolithic and Megalithic south India: the Bellary District archaeological project	Antiquity	1745-1744, 0003-598X			Article	TRUE	bronze	20 Language, Communication and Culture; 2004 Linguistics; 21 History and Archaeology; 2101 Archaeology	Karnatak University		2015-01-02	10.1017/s0003598x00091651												0	0	0	0	0	0	0	0	0	0	0	0	0	0	0	0	0	8	11	https://www.altmetric.com/details/91559070	https://api.altmetric.com/v1/donut/91559070_240.png
0	A preliminary distribution map of stone axes in Ireland	Antiquity	1745-1744, 0003-598X			Article	FALSE	closed	20 Language, Communication and Culture; 2004 Linguistics; 21 History and Archaeology; 2101 Archaeology	University College Dublin		2015-01-02	10.1017/s0003598x00078443												0	0	0	0	0	0	0	0	0	0	0	0	0	0	0	0	0	3	7	https://www.altmetric.com/details/91543147	https://api.altmetric.com/v1/donut/91543147_240.png
0	A sense of place in Irish prehistory	Antiquity	1745-1744, 0003-598X			Article	FALSE	closed	21 History and Archaeology; 2101 Archaeology	University College Dublin		2015-01-02	10.1017/s0003598x00045865												0	0	0	0	0	0	0	0	0	0	0	0	0	0	0	0	0	4	4	https://www.altmetric.com/details/91543140	https://api.altmetric.com/v1/donut/91543140_240.png
0	Opening the ground: archaeology and education in Ireland	Antiquity	1745-1744, 0003-598X			Article	FALSE	closed	21 History and Archaeology; 2101 Archaeology	University College Dublin		2015-01-02	10.1017/s0003598x00066370												0	0	0	0	0	0	0	0	0	0	0	0	0	0	0	0	0	6	0	https://www.altmetric.com/details/91543138	https://api.altmetric.com/v1/donut/91543138_240.png
0	C.J. Lynn & J.A. McDowell with numerous other contributors. Deer Park Farms: the excavation of a raised rath in the Glenarm Valley, Co. Antrim (Northern Ireland Archaeological Monographs 9). xx+660 pages, 203 figures, 135 colour and b&w plates, 117 tables. 2011. Belfast: Northern Ireland Environment Agency; Norwich: the Stationery Office; 978-0-337091-90-2 hardback £40.	Antiquity	1745-1744, 0003-598X			Article	FALSE	closed	20 Language, Communication and Culture; 2004 Linguistics; 21 History and Archaeology; 2101 Archaeology			2015-01-02	10.1017/s0003598x00101401												0	0	0	0	0	0	0	0	0	0	0	0	0	0	0	0	0	1	0	https://www.altmetric.com/details/91498058	https://api.altmetric.com/v1/donut/91498058_240.png
0	Conservation	Antiquity	1745-1744, 0003-598X			Article	FALSE	closed	20 Language, Communication and Culture; 2004 Linguistics; 21 History and Archaeology; 2101 Archaeology	University College Dublin		2015-01-02	10.1017/s0003598x00061111												0	0	0	0	0	0	0	0	0	0	0	0	0	0	0	0	0	23	0	https://www.altmetric.com/details/91495857	https://api.altmetric.com/v1/donut/91495857_240.png
0	The archaeology of Britain&s first modern humans	Antiquity	1745-1744, 0003-598X			Article	FALSE	closed	21 History and Archaeology; 2101 Archaeology	British Museum		2015-01-02	10.1017/s0003598x00047815												0	0	0	0	0	0	0	0	0	0	0	0	0	0	0	0	0	19	8	https://www.altmetric.com/details/89500867	https://api.altmetric.com/v1/donut/89500867_240.png
0	Ayodhya's sacred landscape: ritual memory, politics and archaeological ‘fact’	Antiquity	1745-1744, 0003-598X			Article	FALSE	closed	21 History and Archaeology; 2101 Archaeology; 2103 Historical Studies	University of Cambridge		2015-01-02	10.1017/s0003598x00060087												0	0	0	0	0	0	0	0	0	0	0	0	0	0	0	0	0	16	13	https://www.altmetric.com/details/88142455	https://api.altmetric.com/v1/donut/88142455_240.png
0	A Cylinder-Seal from South India	Antiquity	1745-1744, 0003-598X			Article	TRUE	bronze	20 Language, Communication and Culture; 2004 Linguistics; 21 History and Archaeology; 2101 Archaeology			2015-01-02	10.1017/s0003598x00018354												0	0	0	0	0	0	0	0	0	0	0	0	0	0	0	0	0	0	0	https://www.altmetric.com/details/87917355	https://api.altmetric.com/v1/donut/87917355_240.png
0	Excavations at Dun Vulan: a correction	Antiquity	1745-1744, 0003-598X			Article	FALSE	closed	20 Language, Communication and Culture; 2004 Linguistics; 21 History and Archaeology; 2101 Archaeology	University of Oxford; University of Sheffield; University of Wales		2015-01-02	10.1017/s0003598x00087949												0	0	0	0	0	0	0	0	0	0	0	0	0	0	0	0	0	12	8	https://www.altmetric.com/details/86464288	https://api.altmetric.com/v1/donut/86464288_240.png
0	Stonehenge for the ancestors: part two	Antiquity	1745-1744, 0003-598X			Article	FALSE	closed	21 History and Archaeology; 2101 Archaeology	University of Sheffield		2015-01-02	10.1017/s0003598x00087470												0	0	0	0	0	0	0	0	0	0	0	0	0	0	0	0	0	16	7	https://www.altmetric.com/details/84807624	https://api.altmetric.com/v1/donut/84807624_240.png
0	Issues in Brazilian archaeology	Antiquity	1745-1744, 0003-598X			Article	TRUE	bronze	20 Language, Communication and Culture; 2004 Linguistics; 21 History and Archaeology; 2101 Archaeology	Universidade Federal de Goiás; University of Cambridge; University of Kentucky; University of Michigan–Ann Arbor		2015-01-02	10.1017/s0003598x00086993												0	0	0	0	0	0	0	0	0	0	0	0	0	0	0	0	0	1	0	https://www.altmetric.com/details/83424018	https://api.altmetric.com/v1/donut/83424018_240.png
0	MARK HORTON. Shanga: the archaeology of a Muslim trading community on the coast of East Africa. xvi+458 pages, 131 plates, 307 figures, 30 tables. 1996. London: British Institute in Eastern Africa; 1-872566-09-X hardback £75.	Antiquity	1745-1744, 0003-598X			Article	FALSE	closed	20 Language, Communication and Culture; 2004 Linguistics; 21 History and Archaeology; 2101 Archaeology	University of Cambridge		2015-01-02	10.1017/s0003598x00085641												0	0	0	0	0	0	0	0	0	0	0	0	0	0	0	0	0	0	0	https://www.altmetric.com/details/81041419	https://api.altmetric.com/v1/donut/81041419_240.png
0	The origins of Timbuktu	Antiquity	1745-1744, 0003-598X			Article	FALSE	closed	20 Language, Communication and Culture; 2004 Linguistics; 21 History and Archaeology; 2101 Archaeology	University of Manchester		2015-01-02	10.1017/s0003598x00059767												0	0	0	0	0	0	0	0	0	0	0	0	0	0	0	0	0	3	5	https://www.altmetric.com/details/81041417	https://api.altmetric.com/v1/donut/81041417_240.png
0	Christopher Evans with Judith Pettigrew, Yarjung Kromcha? Tamu & Mark Turin. Grounding knowledge/walking land: archaeological research and ethno-historical identity in central Nepal. xii+212 pages, 117 illustrations, 12 tables. 2009. Cambridge: McDonald Institute for Archaeological Research; 978-1-902937-50-2 hardback £40.	Antiquity	1745-1744, 0003-598X			Article	FALSE	closed	21 History and Archaeology; 2101 Archaeology	University of Leicester		2015-01-02	10.1017/s0003598x00068162												0	0	0	0	0	0	0	0	0	0	0	0	0	0	0	0	0	0	0	https://www.altmetric.com/details/78595345	https://api.altmetric.com/v1/donut/78595345_240.png
0	Prehistoric land degradation in Hungary: who, how and why?	Antiquity	1745-1744, 0003-598X			Article	FALSE	closed	20 Language, Communication and Culture; 2004 Linguistics; 21 History and Archaeology; 2101 Archaeology	University of Cambridge; University of Debrecen		2015-01-02	10.1017/s0003598x00086312												0	0	0	0	0	0	0	0	0	0	0	0	0	0	0	0	0	26	47	https://www.altmetric.com/details/77791824	https://api.altmetric.com/v1/donut/77791824_240.png
0	Maritime archaeology galore - Virginia Dellino-Musgrave. Marine archaeology: a handbook (CBA Practical Handbook 20). xii+110 pages, 26 colour and b&w illustrations. 2012. York: Council for British Archaeology; 978-1-902771-91-5 paperback £12. - Jesse Ransley & Fraser Sturt with Justin Dix, Jon Adams & Lucy Blue. People and the sea: a maritime archaeological research agenda for England. xxi+250 pa…	Antiquity	1745-1744, 0003-598X			Article	FALSE	closed	20 Language, Communication and Culture; 2004 Linguistics; 21 History and Archaeology; 2101 Archaeology	University of Southern Denmark		2015-01-02	10.1017/s0003598x00050444												0	0	0	0	0	0	0	0	0	0	0	0	0	0	0	0	0	0	0	https://www.altmetric.com/details/76579255	https://api.altmetric.com/v1/donut/76579255_240.png
0	Power in context: the Lismore landscape project	Antiquity	1745-1744, 0003-598X			Article	TRUE	bronze	20 Language, Communication and Culture; 2004 Linguistics; 21 History and Archaeology; 2101 Archaeology	British Museum; University of Cambridge; University of Glasgow		2015-01-02	10.1017/s0003598x00091699												0	0	0	0	0	0	0	0	0	0	0	0	0	0	0	0	0	5	0	https://www.altmetric.com/details/76306328	https://api.altmetric.com/v1/donut/76306328_240.png
0	The case for Neanderthal survival: fact, fiction or faction?	Antiquity	1745-1744, 0003-598X			Article	FALSE	closed	20 Language, Communication and Culture; 2004 Linguistics; 21 History and Archaeology; 2101 Archaeology			2015-01-02	10.1017/s0003598x00044549												0	0	0	0	0	0	0	0	0	0	0	0	0	0	0	0	0	11	2	https://www.altmetric.com/details/76052752	https://api.altmetric.com/v1/donut/76052752_240.png
0	Barbara E. Barich Antica Africa: alle origine delle società (Studia Archaeologica 171). 432 pages, 126 illustrations, 17 colour plates, 5 tables. 2010. Rome: L'Erma di Bretschneider; 978-88-8265-547-1 hardback €95.	Antiquity	1745-1744, 0003-598X			Article	FALSE	closed	20 Language, Communication and Culture; 2004 Linguistics; 21 History and Archaeology; 2101 Archaeology	University of Cambridge		2015-01-02	10.1017/s0003598x00068174												0	0	0	0	0	0	0	0	0	0	0	0	0	0	0	0	0	0	0	https://www.altmetric.com/details/76024090	https://api.altmetric.com/v1/donut/76024090_240.png
0	Late Magdalenian feminine flint plaquettes from Poland	Antiquity	1745-1744, 0003-598X			Article	FALSE	closed	20 Language, Communication and Culture; 2004 Linguistics; 21 History and Archaeology; 2101 Archaeology	Polish Academy of Sciences; Uppsala University		2015-01-02	10.1017/s0003598x00094862												0	0	0	0	0	0	0	0	0	0	0	0	0	0	0	0	0	26	16	https://www.altmetric.com/details/75336829	https://api.altmetric.com/v1/donut/75336829_240.png
0	Quantifying the threat to archaeological sites from the erosion of cultivated soil	Antiquity	1745-1744, 0003-598X			Article	FALSE	closed	20 Language, Communication and Culture; 2004 Linguistics; 21 History and Archaeology; 2101 Archaeology	University of Stirling		2015-01-02	10.1017/s0003598x00094114												0	0	0	0	0	0	0	0	0	0	0	0	0	0	0	0	0	17	12	https://www.altmetric.com/details/73836650	https://api.altmetric.com/v1/donut/73836650_240.png
0	Beyond the radiocarbon barrier in Australian prehistory	Antiquity	1745-1744, 0003-598X			Article	FALSE	closed	21 History and Archaeology; 2101 Archaeology	Australian National University		2015-01-02	10.1017/s0003598x00047116												0	0	0	0	0	0	0	0	0	0	0	0	0	0	0	0	0	20	62	https://www.altmetric.com/details/73128386	https://api.altmetric.com/v1/donut/73128386_240.png
0	Intertidal Holocene footprints and their archaeological significance	Antiquity	1745-1744, 0003-598X			Article	FALSE	closed	21 History and Archaeology; 2101 Archaeology	Liverpool John Moores University		2015-01-02	10.1017/s0003598x00083770												0	0	0	0	0	0	0	0	0	0	0	0	0	0	0	0	0	21	38	https://www.altmetric.com/details/73121641	https://api.altmetric.com/v1/donut/73121641_240.png
0	Tim Bonyhardy & Tom Griffiths (ed.). prehistory to politics: John Mulvaney, the humanities and the public intellectual. xii+271 pages, 22 plates. 1996. Melbourne: Melbourne University Press; 0-522-84748-X paperback.	Antiquity	1745-1744, 0003-598X			Article	FALSE	closed	20 Language, Communication and Culture; 2004 Linguistics; 21 History and Archaeology; 2101 Archaeology	La Trobe University		2015-01-02	10.1017/s0003598x0008618x												0	0	0	0	0	0	0	0	0	0	0	0	0	0	0	0	0	0	0	https://www.altmetric.com/details/72791733	https://api.altmetric.com/v1/donut/72791733_240.png
0	W.G. Cavanagh, C. Gallou & M. Georgiadis (ed.). Sparta and Laconia: from prehistory to pre-modern (British School at Athens Studies 16). xxxii+424 pages, 407 b&w & colour illustrations, 6 tables. 2009. London: British School at Athens; 978-0-904887-61-7 hardback £97.	Antiquity	1745-1744, 0003-598X			Article	FALSE	closed	20 Language, Communication and Culture; 2004 Linguistics; 21 History and Archaeology; 2101 Archaeology	University of Leicester		2015-01-02	10.1017/s0003598x00099580												0	0	0	0	0	0	0	0	0	0	0	0	0	0	0	0	0	0	0	https://www.altmetric.com/details/72672075	https://api.altmetric.com/v1/donut/72672075_240.png
0	Alluvial landscapes in the temperate Balkan Neolithic: transitions to tells	Antiquity	1745-1744, 0003-598X			Article	FALSE	closed	21 History and Archaeology; 2101 Archaeology	Aberystwyth University; Cardiff University; University of Leeds		2015-01-02	10.1017/s0003598x00090438												0	0	0	0	0	0	0	0	0	0	0	0	0	0	0	0	0	24	13	https://www.altmetric.com/details/71038657	https://api.altmetric.com/v1/donut/71038657_240.png
0	Recent radiocarbon results and King Solomon	Antiquity	1745-1744, 0003-598X			Article	FALSE	closed	21 History and Archaeology; 2101 Archaeology	Tel Aviv University		2015-01-02	10.1017/s0003598x00061718												0	0	0	0	0	0	0	0	0	0	0	0	0	0	0	0	0	6	16	https://www.altmetric.com/details/70254258	https://api.altmetric.com/v1/donut/70254258_240.png
0	Names and emblems: Greek archaeology, regional identities and national narratives at the turn of the 20th century	Antiquity	1745-1744, 0003-598X			Article	FALSE	closed	21 History and Archaeology; 2101 Archaeology	Hellenic Ministry of Culture and Sports		2015-01-02	10.1017/s0003598x00089985												0	0	0	0	0	0	0	0	0	0	0	0	0	0	0	0	0	14	7	https://www.altmetric.com/details/69721657	https://api.altmetric.com/v1/donut/69721657_240.png
0	African archaeology today	Antiquity	1745-1744, 0003-598X			Article	FALSE	closed	21 History and Archaeology; 2101 Archaeology; 2103 Historical Studies	British Institute in Eastern Africa		2015-01-02	10.1017/s0003598x00089298												0	0	0	0	0	0	0	0	0	0	0	0	0	0	0	0	0	4	2	https://www.altmetric.com/details/66349359	https://api.altmetric.com/v1/donut/66349359_240.png
0	Book Reviews - Warren R. Perry. Landscape transformations and the archaeology of impact: social disruption and state formation in southern Africa. xv+180 pages, 23 figures, 1 table. 1999. New York (NY): Kluwer Academic Plenum; 0-306-459558 hardback $62.	Antiquity	1745-1744, 0003-598X			Article	FALSE	closed	20 Language, Communication and Culture; 2004 Linguistics; 21 History and Archaeology; 2101 Archaeology	British Institute in Eastern Africa		2015-01-02	10.1017/s0003598x00060701												0	0	0	0	0	0	0	0	0	0	0	0	0	0	0	0	0	0	0	https://www.altmetric.com/details/66349358	https://api.altmetric.com/v1/donut/66349358_240.png
0	Richard Bradly. The Past Prehistoric Societies. xiv+171 pages, 54 figures, 10 tables. 2002. London and New York: Routledge; 0-415-27627-6 hardback, 0-415-27628-4 paperback.	Antiquity	1745-1744, 0003-598X			Article	FALSE	closed	20 Language, Communication and Culture; 2004 Linguistics; 21 History and Archaeology; 2101 Archaeology			2015-01-02	10.1017/s0003598x00061548												0	0	0	0	0	0	0	0	0	0	0	0	0	0	0	0	0	0	1	https://www.altmetric.com/details/66349355	https://api.altmetric.com/v1/donut/66349355_240.png
0	Innocent Pikirayi. The Zimbabwe culture: origins and decline of southern Zambezian states. xxx+305 pages, 52 figures, 25 maps, 3 tables. 2001 Walnut Creek (CA): Altamira; 0-7591-0090-X hardback $65, 0-7591-0091-8 paperback $24.95.	Antiquity	1745-1744, 0003-598X			Article	FALSE	closed	20 Language, Communication and Culture; 2004 Linguistics; 21 History and Archaeology; 2101 Archaeology	British Institute in Eastern Africa		2015-01-02	10.1017/s0003598x00061901												0	0	0	0	0	0	0	0	0	0	0	0	0	0	0	0	0	0	2	https://www.altmetric.com/details/66349353	https://api.altmetric.com/v1/donut/66349353_240.png
0	An Amarna-period ostracon from the Valley of the Kings	Antiquity	1745-1744, 0003-598X			Article	FALSE	closed	21 History and Archaeology; 2101 Archaeology	Eton College		2015-01-02	10.1017/s0003598x00088645												0	0	0	0	0	0	0	0	0	0	0	0	0	0	0	0	0	1	1	https://www.altmetric.com/details/66198055	https://api.altmetric.com/v1/donut/66198055_240.png
0	‘Strange paintings’ and ‘mystery races’: Kimberley rockart, diffusionism and colonialist constructions of Australia's Aboriginal past	Antiquity	1745-1744, 0003-598X			Article	FALSE	closed	20 Language, Communication and Culture; 2004 Linguistics; 21 History and Archaeology; 2101 Archaeology	Deakin University; University of Melbourne		2015-01-02	10.1017/s0003598x00085744												0	0	0	0	0	0	0	0	0	0	0	0	0	0	0	0	0	12	10	https://www.altmetric.com/details/65983442	https://api.altmetric.com/v1/donut/65983442_240.png
0	HOMER AND BIBLE. By Cyrus H. Gordon. Ventnor Published Incorporated, Ventnor, N. J., 1955, pp. 65. (Printed in the Hebrew Union College Annual, vol. XXVI 1955,pp. 43-108). 1 dollar.	Antiquity	1745-1744, 0003-598X			Article	FALSE	closed	20 Language, Communication and Culture; 2004 Linguistics; 21 History and Archaeology; 2101 Archaeology			2015-01-02	10.1017/s0003598x00026946												0	0	0	0	0	0	0	0	0	0	0	0	0	0	0	0	0	0	0	https://www.altmetric.com/details/65737125	https://api.altmetric.com/v1/donut/65737125_240.png
0	Complex hunter-gatherers: a view from Australia	Antiquity	1745-1744, 0003-598X			Article	FALSE	closed	21 History and Archaeology; 2101 Archaeology	Australian National University		2015-01-02	10.1017/s0003598x00052182												0	0	0	0	0	0	0	0	0	0	0	0	0	0	0	0	0	14	37	https://www.altmetric.com/details/65363749	https://api.altmetric.com/v1/donut/65363749_240.png
0	Historic routes to Angkor: development of the Khmer road system (ninth to thirteenth centuries AD) in mainland Southeast Asia	Antiquity	1745-1744, 0003-598X			Article	FALSE	closed	21 History and Archaeology; 2101 Archaeology; 2103 Historical Studies	University of Sydney		2015-01-02	10.1017/s0003598x00066722												0	0	0	0	0	0	0	0	0	0	0	0	0	0	0	0	0	47	29	https://www.altmetric.com/details/65338506	https://api.altmetric.com/v1/donut/65338506_240.png
0	Precarious landscapes: prehistoric settlement of the Marshall Islands	Antiquity	1745-1744, 0003-598X			Article	FALSE	closed	20 Language, Communication and Culture; 2004 Linguistics; 21 History and Archaeology; 2101 Archaeology	University of Otago		2015-01-02	10.1017/s0003598x00052649												0	0	0	0	0	0	0	0	0	0	0	0	0	0	0	0	0	6	12	https://www.altmetric.com/details/64570897	https://api.altmetric.com/v1/donut/64570897_240.png
0	FxJj43: an Early Stone Age locality in northern Kenya	Antiquity	1745-1744, 0003-598X			Article	TRUE	bronze	20 Language, Communication and Culture; 2004 Linguistics; 21 History and Archaeology; 2101 Archaeology	La Trobe University		2015-01-02	10.1017/s0003598x00091596												0	0	0	0	0	0	0	0	0	0	0	0	0	0	0	0	0	12	0	https://www.altmetric.com/details/64496449	https://api.altmetric.com/v1/donut/64496449_240.png
0	Central Gaul at the Roman Conquest: conceptions and misconceptions	Antiquity	1745-1744, 0003-598X			Article	FALSE	closed	20 Language, Communication and Culture; 2004 Linguistics; 21 History and Archaeology; 2101 Archaeology			2015-01-02	10.1017/s0003598x00075232												0	0	0	0	0	0	0	0	0	0	0	0	0	0	0	0	0	7	13	https://www.altmetric.com/details/63143795	https://api.altmetric.com/v1/donut/63143795_240.png
0	Late pre-Roman Iron Age forts in Berry	Antiquity	1745-1744, 0003-598X			Article	FALSE	closed	20 Language, Communication and Culture; 2004 Linguistics; 21 History and Archaeology; 2101 Archaeology			2015-01-02	10.1017/s0003598x00063195												0	0	0	0	0	0	0	0	0	0	0	0	0	0	0	0	0	4	1	https://www.altmetric.com/details/63143794	https://api.altmetric.com/v1/donut/63143794_240.png
0	The 5th century BC at Bourges, Berry, France: new discoveries	Antiquity	1745-1744, 0003-598X			Article	FALSE	closed	20 Language, Communication and Culture; 2004 Linguistics; 21 History and Archaeology; 2101 Archaeology	Federal University of Toulouse Midi-Pyrénées; University of Edinburgh		2015-01-02	10.1017/s0003598x00052601												0	0	0	0	0	0	0	0	0	0	0	0	0	0	0	0	0	3	1	https://www.altmetric.com/details/63143792	https://api.altmetric.com/v1/donut/63143792_240.png
0	Iron Age settlement in temperate Europe	Antiquity	1745-1744, 0003-598X			Article	FALSE	closed	20 Language, Communication and Culture; 2004 Linguistics; 21 History and Archaeology; 2101 Archaeology	University of Edinburgh		2015-01-02	10.1017/s0003598x00077462												0	0	0	0	0	0	0	0	0	0	0	0	0	0	0	0	0	2	0	https://www.altmetric.com/details/63143791	https://api.altmetric.com/v1/donut/63143791_240.png
0	Radiocarbon dates for two crannogs on the Isle of Mull, Strathclyde Region, Scotland	Antiquity	1745-1744, 0003-598X			Article	FALSE	closed	20 Language, Communication and Culture; 2004 Linguistics; 21 History and Archaeology; 2101 Archaeology	University of Edinburgh		2015-01-02	10.1017/s0003598x00081990												0	0	0	0	0	0	0	0	0	0	0	0	0	0	0	0	0	6	1	https://www.altmetric.com/details/63143790	https://api.altmetric.com/v1/donut/63143790_240.png
0	230Th dates for dedicatory corals from a remote alpine desert adze quarry on Mauna Kea, Hawai‘i	Antiquity	1745-1744, 0003-598X			Article	FALSE	closed	21 History and Archaeology; 2101 Archaeology	University of Queensland		2015-01-02	10.1017/s0003598x00098549												0	0	0	0	0	0	0	0	0	0	0	0	0	0	0	0	0	5	10	https://www.altmetric.com/details/63015595	https://api.altmetric.com/v1/donut/63015595_240.png
0	Survey and excavation at the Gebel el-Asr gneiss and quartz quarries in Lower Nubia (1997–2000)	Antiquity	1745-1744, 0003-598X			Article	FALSE	closed	20 Language, Communication and Culture; 2004 Linguistics; 21 History and Archaeology; 2101 Archaeology	University College London; University of Cambridge; University of Liverpool; Yale University		2015-01-02	10.1017/s0003598x00052650												0	0	0	0	0	0	0	0	0	0	0	0	0	0	0	0	0	4	4	https://www.altmetric.com/details/62428611	https://api.altmetric.com/v1/donut/62428611_240.png
0	Fair Prehistory: archaeological exhibits at French Expositions Universelles	Antiquity	1745-1744, 0003-598X			Article	FALSE	closed	21 History and Archaeology; 2101 Archaeology; 2103 Historical Studies			2015-01-02	10.1017/s0003598x00061044												0	0	0	0	0	0	0	0	0	0	0	0	0	0	0	0	0	7	13	https://www.altmetric.com/details/61647236	https://api.altmetric.com/v1/donut/61647236_240.png
0	Maarten J. Raven. The Tomb of Pay and Raia at Saqqara (Egypt Exploration Society Excavation Memoir 74). xxiv+172 pages, 12 figures, 160 plates. 2005. Leiden: National Museum of Antiquities & London: Egypt Exploration Society; 0-85698-164-8 hardback £95.	Antiquity	1745-1744, 0003-598X			Article	FALSE	closed	20 Language, Communication and Culture; 2004 Linguistics; 21 History and Archaeology; 2101 Archaeology	University of Cambridge		2015-01-02	10.1017/s0003598x00095090												0	0	0	0	0	0	0	0	0	0	0	0	0	0	0	0	0	0	1	https://www.altmetric.com/details/61570426	https://api.altmetric.com/v1/donut/61570426_240.png
0	Variable views of Middle Palaeolithic adaptation, behaviour and variability	Antiquity	1745-1744, 0003-598X			Article	FALSE	closed	20 Language, Communication and Culture; 2004 Linguistics; 21 History and Archaeology; 2101 Archaeology	University of Bradford		2015-01-02	10.1017/s0003598x00044938												0	0	0	0	0	0	0	0	0	0	0	0	0	0	0	0	0	3	2	https://www.altmetric.com/details/61413990	https://api.altmetric.com/v1/donut/61413990_240.png
0	The Theran eruption and Minoan palatial collapse: new interpretations gained from modelling the maritime network	Antiquity	1745-1744, 0003-598X			Article	FALSE	closed	20 Language, Communication and Culture; 2004 Linguistics; 21 History and Archaeology; 2101 Archaeology	Imperial College London; University of Toronto		2015-01-02	10.1017/s0003598x00068459												0	0	0	0	0	0	0	0	0	0	0	0	0	0	0	0	0	80	51	https://www.altmetric.com/details/61052472	https://api.altmetric.com/v1/donut/61052472_240.png
0	Combining archaeological and radiocarbon information: a Bayesian approach to calibration	Antiquity	1745-1744, 0003-598X			Article	FALSE	closed	20 Language, Communication and Culture; 2004 Linguistics; 21 History and Archaeology; 2101 Archaeology	Imperial College London; University of Nottingham		2015-01-02	10.1017/s0003598x00080534												0	0	0	0	0	0	0	0	0	0	0	0	0	0	0	0	0	67	208	https://www.altmetric.com/details/61048600	https://api.altmetric.com/v1/donut/61048600_240.png
0	John B. Campbell: The Upper Palaeolithic of Britain. A study of man and nature in the Late Ice Age. Oxford: Clarendon Press, 1977. Vol. I: 278 pp. Vol. II: xvi pp., 53 tables, 175 figs., 48 maps. £25.00.	Antiquity	1745-1744, 0003-598X			Article	FALSE	closed	20 Language, Communication and Culture; 2004 Linguistics; 21 History and Archaeology; 2101 Archaeology			2015-01-02	10.1017/s0003598x00043180												0	0	0	0	0	0	0	0	0	0	0	0	0	0	0	0	0	0	0	https://www.altmetric.com/details/60441843	https://api.altmetric.com/v1/donut/60441843_240.png
0	Clark Spencer Larsen Bioarchaeology: interpreting behaviour from the human skeleton. xii+461 pages, 59 illustrations. 1997. Cambridge: Cambridge University Press; 0-521-49641-1 hardback £65 & $85.	Antiquity	1745-1744, 0003-598X			Article	FALSE	closed	20 Language, Communication and Culture; 2004 Linguistics; 21 History and Archaeology; 2101 Archaeology	University of Bradford		2015-01-02	10.1017/s0003598x00086877												0	0	0	0	0	0	0	0	0	0	0	0	0	0	0	0	0	0	0	https://www.altmetric.com/details/59935015	https://api.altmetric.com/v1/donut/59935015_240.png
0	Natural wonders and national monuments: a meditation upon the fate of The Tolmen	Antiquity	1745-1744, 0003-598X			Article	FALSE	closed	20 Language, Communication and Culture; 2004 Linguistics; 21 History and Archaeology; 2101 Archaeology			2015-01-02	10.1017/s0003598x00046524												0	0	0	0	0	0	0	0	0	0	0	0	0	0	0	0	0	2	6	https://www.altmetric.com/details/59581305	https://api.altmetric.com/v1/donut/59581305_240.png
0	ESR chronology of a 100,000-ýear archaeological sequence at Pech de l'Azé II, France	Antiquity	1745-1744, 0003-598X			Article	FALSE	closed	21 History and Archaeology; 2101 Archaeology	University of Bordeaux; University of Cambridge		2015-01-02	10.1017/s0003598x00080157												0	0	0	0	0	0	0	0	0	0	0	0	0	0	0	0	0	24	26	https://www.altmetric.com/details/59478727	https://api.altmetric.com/v1/donut/59478727_240.png
0	Vance T. Holliday. Soils in archaeology: landscape evolution and human occupation. xiv+254 pages, 61 figures, tables. 1992. Washington (DC) & London: Smithsonian Institution Press; ISBN 1-56098-111-3 hardback £27.25 & $39.95; ISBN 1-56098-308-6 paperback £13.25 & $16.95.	Antiquity	1745-1744, 0003-598X			Article	FALSE	closed	20 Language, Communication and Culture; 2004 Linguistics; 21 History and Archaeology; 2101 Archaeology	University of Cambridge		2015-01-02	10.1017/s0003598x00046950												0	0	0	0	0	0	0	0	0	0	0	0	0	0	0	0	0	0	0	https://www.altmetric.com/details/59478478	https://api.altmetric.com/v1/donut/59478478_240.png
0	Sedentarizing nomads and desert polities	Antiquity	1745-1744, 0003-598X			Article	FALSE	closed	20 Language, Communication and Culture; 2004 Linguistics; 21 History and Archaeology; 2101 Archaeology	University of Liverpool		2015-01-02	10.1017/s0003598x00085161												0	0	0	0	0	0	0	0	0	0	0	0	0	0	0	0	0	1	0	https://www.altmetric.com/details/57512003	https://api.altmetric.com/v1/donut/57512003_240.png
0	Of Lightning Brothers and White Cockatoos: dating the antiquity of signifying systems in the Northern Territory, Australia	Antiquity	1745-1744, 0003-598X			Article	TRUE	bronze	21 History and Archaeology; 2101 Archaeology	Australian Museum; University of Melbourne; University of New England; University of Queensland		2015-01-02	10.1017/s0003598x0004655x												0	0	0	0	0	0	0	0	0	0	0	0	0	0	0	0	0	19	28	https://www.altmetric.com/details/55813066	https://api.altmetric.com/v1/donut/55813066_240.png
0	Joanita Vroom. After Antiquity: ceramics and society in the Aegean from the 7th to the 20th century A.C. A case study from Boeotia, Central Greece (Archaeological Studies Leiden University 10). 412 pages, 187 figures, 5 maps. 2003. Leiden: Faculty of Archaeology; 90-76368-10-4 €40.00.	Antiquity	1745-1744, 0003-598X			Article	FALSE	closed	20 Language, Communication and Culture; 2004 Linguistics; 21 History and Archaeology; 2101 Archaeology	University of Sheffield		2015-01-02	10.1017/s0003598x00093558												0	0	0	0	0	0	0	0	0	0	0	0	0	0	0	0	0	0	0	https://www.altmetric.com/details/55225330	https://api.altmetric.com/v1/donut/55225330_240.png
0	Environmental change in Greater Australia	Antiquity	1745-1744, 0003-598X			Article	FALSE	closed	20 Language, Communication and Culture; 2004 Linguistics; 21 History and Archaeology; 2101 Archaeology	Monash University		2015-01-02	10.1017/s0003598x00082260												0	0	0	0	0	0	0	0	0	0	0	0	0	0	0	0	0	36	63	https://www.altmetric.com/details/51794793	https://api.altmetric.com/v1/donut/51794793_240.png
0	Book Reviews - Mike Parker Pearson & Niall Sharples with Jacqui Mulville & Helen Smith. Between land and sea: excavations at Dun Vulan, South Uist (Sheffield Environmental & Archaeological. Research Campaign in the Hebrides 3). xxvi+379 pages, 190 figures, 75 tables. 1999. Sheffield: Sheffield Academic Press; hardback 1-85075-880-8 £57.50.	Antiquity	1745-1744, 0003-598X			Article	FALSE	closed	20 Language, Communication and Culture; 2004 Linguistics; 21 History and Archaeology; 2101 Archaeology			2015-01-02	10.1017/s0003598x00066503												0	0	0	0	0	0	0	0	0	0	0	0	0	0	0	0	0	1	0	https://www.altmetric.com/details/51459513	https://api.altmetric.com/v1/donut/51459513_240.png
0	A new approach to the archaeology of livestock herding in the Kalahari, Southern Africa	Antiquity	1745-1744, 0003-598X			Article	FALSE	closed	21 History and Archaeology; 2101 Archaeology	Swedish University of Agricultural Sciences		2015-01-02	10.1017/s0003598x00098124												0	0	0	0	0	0	0	0	0	0	0	0	0	0	0	0	0	18	3	https://www.altmetric.com/details/51277710	https://api.altmetric.com/v1/donut/51277710_240.png
0	Climate change, culture history and the rebirth of circumpolar archaeology - Leonid P. Khlobystin (translated by Leonid Vishniatski & Boris Grudinko edited by William W. Fitzhugh & Vladimir V. Pitulko Taymyr: the Archaeology of Northernmost Eurasia (Contributions to Circumpolar Anthropology 5). Originally published in 1988 in Russian as Drevniaia istoriia Taimyrskogo Zapoliar'ia i voprosy formiro…	Antiquity	1745-1744, 0003-598X			Article	FALSE	closed	20 Language, Communication and Culture; 2004 Linguistics; 21 History and Archaeology; 2101 Archaeology	University of Aberdeen		2015-01-02	10.1017/s0003598x00096587												0	0	0	0	0	0	0	0	0	0	0	0	0	0	0	0	0	6	11	https://www.altmetric.com/details/50282518	https://api.altmetric.com/v1/donut/50282518_240.png
0	The Xiongnu settlements of Egiin Gol, Mongolia	Antiquity	1745-1744, 0003-598X			Article	FALSE	closed	20 Language, Communication and Culture; 2004 Linguistics; 21 History and Archaeology; 2101 Archaeology	Harvard University; Mongolian Academy of Sciences; Yale University		2015-01-02	10.1017/s0003598x00098495												0	0	0	0	0	0	0	0	0	0	0	0	0	0	0	0	0	45	42	https://www.altmetric.com/details/50271043	https://api.altmetric.com/v1/donut/50271043_240.png
0	Underwater Surveying and Draughting—A Technique	Antiquity	1745-1744, 0003-598X			Article	FALSE	closed	21 History and Archaeology; 2101 Archaeology			2015-01-02	10.1017/s0003598x00036772												0	0	0	0	0	0	0	0	0	0	0	0	0	0	0	0	0	6	2	https://www.altmetric.com/details/48711119	https://api.altmetric.com/v1/donut/48711119_240.png
0	Situating megalithic burials in the Iron Age-Early Historic landscape of southern India	Antiquity	1745-1744, 0003-598X			Article	FALSE	closed	21 History and Archaeology; 2101 Archaeology	Anna University, Chennai; Wadia Institute of Himalayan Geology		2015-01-02	10.1017/s0003598x00049085												0	0	0	0	0	0	0	0	0	0	0	0	0	0	0	0	0	12	5	https://www.altmetric.com/details/46552359	https://api.altmetric.com/v1/donut/46552359_240.png
0	Colin Breen & Daniel Rhodes. Archaeology and international development in Africa. 160 pages, 14 illustrations, 5 tables. 2010. London: Duckworth; 978-0-7156-3905-4 paperback £12.99.	Antiquity	1745-1744, 0003-598X			Article	FALSE	closed	20 Language, Communication and Culture; 2004 Linguistics; 21 History and Archaeology; 2101 Archaeology			2015-01-02	10.1017/s0003598x00068186												0	0	0	0	0	0	0	0	0	0	0	0	0	0	0	0	0	0	0	https://www.altmetric.com/details/43960877	https://api.altmetric.com/v1/donut/43960877_240.png
0	Soil erosion, iron smelting and human settlement in the Haubi Basin, north-central Tanzania	Antiquity	1745-1744, 0003-598X			Article	FALSE	closed	20 Language, Communication and Culture; 2004 Linguistics; 21 History and Archaeology; 2101 Archaeology	British Institute in Eastern Africa; University of Dar es Salaam		2015-01-02	10.1017/s0003598x0008933x												0	0	0	0	0	0	0	0	0	0	0	0	0	0	0	0	0	12	3	https://www.altmetric.com/details/43784349	https://api.altmetric.com/v1/donut/43784349_240.png
0	The transition to farming in eastern Africa: new faunal and dating evidence from Wadh Lang'o and Usenge, Kenya	Antiquity	1745-1744, 0003-598X			Article	FALSE	closed	21 History and Archaeology; 2101 Archaeology	Maseno University; University College London; University of California, Los Angeles; University of Helsinki		2015-01-02	10.1017/s0003598x00094849												0	0	0	0	0	0	0	0	0	0	0	0	0	0	0	0	0	51	55	https://www.altmetric.com/details/43784346	https://api.altmetric.com/v1/donut/43784346_240.png
0	Ulster and the Indian Ocean? Recent maritime archaeological research on the East African coast	Antiquity	1745-1744, 0003-598X			Article	FALSE	closed	21 History and Archaeology; 2101 Archaeology; 2103 Historical Studies	British Institute in Eastern Africa; University of Ulster		2015-01-02	10.1017/s0003598x00089304												0	0	0	0	0	0	0	0	0	0	0	0	0	0	0	0	0	14	5	https://www.altmetric.com/details/43784343	https://api.altmetric.com/v1/donut/43784343_240.png
0	Yet more out of Africa and from people ‘without history’ - Pamela R. Willoughby. The evolution of modern humans in Africa: a comprehensive guide. xxii+440 pages, 45 illustrations, 6 tables. 2007. Lanham (MD): AltaMira; 978-0-7591-0118-0 hardback; 978-0-7591-0119-7 paperback £33. - John W. Arthur. Living with pottery: ethnoarchaeology among the Gamo of Southwest Ethiopia. xvi+154 pages, 82 illustr…	Antiquity	1745-1744, 0003-598X			Article	FALSE	closed	20 Language, Communication and Culture; 2004 Linguistics; 21 History and Archaeology; 2101 Archaeology	University of York		2015-01-02	10.1017/s0003598x00098239												0	0	0	0	0	0	0	0	0	0	0	0	0	0	0	0	0	6	0	https://www.altmetric.com/details/43784322	https://api.altmetric.com/v1/donut/43784322_240.png
0	Getting history from Greek archaeology – ‘some way to go’	Antiquity	1745-1744, 0003-598X			Article	FALSE	closed	20 Language, Communication and Culture; 2004 Linguistics; 21 History and Archaeology; 2101 Archaeology	University of Cambridge		2015-01-02	10.1017/s0003598x0009270x												0	0	0	0	0	0	0	0	0	0	0	0	0	0	0	0	0	4	2	https://www.altmetric.com/details/42439451	https://api.altmetric.com/v1/donut/42439451_240.png
0	Pots, trade and the archaic Greek economy	Antiquity	1745-1744, 0003-598X			Article	TRUE	bronze	21 History and Archaeology; 2101 Archaeology	University of Oxford		2015-01-02	10.1017/s0003598x00082867												0	0	0	0	0	0	0	0	0	0	0	0	0	0	0	0	0	28	38	https://www.altmetric.com/details/42271964	https://api.altmetric.com/v1/donut/42271964_240.png
0	Konrad Ja?d?ewski: Poland. (Vol. 45, Ancient Peoples and Places.) London: Thames and Hudson, 1965, 240 pp., including 77 photos, 27 figs, 3 maps, 3 tables. 35s.	Antiquity	1745-1744, 0003-598X			Article	FALSE	closed	20 Language, Communication and Culture; 2004 Linguistics; 21 History and Archaeology; 2101 Archaeology			2015-01-02	10.1017/s0003598x0003221x												0	0	0	0	0	0	0	0	0	0	0	0	0	0	0	0	0	0	0	https://www.altmetric.com/details/41540396	https://api.altmetric.com/v1/donut/41540396_240.png
0	LA CÉRAMIQUE TRIPOLIENNE. By T. Passek Bulletin. ‘Izvestiya’ de l'Académie de l'Histoire de la Culture Matérielle, no. 122. Leningrad, 1935. pp. 165 and 37 plates, 4 in colour.	Antiquity	1745-1744, 0003-598X			Article	FALSE	closed	20 Language, Communication and Culture; 2004 Linguistics; 21 History and Archaeology; 2101 Archaeology			2015-01-02	10.1017/s0003598x00011984												0	0	0	0	0	0	0	0	0	0	0	0	0	0	0	0	0	0	0	https://www.altmetric.com/details/38249398	https://api.altmetric.com/v1/donut/38249398_240.png
0	Reniel Rodríguez Ramos. Rethinking Puerto Rican precolonial history. xvi+267 pages, 43 illustrations, 5 tables. 2010. Tuscaloosa (AL): University of Alabama Press; 978-0-8173-1702-7 hardback $49.75; 978-0-8173-5609-5 paperback $29.95; 978-0-8173-8327-5 e-book $23.96.	Antiquity	1745-1744, 0003-598X			Article	FALSE	closed	20 Language, Communication and Culture; 2004 Linguistics; 21 History and Archaeology; 2101 Archaeology	Leiden University		2015-01-02	10.1017/s0003598x00068204												0	0	0	0	0	0	0	0	0	0	0	0	0	0	0	0	0	0	0	https://www.altmetric.com/details/38009368	https://api.altmetric.com/v1/donut/38009368_240.png
0	Coming to terms with the living: some aspects of repatriation for the archaeologist	Antiquity	1745-1744, 0003-598X			Article	FALSE	closed	20 Language, Communication and Culture; 2004 Linguistics; 21 History and Archaeology; 2101 Archaeology	La Trobe University		2015-01-02	10.1017/s0003598x00083137												0	0	0	0	0	0	0	0	0	0	0	0	0	0	0	0	0	1	7	https://www.altmetric.com/details/35048548	https://api.altmetric.com/v1/donut/35048548_240.png
0	Survey at any price?	Antiquity	1745-1744, 0003-598X			Article	FALSE	closed	20 Language, Communication and Culture; 2004 Linguistics; 21 History and Archaeology; 2101 Archaeology	University of Michigan–Ann Arbor		2015-01-02	10.1017/s0003598x00083101												0	0	0	0	0	0	0	0	0	0	0	0	0	0	0	0	0	0	0	https://www.altmetric.com/details/34283495	https://api.altmetric.com/v1/donut/34283495_240.png
0	Tracking animals using strontium isotopes in teeth: the role of fallow deer (Dama dama) in Roman Britain	Antiquity	1745-1744, 0003-598X			Article	FALSE	closed	20 Language, Communication and Culture; 2004 Linguistics; 21 History and Archaeology; 2101 Archaeology	English Heritage; University of Nottingham; University of Southampton		2015-01-02	10.1017/s0003598x00094539												0	0	0	0	0	0	0	0	0	0	0	0	0	0	0	0	0	60	48	https://www.altmetric.com/details/34204828	https://api.altmetric.com/v1/donut/34204828_240.png
0	To say that Andrew Sherratt was an archaeologist	Antiquity	1745-1744, 0003-598X			Article	FALSE	closed	20 Language, Communication and Culture; 2004 Linguistics; 21 History and Archaeology; 2101 Archaeology	University of Michigan–Ann Arbor		2015-01-02	10.1017/s0003598x00094382												0	0	0	0	0	0	0	0	0	0	0	0	0	0	0	0	0	8	1	https://www.altmetric.com/details/32985264	https://api.altmetric.com/v1/donut/32985264_240.png
0	A radiocarbon-based chronology for the Maros Group of southeast Hungary	Antiquity	1745-1744, 0003-598X			Article	FALSE	closed	20 Language, Communication and Culture; 2004 Linguistics; 21 History and Archaeology; 2101 Archaeology	University of Michigan–Ann Arbor		2015-01-02	10.1017/s0003598x00081084												0	0	0	0	0	0	0	0	0	0	0	0	0	0	0	0	0	9	17	https://www.altmetric.com/details/32985257	https://api.altmetric.com/v1/donut/32985257_240.png
0	Pots and people in Eurasia: two recent Russian publications - Y.B. Tsetlin, N.P. Salugina & I.N. Vasileva (ed.). Ancient pottery production: results and prospects of investigation (Festschrift in honour of Alexander A. Bobrinsky). 258 pages, 90 illustrations, 73 tables. 2010. Moscow: Institute of Archaeology of the Russian Academy of Sciences; 978-5-94375-092-2 hardback (in Russian with English c…	Antiquity	1745-1744, 0003-598X			Article	FALSE	closed	20 Language, Communication and Culture; 2004 Linguistics; 21 History and Archaeology; 2101 Archaeology	University of Sheffield		2015-01-02	10.1017/s0003598x00068526												0	0	0	0	0	0	0	0	0	0	0	0	0	0	0	0	0	1	0	https://www.altmetric.com/details/32290369	https://api.altmetric.com/v1/donut/32290369_240.png
0	Distinguishing exploitation, domestication, cultivation and production: the olive in the third millennium Aegean	Antiquity	1745-1744, 0003-598X			Article	FALSE	closed	21 History and Archaeology; 2101 Archaeology	American School of Classical Studies at Athens; Cyprus Institute		2015-01-02	10.1017/s0003598x00049437												0	0	0	0	0	0	0	0	0	0	0	0	0	0	0	0	0	42	21	https://www.altmetric.com/details/31971905	https://api.altmetric.com/v1/donut/31971905_240.png
0	Luminescence dating of brick stupas: an application to the hinterland of Anuradhapura, Sri Lanka	Antiquity	1745-1744, 0003-598X			Article	TRUE	green	21 History and Archaeology; 2101 Archaeology	Durham University; University of Kelaniya		2015-01-02	10.1017/s0003598x00048717												0	0	0	0	0	0	0	0	0	0	0	0	0	0	0	0	0	14	4	https://www.altmetric.com/details/31969882	https://api.altmetric.com/v1/donut/31969882_240.png
0	Val Attenbrow. Sydney's Aboriginal past: investigating the archaeological and historical records. xiii+225 pages, 58 figures, 46 colour illustrations, 11 tables. 2002. Sydney: University of new South Wales Press; 0-86840-585-X hardback $95.	Antiquity	1745-1744, 0003-598X			Article	FALSE	closed	20 Language, Communication and Culture; 2004 Linguistics; 21 History and Archaeology; 2101 Archaeology	University of Melbourne		2015-01-02	10.1017/s0003598x00061895												0	0	0	0	0	0	0	0	0	0	0	0	0	0	0	0	0	0	0	https://www.altmetric.com/details/31815028	https://api.altmetric.com/v1/donut/31815028_240.png
0	Seeing is believing: questions of archaeological visibility in the Mediterranean	Antiquity	1745-1744, 0003-598X			Article	FALSE	closed	20 Language, Communication and Culture; 2004 Linguistics; 21 History and Archaeology; 2101 Archaeology	University of Cambridge		2015-01-02	10.1017/s0003598x00090402												0	0	0	0	0	0	0	0	0	0	0	0	0	0	0	0	0	17	8	https://www.altmetric.com/details/31623618	https://api.altmetric.com/v1/donut/31623618_240.png
0	Gardening, foraging and herding: Neolithic land use and social territories in Southern Italy	Antiquity	1745-1744, 0003-598X			Article	FALSE	closed	20 Language, Communication and Culture; 2004 Linguistics; 21 History and Archaeology; 2101 Archaeology	University of Cambridge; University of Southampton		2015-01-02	10.1017/s0003598x00092243												0	0	0	0	0	0	0	0	0	0	0	0	0	0	0	0	0	52	14	https://www.altmetric.com/details/31612905	https://api.altmetric.com/v1/donut/31612905_240.png
0	Who were the ancestors? The origins of Chinese ancestral cult and racial myths	Antiquity	1745-1744, 0003-598X			Article	FALSE	closed	21 History and Archaeology; 2101 Archaeology; 2103 Historical Studies	La Trobe University		2015-01-02	10.1017/s0003598x00065170												0	0	0	0	0	0	0	0	0	0	0	0	0	0	0	0	0	13	12	https://www.altmetric.com/details/31315617	https://api.altmetric.com/v1/donut/31315617_240.png
0	Early Islamic Bahrain	Antiquity	1745-1744, 0003-598X			Article	FALSE	closed	20 Language, Communication and Culture; 2004 Linguistics; 21 History and Archaeology; 2101 Archaeology	University of Manchester		2015-01-02	10.1017/s0003598x00090360												0	0	0	0	0	0	0	0	0	0	0	0	0	0	0	0	0	1	2	https://www.altmetric.com/details/31097291	https://api.altmetric.com/v1/donut/31097291_240.png
0	Carnelian mines in Gujarat	Antiquity	1745-1744, 0003-598X			Article	FALSE	closed	20 Language, Communication and Culture; 2004 Linguistics; 21 History and Archaeology; 2101 Archaeology	Maharaja Sayajirao University of Baroda; University of Manchester		2015-01-02	10.1017/s0003598x0008861x												0	0	0	0	0	0	0	0	0	0	0	0	0	0	0	0	0	10	4	https://www.altmetric.com/details/31097290	https://api.altmetric.com/v1/donut/31097290_240.png
0	New evidence for the origins of textile production in Bronze Age Cyprus	Antiquity	1745-1744, 0003-598X			Article	FALSE	closed	20 Language, Communication and Culture; 2004 Linguistics; 21 History and Archaeology; 2101 Archaeology	La Trobe University		2015-01-02	10.1017/s0003598x00090451												0	0	0	0	0	0	0	0	0	0	0	0	0	0	0	0	0	15	4	https://www.altmetric.com/details/31061601	https://api.altmetric.com/v1/donut/31061601_240.png
0	Marki Alonia: a prehistoric Bronze Age settlement in Cyprus	Antiquity	1745-1744, 0003-598X			Article	FALSE	closed	20 Language, Communication and Culture; 2004 Linguistics; 21 History and Archaeology; 2101 Archaeology	La Trobe University		2015-01-02	10.1017/s0003598x00060336												0	0	0	0	0	0	0	0	0	0	0	0	0	0	0	0	0	15	5	https://www.altmetric.com/details/31061600	https://api.altmetric.com/v1/donut/31061600_240.png
0	Studenoe-2 and the origins of microblade technologies in the Transbaikal, Siberia	Antiquity	1745-1744, 0003-598X			Article	FALSE	closed	21 History and Archaeology; 2101 Archaeology	Texas A&M University; University of Nevada, Las Vegas		2015-01-02	10.1017/s0003598x00059925												0	0	0	0	0	0	0	0	0	0	0	0	0	0	0	0	0	30	39	https://www.altmetric.com/details/31026145	https://api.altmetric.com/v1/donut/31026145_240.png
0	Stephen Shennan. Genes, memes and human history: Darwinian archaeology and cultural evolution. 304 pages, 47 figures. 2002. London: Thames & Hudson; 0-500-05118-6 hardback £19.95.	Antiquity	1745-1744, 0003-598X			Article	FALSE	closed	20 Language, Communication and Culture; 2004 Linguistics; 21 History and Archaeology; 2101 Archaeology	University of Colorado Boulder		2015-01-02	10.1017/s0003598x00061913												0	0	0	0	0	0	0	0	0	0	0	0	0	0	0	0	0	0	0	https://www.altmetric.com/details/30897074	https://api.altmetric.com/v1/donut/30897074_240.png
0	David W. Phillipson. Foundations of an African civilisation: Aksum & the northern Horn 1000 BC–AD 1300. x+294 pages, 94 illustrations. 2012. Woodbridge: Boydell & Brewer; 978-1-84701-041-4 hardback £ 40.	Antiquity	1745-1744, 0003-598X			Article	FALSE	closed	20 Language, Communication and Culture; 2004 Linguistics; 21 History and Archaeology; 2101 Archaeology	University of Leicester		2015-01-02	10.1017/s0003598x00049309												0	0	0	0	0	0	0	0	0	0	0	0	0	0	0	0	0	0	0	https://www.altmetric.com/details/30837928	https://api.altmetric.com/v1/donut/30837928_240.png
0	‘The mystery of husbandry’: medieval animals and the problem of integrating historical and archaeological evidence	Antiquity	1745-1744, 0003-598X			Article	TRUE	bronze	21 History and Archaeology; 2101 Archaeology; 2103 Historical Studies	University of Birmingham		2015-01-02	10.1017/s0003598x00065601												0	0	0	0	0	0	0	0	0	0	0	0	0	0	0	0	0	48	21	https://www.altmetric.com/details/30832648	https://api.altmetric.com/v1/donut/30832648_240.png
0	Pitch production during the Roman period: an intensive mountain industry for a globalised economy?	Antiquity	1745-1744, 0003-598X			Article	TRUE	bronze	21 History and Archaeology; 2101 Archaeology	Laboratoire de Géographie Physique et Environnementale; Northern Arizona University; University of Barcelona; University of Nottingham		2015-01-02	10.1017/s0003598x00049474												0	0	0	0	0	0	0	0	0	0	0	0	0	0	0	0	0	30	13	https://www.altmetric.com/details/30824379	https://api.altmetric.com/v1/donut/30824379_240.png
0	‘Power on silt’: towards an archaeology of the East India Company	Antiquity	1745-1744, 0003-598X			Article	FALSE	closed	20 Language, Communication and Culture; 2004 Linguistics; 21 History and Archaeology; 2101 Archaeology			2015-01-02	10.1017/s0003598x00078571												0	0	0	0	0	0	0	0	0	0	0	0	0	0	0	0	0	4	4	https://www.altmetric.com/details/30824320	https://api.altmetric.com/v1/donut/30824320_240.png
0	Anders Carlsson, David Damell, Pontus Hellström, Åke Hyenstrand & Agneta Åkerlund (ed.). Swedish archaeology 1981-1985. 224 pages, 1 map. 1987. Stockholm: Swedish Archaeological Society; ISBN 91-7192-683-6 paperback.	Antiquity	1745-1744, 0003-598X			Article	FALSE	closed	21 History and Archaeology; 2101 Archaeology	University of Cambridge		2015-01-02	10.1017/s0003598x00076134												0	0	0	0	0	0	0	0	0	0	0	0	0	0	0	0	0	0	0	https://www.altmetric.com/details/30824311	https://api.altmetric.com/v1/donut/30824311_240.png
0	Anglo-Saxon chairperson	Antiquity	1745-1744, 0003-598X			Article	FALSE	closed	20 Language, Communication and Culture; 2004 Linguistics; 21 History and Archaeology; 2101 Archaeology			2015-01-02	10.1017/s0003598x00112104												0	0	0	0	0	0	0	0	0	0	0	0	0	0	0	0	0	1	3	https://www.altmetric.com/details/30824152	https://api.altmetric.com/v1/donut/30824152_240.png
0	S. Driscoll & M. Nieke (ed.). Power and politics in early medieval Britain and Ireland. iv + 218 pages. 1988. Edinburgh: Edinburgh University Press; ISBN 0-85224-520-3 hardback £27.50.	Antiquity	1745-1744, 0003-598X			Article	FALSE	closed	20 Language, Communication and Culture; 2004 Linguistics; 21 History and Archaeology; 2101 Archaeology	University of Cambridge		2015-01-02	10.1017/s0003598x00075785												0	0	0	0	0	0	0	0	0	0	0	0	0	0	0	0	0	0	0	https://www.altmetric.com/details/30824150	https://api.altmetric.com/v1/donut/30824150_240.png
0	Nicholas Higham. Rome, Britain and the Anglo-Saxons. (The Archaeology of Change). 263 pages, 51 figures. 1992. London: Seaby; ISBN 1-85264-022-7 paperback £18.50.	Antiquity	1745-1744, 0003-598X			Article	FALSE	closed	20 Language, Communication and Culture; 2004 Linguistics; 21 History and Archaeology; 2101 Archaeology	University of Cambridge		2015-01-02	10.1017/s0003598x00044963												0	0	0	0	0	0	0	0	0	0	0	0	0	0	0	0	0	0	0	https://www.altmetric.com/details/30824149	https://api.altmetric.com/v1/donut/30824149_240.png
0	Edmund Southworth (ed.). Anglo-Saxon cemeteries: a reappraisal. 199 pages, 35 plates, 35 figure. 1990. Stroud: Alan Sutton Publishing, on behalf of the Board of Trustees of the National Galleries and Museums on Merseyside; ISBN 0-86299-818-2 paperback £15.95.	Antiquity	1745-1744, 0003-598X			Article	FALSE	closed	20 Language, Communication and Culture; 2004 Linguistics; 21 History and Archaeology; 2101 Archaeology			2015-01-02	10.1017/s0003598x00080960												0	0	0	0	0	0	0	0	0	0	0	0	0	0	0	0	0	0	0	https://www.altmetric.com/details/30824148	https://api.altmetric.com/v1/donut/30824148_240.png
0	Book reviews - Steven Bassett (ed.). The origin of Anglo-Saxon kingdoms. xiv + 300 pages, 39 figures, 2 tables. 1989. Leicester: Leicester University Press; ISBN 0-7185-1317-7 hardback £35.	Antiquity	1745-1744, 0003-598X			Article	FALSE	closed	20 Language, Communication and Culture; 2004 Linguistics; 21 History and Archaeology; 2101 Archaeology	University of Cambridge		2015-01-02	10.1017/s0003598x00077115												0	0	0	0	0	0	0	0	0	0	0	0	0	0	0	0	0	0	0	https://www.altmetric.com/details/30824147	https://api.altmetric.com/v1/donut/30824147_240.png
0	1859 + 150: Time depth and process	Antiquity	1745-1744, 0003-598X			Article	FALSE	closed	21 History and Archaeology; 2101 Archaeology	University of Cambridge		2015-01-02	10.1017/s0003598x00098604												0	0	0	0	0	0	0	0	0	0	0	0	0	0	0	0	0	4	0	https://www.altmetric.com/details/30823419	https://api.altmetric.com/v1/donut/30823419_240.png
0	Diverse histories and meta-narratives - Peter Rowley-Conwy. From Genesis to prehistory: the archaeological Three Age System and its contested reception in Denmark, Britain, and Ireland. xx+362 pages, 55 illustrations. 2007. Oxford: Oxford University Press; 978-0-19-922-774-7 hardback £65. - Margarita Díaz-Andreu. A world history of nineteenth-century archaeology: nationalism, colonialism, and the…	Antiquity	1745-1744, 0003-598X			Article	FALSE	closed	20 Language, Communication and Culture; 2004 Linguistics; 21 History and Archaeology; 2101 Archaeology	University of Cambridge		2015-01-02	10.1017/s0003598x00097829												0	0	0	0	0	0	0	0	0	0	0	0	0	0	0	0	0	7	1	https://www.altmetric.com/details/30823414	https://api.altmetric.com/v1/donut/30823414_240.png
0	New rock art discoveries in the Kurnool District, Andhra Pradesh, India	Antiquity	1745-1744, 0003-598X			Article	TRUE	green	21 History and Archaeology; 2101 Archaeology	Griffith University; Karnatak University; University of Cambridge; University of Oxford		2015-01-02	10.1017/s0003598x00066618												0	0	0	0	0	0	0	0	0	0	0	0	0	0	0	0	0	30	14	https://www.altmetric.com/details/30823210	https://api.altmetric.com/v1/donut/30823210_240.png
0	Tracking prehistoric migrations - Peter Bellwood. First migrants: ancient migration in global perspective. xvii+308 pages, 37 b&w illustrations. 2013. Chichester: Wiley-Blackwell; 978-1-4051-8909-8 paperback £19.99. - Jean Manco. Ancestral journeys: the peopling of Europe from the first venturers to the Vikings. 312 pages, 123 colour and b&w illustrations, 2 tables. 2013. London: Thames & Hudson;…	Antiquity	1745-1744, 0003-598X			Article	FALSE	closed	20 Language, Communication and Culture; 2004 Linguistics; 21 History and Archaeology; 2101 Archaeology	University of Cambridge		2015-01-02	10.1017/s0003598x00101292												0	0	0	0	0	0	0	0	0	0	0	0	0	0	0	0	0	0	0	https://www.altmetric.com/details/30823195	https://api.altmetric.com/v1/donut/30823195_240.png
0	The spirit is willing	Antiquity	1745-1744, 0003-598X			Article	FALSE	closed	20 Language, Communication and Culture; 2004 Linguistics; 21 History and Archaeology; 2101 Archaeology	University of Oxford		2015-01-02	10.1017/s0003598x00081722												0	0	0	0	0	0	0	0	0	0	0	0	0	0	0	0	0	1	6	https://www.altmetric.com/details/30822754	https://api.altmetric.com/v1/donut/30822754_240.png
0	The backwater economy of a fen-edge community in the Iron Age: the Upper Delphs, Haddenham	Antiquity	1745-1744, 0003-598X			Article	FALSE	closed	20 Language, Communication and Culture; 2004 Linguistics; 21 History and Archaeology; 2101 Archaeology	University of London		2015-01-02	10.1017/s0003598x00074214												0	0	0	0	0	0	0	0	0	0	0	0	0	0	0	0	0	8	17	https://www.altmetric.com/details/30822320	https://api.altmetric.com/v1/donut/30822320_240.png
0	Book reviews - Tom D. Dillehay (ed.). From foraging to farming in the Andes: new perspectives on food production and social organization. xviii+362 pages, 100 illustrations, 4 colour plates, 12 tables. 2011. Cambridge: Cambridge University Press; 978-1-107-00527-3 hardback £ 60 & $90.	Antiquity	1745-1744, 0003-598X			Article	FALSE	closed	20 Language, Communication and Culture; 2004 Linguistics; 21 History and Archaeology; 2101 Archaeology	University of Cambridge		2015-01-02	10.1017/s0003598x00048924												0	0	0	0	0	0	0	0	0	0	0	0	0	0	0	0	0	0	0	https://www.altmetric.com/details/30822196	https://api.altmetric.com/v1/donut/30822196_240.png
0	Plazas, palaces and peripheries in ancient Peru - Craig Morris, R. Alan Covey & Pat Stein (ed.). The Huánuco Pampa Archaeological Project, Volume 1: the plaza and palace complex (American Museum of Natural History Anthropological Papers 96). 294 pages, 230 illustrations, 35 tables. 2011. New York: American Museum of Natural History; ISSN 0065-9452 paperback. - Melissa A. Vogel. Frontier life in a…	Antiquity	1745-1744, 0003-598X			Article	FALSE	closed	20 Language, Communication and Culture; 2004 Linguistics; 21 History and Archaeology; 2101 Archaeology	University of Cambridge		2015-01-02	10.1017/s0003598x00049644												0	0	0	0	0	0	0	0	0	0	0	0	0	0	0	0	0	1	1	https://www.altmetric.com/details/30821636	https://api.altmetric.com/v1/donut/30821636_240.png
0	James H. Dickson. Ancient ice mummies. 192 pages, 97 colour and b&w illustrations. 2011. Stroud: History Press; 978-0-7524-5935-6 paperback £ 18.99.	Antiquity	1745-1744, 0003-598X			Article	FALSE	closed	20 Language, Communication and Culture; 2004 Linguistics; 21 History and Archaeology; 2101 Archaeology	University of Cambridge		2015-01-02	10.1017/s0003598x00049206												0	0	0	0	0	0	0	0	0	0	0	0	0	0	0	0	0	0	0	https://www.altmetric.com/details/30821457	https://api.altmetric.com/v1/donut/30821457_240.png
0	They ride horses, don't they?: Mallory on the Indo-Europeans	Antiquity	1745-1744, 0003-598X			Article	FALSE	closed	20 Language, Communication and Culture; 2004 Linguistics; 21 History and Archaeology; 2101 Archaeology			2015-01-02	10.1017/s0003598x00077012												0	0	0	0	0	0	0	0	0	0	0	0	0	0	0	0	0	6	2	https://www.altmetric.com/details/30821217	https://api.altmetric.com/v1/donut/30821217_240.png
0	River valleys and foothills: changing archaeological perceptions of North China's earliest farms	Antiquity	1745-1744, 0003-598X			Article	FALSE	closed	21 History and Archaeology; 2101 Archaeology	University of Cambridge		2015-01-02	10.1017/s0003598x00098100												0	0	0	0	0	0	0	0	0	0	0	0	0	0	0	0	0	46	81	https://www.altmetric.com/details/30821068	https://api.altmetric.com/v1/donut/30821068_240.png
0	Tom D. Dillehay. Monuments, empires, and resistance: the Araucanian polity and ritual narratives. xx+484 pages, 75 illustrations. 2007. Cambridge: Cambridge University Press; 978-0-521-87262-1 hardback £60 & $117.	Antiquity	1745-1744, 0003-598X			Article	FALSE	closed	20 Language, Communication and Culture; 2004 Linguistics; 21 History and Archaeology; 2101 Archaeology			2015-01-02	10.1017/s0003598x00100079												0	0	0	0	0	0	0	0	0	0	0	0	0	0	0	0	0	0	110	https://www.altmetric.com/details/30820897	https://api.altmetric.com/v1/donut/30820897_240.png
0	Christopher B. Donnan. Moche tombs at Dos Cabezas (Cotsen Institute of Archaeology Monograph 59). xii+242 pages, 309 colour & b&w illustrations, 3 tables. 2007. Los Angeles (CA): Cotsen Institute of Archaeology, University of California; 978-1-931745-51-2 paperback £35; 978-1-931745-52-9 hardback £58.	Antiquity	1745-1744, 0003-598X			Article	FALSE	closed	21 History and Archaeology; 2101 Archaeology			2015-01-02	10.1017/s0003598x0009880x												0	0	0	0	0	0	0	0	0	0	0	0	0	0	0	0	0	0	0	https://www.altmetric.com/details/30820896	https://api.altmetric.com/v1/donut/30820896_240.png
0	The good, the great and the ugly? Identity, palaces and more in the Americas - Richard Martin Reycraft (ed.). Us and them: archaeology and ethnicity in the Andes (Cotsen Institute of Archaeology Monograph 33). vi+242 pages, numerous illustrations & tables. 2005. Los Angeles (CA): Cotsen Institute of Archaeology, University of California; 1-931745-17-X paperback £24. - Jessica Joyce Christie & Pat…	Antiquity	1745-1744, 0003-598X			Article	FALSE	closed	20 Language, Communication and Culture; 2004 Linguistics; 21 History and Archaeology; 2101 Archaeology	University of Manchester		2015-01-02	10.1017/s0003598x00097428												0	0	0	0	0	0	0	0	0	0	0	0	0	0	0	0	0	6	0	https://www.altmetric.com/details/30820892	https://api.altmetric.com/v1/donut/30820892_240.png
0	Nasca and Moche iconographySteve Bourget Sex, Death, and Sacrifice in Moche Religion and Visual Culture. xiv+258 pages, 260 illustrations, 25 colour plates, 4 tables. 2006. Austin (TX): University of Texas Press; 978-0-292-71279-9 hardback £38.	Antiquity	1745-1744, 0003-598X			Article	FALSE	closed	20 Language, Communication and Culture; 2004 Linguistics; 21 History and Archaeology; 2101 Archaeology	University of Manchester		2015-01-02	10.1017/s0003598x00096204												0	0	0	0	0	0	0	0	0	0	0	0	0	0	0	0	0	9	0	https://www.altmetric.com/details/30820891	https://api.altmetric.com/v1/donut/30820891_240.png
0	John Wymer. Palaeolithic sites of East Anglia. Norwich: Geo Books, 1985. 440 pp., 7 pls. 117 figs. £29.50 hardback, £19.50 paperback.	Antiquity	1745-1744, 0003-598X			Article	FALSE	closed	20 Language, Communication and Culture; 2004 Linguistics; 21 History and Archaeology; 2101 Archaeology	University of Cambridge		2015-01-02	10.1017/s0003598x00072811												0	0	0	0	0	0	0	0	0	0	0	0	0	0	0	0	0	0	0	https://www.altmetric.com/details/30820855	https://api.altmetric.com/v1/donut/30820855_240.png
0	Norman Yoffee & George L. Cowgill (ed.). The collapse of ancient states and civilizations. 333 pages including text figures. 1988. Tucson: University of Arizona Press: ISBN 0-8165-1049-0 hardback.	Antiquity	1745-1744, 0003-598X			Article	FALSE	closed	20 Language, Communication and Culture; 2004 Linguistics; 21 History and Archaeology; 2101 Archaeology	University of Cambridge		2015-01-02	10.1017/s0003598x00075268												0	0	0	0	0	0	0	0	0	0	0	0	0	0	0	0	0	0	2	https://www.altmetric.com/details/30820722	https://api.altmetric.com/v1/donut/30820722_240.png
0	The Mycenaean sanctuary at Phylakopi	Antiquity	1745-1744, 0003-598X			Article	FALSE	closed	21 History and Archaeology; 2101 Archaeology; 2103 Historical Studies			2015-01-02	10.1017/s0003598x00051139												0	0	0	0	0	0	0	0	0	0	0	0	0	0	0	0	0	5	2	https://www.altmetric.com/details/30820698	https://api.altmetric.com/v1/donut/30820698_240.png
0	Peregrine Horden & Nicholas Purcell. The corrupting sea: study of Mediteranean history. xiv + 761 pages, 1 figures, 36 maps, 6 tables. 2000. Oxford & Malden (MA): Blackwell; 0-631-13666-5 hardback £ 70 & $ 74.95, 0-631-21890-4 paperback £ 24.99 & $ 34.95.	Antiquity	1745-1744, 0003-598X			Article	FALSE	closed	20 Language, Communication and Culture; 2004 Linguistics; 21 History and Archaeology; 2101 Archaeology	University of Leicester		2015-01-02	10.1017/s0003598x00052947												0	0	0	0	0	0	0	0	0	0	0	0	0	0	0	0	0	0	0	https://www.altmetric.com/details/30820654	https://api.altmetric.com/v1/donut/30820654_240.png
0	Fengate to Flag Fen: summary of the soil and sediment analyses	Antiquity	1745-1744, 0003-598X			Article	FALSE	closed	20 Language, Communication and Culture; 2004 Linguistics; 21 History and Archaeology; 2101 Archaeology			2015-01-02	10.1017/s0003598x00081618												0	0	0	0	0	0	0	0	0	0	0	0	0	0	0	0	0	7	2	https://www.altmetric.com/details/30820631	https://api.altmetric.com/v1/donut/30820631_240.png
0	ANTIQUITY and the scope of archaeology	Antiquity	1745-1744, 0003-598X			Article	TRUE	bronze	20 Language, Communication and Culture; 2004 Linguistics; 21 History and Archaeology; 2101 Archaeology	University of Cambridge		2015-01-02	10.1017/s0003598x00091912												0	0	0	0	0	0	0	0	0	0	0	0	0	0	0	0	0	2	0	https://www.altmetric.com/details/30820565	https://api.altmetric.com/v1/donut/30820565_240.png
0	Lucy Goodison. Death, women and the sun. 261 pages, 124 plates. 1989. London: Institute of Classical studies (Bulletin supplement 53); ISBN 900587-56-3, ISSN 0076-0749 paperback £40.	Antiquity	1745-1744, 0003-598X			Article	FALSE	closed	20 Language, Communication and Culture; 2004 Linguistics; 21 History and Archaeology; 2101 Archaeology	University of Cambridge		2015-01-02	10.1017/s0003598x00079187												0	0	0	0	0	0	0	0	0	0	0	0	0	0	0	0	0	0	0	https://www.altmetric.com/details/30820324	https://api.altmetric.com/v1/donut/30820324_240.png
0	Jean-Philippe Rigaud (ed.). La Grotte Vaufrey: paléoenvironnement, chronologie, activités humaines. 1988. 616 pages, 370 figures, 64 plates. Paris: Société Préhistorique Française; Mémoires 19; paperback 250FF.	Antiquity	1745-1744, 0003-598X			Article	FALSE	closed	20 Language, Communication and Culture; 2004 Linguistics; 21 History and Archaeology; 2101 Archaeology	University of Cambridge		2015-01-02	10.1017/s0003598x00078649												0	0	0	0	0	0	0	0	0	0	0	0	0	0	0	0	0	0	0	https://www.altmetric.com/details/30820319	https://api.altmetric.com/v1/donut/30820319_240.png
0	Strontium isotope dating of the source of Neolithic European Spondylus shell artefacts	Antiquity	1745-1744, 0003-598X			Article	FALSE	closed	20 Language, Communication and Culture; 2004 Linguistics; 21 History and Archaeology; 2101 Archaeology			2015-01-02	10.1017/s0003598x00077942												0	0	0	0	0	0	0	0	0	0	0	0	0	0	0	0	0	9	23	https://www.altmetric.com/details/30820315	https://api.altmetric.com/v1/donut/30820315_240.png
0	Flaking properties, petrology and use of Polish flint	Antiquity	1745-1744, 0003-598X			Article	FALSE	closed	20 Language, Communication and Culture; 2004 Linguistics; 21 History and Archaeology; 2101 Archaeology	La Trobe University		2015-01-02	10.1017/s0003598x00060476												0	0	0	0	0	0	0	0	0	0	0	0	0	0	0	0	0	22	11	https://www.altmetric.com/details/30820237	https://api.altmetric.com/v1/donut/30820237_240.png
0	International tooth removal in Neolithic Italian women	Antiquity	1745-1744, 0003-598X			Article	FALSE	closed	20 Language, Communication and Culture; 2004 Linguistics; 21 History and Archaeology; 2101 Archaeology	University of Southampton		2015-01-02	10.1017/s0003598x00085380												0	0	0	0	0	0	0	0	0	0	0	0	0	0	0	0	0	18	21	https://www.altmetric.com/details/30820193	https://api.altmetric.com/v1/donut/30820193_240.png
0	The archaeology of Samnite settlement in Molise	Antiquity	1745-1744, 0003-598X			Article	FALSE	closed	21 History and Archaeology; 2101 Archaeology; 2103 Historical Studies			2015-01-02	10.1017/s0003598x00100547												0	0	0	0	0	0	0	0	0	0	0	0	0	0	0	0	0	9	16	https://www.altmetric.com/details/30820109	https://api.altmetric.com/v1/donut/30820109_240.png
0	Sitagroi, radiocarbon and the prehistory of south-east Europe	Antiquity	1745-1744, 0003-598X			Article	TRUE	bronze	20 Language, Communication and Culture; 2004 Linguistics; 21 History and Archaeology; 2101 Archaeology			2015-01-02	10.1017/s0003598x00069799												0	0	0	0	0	0	0	0	0	0	0	0	0	0	0	0	0	9	27	https://www.altmetric.com/details/30820091	https://api.altmetric.com/v1/donut/30820091_240.png
0	Radiocarbon Dates for a New Creswellian Site	Antiquity	1745-1744, 0003-598X			Article	FALSE	closed	20 Language, Communication and Culture; 2004 Linguistics; 21 History and Archaeology; 2101 Archaeology			2015-01-02	10.1017/s0003598x00107501												0	0	0	0	0	0	0	0	0	0	0	0	0	0	0	0	0	1	2	https://www.altmetric.com/details/30820087	https://api.altmetric.com/v1/donut/30820087_240.png
0	Kevin J. Vaughn. The ancient Andean village: Marcaya in Prehispanic Nasca. xiv+210 pages, 28 illustrations, 11 tables. 2009. Tucson (AZ): University of Arizona Press; 978-0-8165-2706-9 hardback $50.	Antiquity	1745-1744, 0003-598X			Article	FALSE	closed	20 Language, Communication and Culture; 2004 Linguistics; 21 History and Archaeology; 2101 Archaeology	University of Cambridge		2015-01-02	10.1017/s0003598x00066941												0	0	0	0	0	0	0	0	0	0	0	0	0	0	0	0	0	0	0	https://www.altmetric.com/details/30819931	https://api.altmetric.com/v1/donut/30819931_240.png
0	Offspring of the marriage of archaeology and ethnography in the Andes - Denise Y. Arnold & Christine A. Hastorf. Heads of state: icons, power, and politics in the ancient and modern Andes. 294 pages, 42 illustrations. 2008. Walnut Creek (CA): Left Coast Press; 978-1-59874-170-4 hardback £35; 978-1-59874-171-1 paperback £18.99. - William J. Conklin & Jeffrey Quilter (ed.). Chavín: art, architectur…	Antiquity	1745-1744, 0003-598X			Article	FALSE	closed	20 Language, Communication and Culture; 2004 Linguistics; 21 History and Archaeology; 2101 Archaeology	University of Cambridge		2015-01-02	10.1017/s0003598x00099087												0	0	0	0	0	0	0	0	0	0	0	0	0	0	0	0	0	5	1	https://www.altmetric.com/details/30819900	https://api.altmetric.com/v1/donut/30819900_240.png
0	Moonshine over Star Carr: post-processualism, Mesolithic myths and archaeological realities	Antiquity	1745-1744, 0003-598X			Article	FALSE	closed	21 History and Archaeology; 2101 Archaeology	University of Cambridge		2015-01-02	10.1017/s0003598x00098616												0	0	0	0	0	0	0	0	0	0	0	0	0	0	0	0	0	42	8	https://www.altmetric.com/details/30819892	https://api.altmetric.com/v1/donut/30819892_240.png
[truncated: 1,853 more rows]
