# Supplementary material for: Regional disparities in US media coverage of archaeology research
Source: Sci Adv. 2025 Jul 2;11(27):eadt5435. doi: 10.1126/sciadv.adt5435 (PMC12219491; doi:10.1126/sciadv.adt5435)
Supplement: Supplementary file 2 — Data S1 to S6 [file sciadv.adt5435_data_s1_to_s6.zip › adt5435_data_s2.xlsx]

## Sheet: Clean Cleaned - SciRep_Sci_Nat_
journal	Title	year	Article Type (Research, Reviews, Project Gallery)	present-day location (most specificity)	Country	subcontinent	continent	time period or phase	Approx Start Year BP	Approx End Year BP	Unified Time Period	Paleoanthropology (1/0) [artifacts or fossils from archaic hominins, early modern humans]	Paleoenvironment (1/0)	aDNA or proteomics (1/0)	Predominantly an Archaeology article	Altmetric attention score (Sept 2021)	Almetric News Mentions	EurekAlert!	Yahoo	Google	MSN	NYTimes	Washington Post	FOX	ABC	CNN	National Geographic	Discover	New Scientist	Newsweek	Scientific American	Forbes	LA Times	U.S. News Sum	Twitter Mentions	Affiliations (GRID)	Funder	Publication Date	DOI_y	Blog mentions	Policy mentions	Patent mentions	Peer review mentions	Facebook mentions	Wikipedia mentions	Google+ mentions	LinkedIn mentions	Reddit mentions	Pinterest mentions
Antiquity	Representations of oxhide ingots in Scandinavian rock art: the sketchbook of a Bronze Age traveller?	2015	Debate	Sweden	Sweden	Western Europe	Europe	Bronze Age	3600	3600	LH	0	0	0	1	29	0	0	0	0	0	0	0	0	0	0	0	0	0	0	0	0	0	0	30	University of Gothenburg	Swedish Research Council	2015-01-30	10.15184/aqy.2014.1	1	0	0	0	2	0	0	0	0	0
Antiquity	A future of archaeology	2015	Research	Global	Global	Global	Global	Present	0	0	PRES	0	0	0	0	10	0	0	0	0	0	0	0	0	0	0	0	0	0	0	0	0	0	0	11	Kyushu University		2015-01-30	10.15184/aqy.2014.39	0	0	0	0	1	1	0	0	0	0
Antiquity	Fragmenting times: interpreting a Bayesian chronology for the Late Neolithic occupation of Çatalhöyük East, Turkey	2015	Method	Turkey	Turkey	Southwest Asia	Asia	Neolithic	8000	8000	MH	0	0	0	1	6	0	0	0	0	0	0	0	0	0	0	0	0	0	0	0	0	0	0	13	Adam Mickiewicz University in Pozna?; University of California, Irvine; University of Gda?sk; University of Stirling	Arts and Humanities Research Council; John Templeton Foundation; National Science Center	2015-01-30	10.15184/aqy.2014.33	0	0	0	0	1	0	0	0	0	0
Antiquity	Life and death in the Neolithic variscite mines at Gavà (Barcelona, Spain)	2015	Research	Spain	Spain	Western Europe	Europe	Neolithic	7000	7000	MH	0	0	0	1	4	0	0	0	0	0	0	0	0	0	0	0	0	0	0	0	0	0	0	7	Autonomous University of Barcelona		2015-01-30	10.15184/aqy.2014.30	0	0	0	0	0	0	0	0	0	0
Antiquity	Cooperative harvesting of aquatic resources and the beginning of pottery production in north-eastern North America	2015	Method	Canada	Canada	North America	North America	Archaic	3000	3000	LH	0	0	0	1	3	0	0	0	0	0	0	0	0	0	0	0	0	0	0	0	0	0	0	3	Queens College, CUNY; University of York		2015-01-30	10.15184/aqy.2014.36	0	0	0	0	2	0	0	0	0	0
Antiquity	Mursi ox modification in the Lower Omo Valley and the interpretation of cattle rock art in Ethiopia	2015	Research	Ethiopia	Ethiopia	Sub-Saharan Africa	Africa	Present	0	0	PRES	0	0	0	0	1	0	0	0	0	0	0	0	0	0	0	0	0	0	0	0	0	0	0	2	University of Manchester; University of Oxford	British Academy	2015-01-30	10.15184/aqy.2014.31	0	0	0	0	1	0	0	0	0	0
Antiquity	Reflections on Bronze Age travels	2015	Debate	Sweden	Sweden	Western Europe	Europe	Bronze Age	3600	3600	LH	0	0	0	1	0	0	0	0	0	0	0	0	0	0	0	0	0	0	0	0	0	0	0	0	Norwegian University of Science and Technology		2015-01-30	10.15184/aqy.2014.4	0	0	0	0	0	0	0	0	0	0
Antiquity	Zheng He's voyages to Hormuz: the archaeological evidence	2015	Research	Iran	Iran	Southwest Asia	Asia	Ming	500	500	LH	0	0	0	1	19	0	0	0	0	0	0	0	0	0	0	0	0	0	0	0	0	0	0	30	Durham University; Peking University		2015-04-08	10.15184/aqy.2014.28	0	0	0	0	2	0	0	0	0	0
Antiquity	Revisiting reflexive archaeology at Çatalhöyük: integrating digital and 3D technologies at the trowel's edge	2015	Method	Turkey	Turkey	Southwest Asia	Asia	Present	0	0	PRES	0	0	0	0	12	0	0	0	0	0	0	0	0	0	0	0	0	0	0	0	0	0	0	7	Duke University; Lund University; Stanford University; University of California, Merced; University of York		2015-04-08	10.15184/aqy.2014.43	1	0	0	0	0	0	0	0	0	0
Antiquity	Shell tool technology in Island Southeast Asia: an early Middle Holocene Tridacna adze from Ilin Island, Mindoro, Philippines	2015	Research	Philippines	Philippines	Southeast Asia	Asia	Holocene	9000	9000	EH, MH	0	0	0	1	9	0	0	0	0	0	0	0	0	0	0	0	0	0	0	0	0	0	0	12	Australian National University; Philippine Normal University; University of the Philippines System; University of Western Australia	Australian Research Council	2015-04-08	10.15184/aqy.2015.3	0	0	0	0	2	1	0	0	0	0
Antiquity	Violence in Neolithic Iberia: new readings of Levantine rock art	2015	Research	Spain	Spain	Western Europe	Europe	Holocene	8000	2000	EH, MH, LH	0	0	0	1	8	0	0	0	0	0	0	0	0	0	0	0	0	0	0	0	0	0	0	13	French National Centre for Scientific Research	European Commission	2015-04-08	10.15184/aqy.2014.12	0	0	0	0	2	0	0	0	0	0
Antiquity	Sembiran and Pacung on the north coast of Bali: a strategic crossroads for early trans-Asiatic exchange	2015	Research	Bali	Indonesia	Southeast Asia	Asia	Late Prehistoric	2000	2000	LH	0	0	0	1	6	0	0	0	0	0	0	0	0	0	0	0	0	0	0	0	0	0	0	7	Australian National University; Curt Engelhorn Centre Archaeometry; Deutsches Archäologisches Institut; Laboratoire de Préhistoire et Technologie; Udayana University; University College London; University of Orléans; University of Wisconsin–Madison	Australian Research Council; Natural Environment Research Council	2015-04-08	10.15184/aqy.2014.45	0	0	0	0	0	0	0	0	0	0
Antiquity	The glass beads of Kaitshàa and early Indian Ocean trade into the far interior of southern Africa	2015	Research	Botswana	Botswana	Sub-Saharan Africa	Africa	Late Iron Age	1000	1000	LH	0	0	0	1	3	0	0	0	0	0	0	0	0	0	0	0	0	0	0	0	0	0	0	0	Field Museum of Natural History; The University of Texas at Austin; University of the Witwatersrand; Washington University in St. Louis	Directorate for Social, Behavioral & Economic Sciences	2015-04-08	10.15184/aqy.2014.50	0	0	0	0	0	1	0	0	0	0
Antiquity	Leaping to conclusions: archaeology, gender and digital news media	2015	Debate	Italy	Italy	Western Europe	Europe	Etruscan	2500	2500	LH	0	0	0	1	3	0	0	0	0	0	0	0	0	0	0	0	0	0	0	0	0	0	0	9	University of Southampton		2015-04-08	10.15184/aqy.2014.46	0	0	0	0	0	0	0	0	0	0
Antiquity	Hubs and upstarts: pathways to urbanism in the northern Fertile Crescent	2015	Research	Syria	Syria	Southwest Asia	Asia	Bronze Age	5000	5000	MH	0	0	0	1	3	0	0	0	0	0	0	0	0	0	0	0	0	0	0	0	0	0	0	5	Durham University	Arts and Humanities Research Council; British Academy	2015-04-08	10.15184/aqy.2014.44	0	0	0	0	0	0	0	0	0	0
Antiquity	Archaeological evidence for ancient Maya water management: the case of Nakum, Petén, Guatemala	2015	Research	Guatemala	Guatemala	Central America	North America	Late Classic	1200	1200	LH	0	0	0	1	3	0	0	0	0	0	0	0	0	0	0	0	0	0	0	0	0	0	0	4	Jagiellonian University	Foundation for Polish Science; Ministry of Science and Higher Education; National Science Center	2015-04-08	10.15184/aqy.2014.9	0	0	0	0	0	0	0	0	0	0
Antiquity	Unveiling the hinterland: a new type of Hellenistic rural settlement in Crimea	2015	Research	Crimea	Crimea	Eastern Europe	Europe	Hellenistic	2300	2300	LH	0	0	0	1	1	0	0	0	0	0	0	0	0	0	0	0	0	0	0	0	0	0	0	2	Aarhus University	Danish Agency for Science and Higher Education	2015-04-08	10.15184/aqy.2014.10	0	0	0	0	0	0	0	0	0	0
Antiquity	An alternative chronology for the art of Chauvet cave	2015	Research	France	France	Western Europe	Europe	Upper Paleolithic	20000	20000	UP	0	0	0	1	9	0	0	0	0	0	0	0	0	0	0	0	0	0	0	0	0	0	0	17	Durham University		2015-06-05	10.15184/aqy.2015.21	0	0	0	0	0	0	0	0	0	0
Antiquity	The future of archaeology in Africa	2015	Research	Africa	Africa	North Africa, Sub-Saharan Africa	Africa	Present	0	0	PRES	0	0	0	0	6	0	0	0	0	0	0	0	0	0	0	0	0	0	0	0	0	0	0	9	University of Pretoria		2015-06-05	10.15184/aqy.2015.31	0	0	0	0	1	0	0	0	0	0
Antiquity	Use-wear, chaîne opératoire and labour organisation among Pacific Northwest Coast sedentary foragers	2015	Research	Pacific Northwest, Canada	Canada	North America	North America	Contact	200	200	PRES	0	0	0	1	5	0	0	0	0	0	0	0	0	0	0	0	0	0	0	0	0	0	0	9	Portland State University		2015-06-05	10.15184/aqy.2015.29	0	0	0	0	0	0	0	0	0	0
Antiquity	Travel and landscape: the Zuo River Valley rock art of Guangxi Zhuang Autonomous Region, China	2015	Research	China	China	East Asia	Asia	LBA	2500	2500	LH	0	0	0	1	4	0	0	0	0	0	0	0	0	0	0	0	0	0	0	0	0	0	0	1	Rhode Island School of Design		2015-06-05	10.15184/aqy.2014.49	0	0	0	0	0	2	0	0	0	0
Antiquity	Tappeh Sang-e Chakhmaq and the beginning of the Neolithic in north-east Iran	2015	Research	Iran	Iran	Southwest Asia	Asia	Neolithic	9000	9000	EH	0	0	0	1	4	0	0	0	0	0	0	0	0	0	0	0	0	0	0	0	0	0	0	2	Sorbonne University	French National Centre for Scientific Research; National Museum of Natural History	2015-06-05	10.15184/aqy.2015.26	0	0	0	0	0	2	0	0	0	0
Antiquity	New tin mines and production sites near Kültepe in Turkey: a third-millennium BC highland production model	2015	Research	Turkey	Turkey	Southwest Asia	Asia	Bronze Age	4000	4000	LH	0	0	0	1	2	0	0	0	0	0	0	0	0	0	0	0	0	0	0	0	0	0	0	2	Ankara University; Dokuz Eylül University; Koç University; Notre Dame Seishin University; University of California, Los Angeles; University of Chicago; University of Tokyo	Japan Society for the Promotion of Science	2015-06-05	10.15184/aqy.2015.30	0	0	0	0	0	0	0	0	0	0
Antiquity	Shuidonggou localities 1 and 2 in northern China: archaeology and chronology of the Initial Upper Palaeolithic in north-east Asia	2015	Debate	China	China	East Asia	Asia	Upper Paleolithic	40000	40000	UP	1	0	0	1	2	0	0	0	0	0	0	0	0	0	0	0	0	0	0	0	0	0	0	3	National Research Tomsk State University; Siberian Branch of the Russian Academy of Sciences	Siberian Branch of the Russian Academy of Sciences	2015-06-05	10.15184/aqy.2015.22	0	0	0	0	0	0	0	0	0	0
Antiquity	Microliths and maritime mobility: a continental European-style Late Mesolithic flint assemblage from the Isles of Scilly	2015	Debate	Britain	UK	Western Europe	Europe	Late Mesolithic	6000	6000	MH	0	0	0	1	8	0	0	0	0	0	0	0	0	0	0	0	0	0	0	0	0	0	0	10	University of Reading; University of Southampton; University of York	Arts and Humanities Research Council; English Heritage; Natural England	2015-08-06	10.15184/aqy.2015.77	0	0	0	0	2	0	0	0	0	0
Antiquity	The archaeology of Mauritius	2015	Research	Mauritius	Mauritius	Sub-Saharan Africa	Africa	Slave trade	100	100	HIST	0	0	0	1	4	0	0	0	0	0	0	0	0	0	0	0	0	0	0	0	0	0	0	6	Stanford University		2015-08-06	10.15184/aqy.2015.75	0	0	0	0	0	0	0	0	0	0
Antiquity	Smoke in the eyes? Archaeological evidence for medicinal henbane fumigation at Ottoman Kaman-Kalehöyük, K?r?ehir Province, Turkey	2015	Research	Turkey	Turkey	Southwest Asia	Asia	Ottoman	500	500	LH	0	0	0	1	3	0	0	0	0	0	0	0	0	0	0	0	0	0	0	0	0	0	0	5	University of Queensland		2015-08-06	10.15184/aqy.2015.56	0	0	0	0	0	0	0	0	0	0
Antiquity	Where are the ‘Asturian’ dwellings? An integrated survey programme on the Mesolithic of northern Spain	2015	Research	Spain	Spain	Western Europe	Europe	Mesolithic	7000	7000	MH	0	0	0	1	2	0	0	0	0	0	0	0	0	0	0	0	0	0	0	0	0	0	0	2	Heidelberg University; National University of Distance Education; Philipp University of Marburg; University of Cantabria; University of La Rioja	Ministry of Economy, Industry and Competitiveness	2015-08-06	10.15184/aqy.2015.49	0	0	0	0	0	0	0	0	0	0
Antiquity	Equine cranial morphology and the identification of riding and chariotry in late Bronze Age Mongolia	2015	Research	Mongolia	Mongolia	Central Asia	Asia	Bronze Age	3000	3000	LH	0	0	0	1	1	0	0	0	0	0	0	0	0	0	0	0	0	0	0	0	0	0	0	2	University of New Mexico		2015-08-06	10.15184/aqy.2015.76	0	0	0	0	0	0	0	0	0	0
Antiquity	Another brick in the wall: fifth millennium BC earthen-walled architecture on the Channel shores	2015	Research	France	France	Western Europe	Europe	Middle Neolithic	6000	6000	MH	0	0	0	1	1	0	0	0	0	0	0	0	0	0	0	0	0	0	0	0	0	0	0	1	Agro ParisTech; Délégation Nord, Pas-de-Calais et Picardie; Institut National de Recherches Archéologiques Préventives; University of York		2015-08-06	10.15184/aqy.2015.55	0	0	0	0	0	0	0	0	0	0
Antiquity	Frightful neighbourhood	2015	Debate	France	France	Western Europe	Europe	Middle Neolithic	6000	6000	MH	0	0	0	1	0	0	0	0	0	0	0	0	0	0	0	0	0	0	0	0	0	0	0	0	University of Manchester		2015-08-06	10.15184/aqy.2015.78	0	0	0	0	0	0	0	0	0	0
Antiquity	The ‘microliths’ from the Isles of Scilly and the continental Mesolithic: similar yet still so different	2015	Debate	Britain	UK	Western Europe	Europe	Middle Neolithic	6000	6000	MH	0	0	0	1	0	0	0	0	0	0	0	0	0	0	0	0	0	0	0	0	0	0	0	0	Ghent University		2015-08-06	10.15184/aqy.2015.61	0	0	0	0	0	0	0	0	0	0
Antiquity	Northern outpost of the Caliphate: maintaining military forces in a hostile environment (the Dariali Gorge in the Central Caucasus in Georgia)	2015	Research	Georgia	Georgia	Central Asia	Asia	Middle Ages	1000	1000	LH	0	0	0	1	0	0	0	0	0	0	0	0	0	0	0	0	0	0	0	0	0	0	0	0	Durham University; Tbilisi State University; University of Edinburgh	Arts and Humanities Research Council; European Research Council	2015-08-06	10.15184/aqy.2015.80	0	0	0	0	0	0	0	0	0	0
Antiquity	‘Visual competence’ in archaeology: a problem hiding in plain sight	2015	Debate	Global	Global	Global	Global	Present	0	0	PRES	0	0	0	0	10	0	0	0	0	0	0	0	0	0	0	0	0	0	0	0	0	0	0	15	University of Leicester		2015-10-09	10.15184/aqy.2015.60	0	0	0	0	0	0	0	0	0	0
Antiquity	Digital imaging and prehistoric imagery: a new analysis of the Folkton Drums	2015	Research	Britain	UK	Western Europe	Europe	Neolithic	5000	5000	MH	0	0	0	1	8	0	0	0	0	0	0	0	0	0	0	0	0	0	0	0	0	0	0	7	Cardiff University; University of Southampton; University of the Arts London	Leverhulme Trust; Natural History Museum	2015-10-09	10.15184/aqy.2015.127	0	0	0	0	2	1	0	0	0	0
Antiquity	Phytoliths and rice: from wet to dry and back again in the Neolithic Lower Yangtze	2015	Research	China	China	East Asia	Asia	Neolithic	4500	4500	MH	0	0	0	1	5	0	0	0	0	0	0	0	0	0	0	0	0	0	0	0	0	0	0	5	Peking University; Suzhou Research Institute; University College London	Natural Environment Research Council	2015-10-09	10.15184/aqy.2015.94	0	0	0	0	0	1	0	0	0	0
Antiquity	Wearing environment and making islands: Britain's Bronze Age inland north sea	2015	Research	Britain	UK	Western Europe	Europe	Neolithic	3000	3000	MH, LH	0	1	0	0	5	0	0	0	0	0	0	0	0	0	0	0	0	0	0	0	0	0	0	7	University of Cambridge		2015-10-09	10.15184/aqy.2015.99	0	0	0	0	0	0	0	0	0	0
Antiquity	On the relevance of the European Neolithic	2015	Debate	Europe	Europe	Eastern Europe, Western Europe	Europe	Neolithic	6000	6000	MH	0	0	0	1	5	0	0	0	0	0	0	0	0	0	0	0	0	0	0	0	0	0	0	7	University College London; University of Houston; University of Missouri		2015-10-09	10.15184/aqy.2015.98	0	0	0	0	0	0	0	0	0	0
Antiquity	Rainfall and circular moated sites in north-east Thailand	2015	Research	Thailand	Thailand	Southeast Asia	Asia	Iron Age	1500	1500	LH	0	0	0	1	4	0	0	0	0	0	0	0	0	0	0	0	0	0	0	0	0	0	0	5	Australian National University		2015-10-09	10.15184/aqy.2015.130	0	0	0	0	0	0	0	0	0	0
Antiquity	Using experimental archaeology and micromorphology to reconstruct timber-framed buildings from Roman Silchester: a new approach	2015	Method	Britain	UK	Western Europe	Europe	Roman	2000	2000	LH	0	0	0	1	4	0	0	0	0	0	0	0	0	0	0	0	0	0	0	0	0	0	0	4	University of Reading	Arts and Humanities Research Council	2015-10-09	10.15184/aqy.2015.108	0	0	0	0	0	0	0	0	0	0
Antiquity	Mainland Southeast Asia: towards a new theoretical approach	2015	Debate	Southeast Asia	Southeast Asia	Southeast Asia	Asia	Neolithic	4000	4000	LH	0	0	0	1	3	0	0	0	0	0	0	0	0	0	0	0	0	0	0	0	0	0	0	0	Australian National University		2015-10-09	10.15184/aqy.2015.106	0	0	0	0	0	1	0	0	0	0
Antiquity	Light in a Neolithic dwelling: Building 1 at Koutroulou Magoula (Greece)	2015	Research	Greece	Greece	Western Europe	Europe	Neolithic	7300	7300	MH	0	0	0	1	3	0	0	0	0	0	0	0	0	0	0	0	0	0	0	0	0	0	0	5	National University of Ireland, Maynooth; University of Southampton		2015-10-09	10.15184/aqy.2015.53	0	0	0	0	1	0	0	0	0	0
Antiquity	The end of the affair: formal chronological modelling for the top of the Neolithic tell of Vin?a-Belo Brdo	2015	Research	Serbia	Serbia	Eastern Europe	Europe	Neolithic	6500	6500	MH	0	0	0	1	2	0	0	0	0	0	0	0	0	0	0	0	0	0	0	0	0	0	0	3	Cardiff University; Historic England; Queen's University Belfast; Serbian Academy of Sciences and Arts; University of Belgrade; University of Massachusetts Boston	European Research Council; Natural Environment Research Council	2015-10-09	10.15184/aqy.2015.101	0	0	0	0	1	0	0	0	0	0
Antiquity	Debating a great site: Ban Non Wat and the wider prehistory of Southeast Asia	2015	Debate	Thailand	Thailand	Southeast Asia	Asia	Neolithic	6000	6000	MH	0	0	0	1	1	0	0	0	0	0	0	0	0	0	0	0	0	0	0	0	0	0	0	1	University of Otago	Royal Society of New Zealand	2015-10-09	10.15184/aqy.2015.113	0	0	0	0	1	0	0	0	0	0
Antiquity	Rarity and rank in Neolithic France	2015	Debate	France	France	Western Europe	Europe	Neolithic	6000	6000	MH	0	0	0	1	1	0	0	0	0	0	0	0	0	0	0	0	0	0	0	0	0	0	0	1	University of Cambridge		2015-10-09	10.15184/aqy.2015.131	0	0	0	0	0	0	0	0	0	0
Antiquity	The data deluge	2015	Debate	Global	Global	Global	Global	Present	0	0	PRES	0	0	0	1	18	0	0	0	0	0	0	0	0	0	0	0	0	0	0	0	0	0	0	22	University College London	Arts and Humanities Research Council	2015-12-07	10.15184/aqy.2015.102	1	0	0	0	0	0	0	0	0	0
Antiquity	The future of archaeological theory	2015	Research	Global	Global	Global	Global	Present	0	0	PRES	0	0	0	1	8	0	0	0	0	0	0	0	0	0	0	0	0	0	0	0	0	0	0	12	University of Manchester		2015-12-07	10.15184/aqy.2015.183	0	0	0	0	0	0	0	0	0	0
Antiquity	Hunter-gatherers on the eve of agriculture: investigations at Soro Mik’aya Patjxa, Lake Titicaca Basin, Peru, 8000–6700 BP	2015	Research	Peru	Peru	South America	South America	Archaic	8000	6700	MH	0	0	0	1	7	0	0	0	0	0	0	0	0	0	0	0	0	0	0	0	0	0	0	8	Ministry of Culture; University of Maryland, College Park	American Philosophical Society; Directorate for Social, Behavioral & Economic Sciences	2015-12-07	10.15184/aqy.2015.100	0	0	0	0	0	1	0	0	0	0
Antiquity	The buried ‘towers’ of Angkor Wat	2015	Research	Cambodia	Cambodia	Southeast Asia	Asia	Angkor	1000	1000	LH	0	0	0	1	7	0	0	0	0	0	0	0	0	0	0	0	0	0	0	0	0	0	0	9	Australian National University; Leiden University; University of Sydney	Australian Research Council	2015-12-07	10.15184/aqy.2015.179	0	0	0	0	1	0	0	0	0	0
Antiquity	The fortification of Angkor Wat	2015	Research	Cambodia	Cambodia	Southeast Asia	Asia	Angkor	1000	1000	LH	0	0	0	1	6	0	0	0	0	0	0	0	0	0	0	0	0	0	0	0	0	0	0	11	University of Sydney		2015-12-07	10.15184/aqy.2015.140	0	0	0	0	0	0	0	0	0	0
Antiquity	A fragmented past: (re)constructing antiquity through 3D artefact modelling and customised structured light scanning at Athienou-Malloura, Cyprus	2016	Method	Cyprus	Cyprus	Western Europe	Europe	Cypro-Archaic	2500	2500	LH	0	0	0	1	9	0	0	0	0	0	0	0	0	0	0	0	0	0	0	0	0	0	0	19	Creighton University; University of Wisconsin–Milwaukee		2016-02-17	10.15184/aqy.2015.181	0	0	0	0	2	0	0	0	0	0
Antiquity	Cultivation of choice: new insights into farming practices at Neolithic lakeshore sites	2016	Research	Germany	Germany	Western Europe	Europe	Neolithic	5000	5000	MH	0	0	0	1	5	0	0	0	0	0	0	0	0	0	0	0	0	0	0	0	0	0	0	9	Regierungspräsidium Stuttgart; University of Oxford	European Research Council; Natural Environment Research Council	2016-02-17	10.15184/aqy.2015.192	0	0	0	0	0	0	0	0	0	0
Antiquity	Bridging theory and bow hunting: human cognitive evolution and archaeology	2016	Debate	Global	Global	Global	Global	Late Stone Age	500	500	LH	0	0	0	1	2	0	0	0	0	0	0	0	0	0	0	0	0	0	0	0	0	0	0	3	Senckenberg Nature Research Society; Stellenbosch University; University of Colorado Colorado Springs; University of Johannesburg		2016-02-17	10.15184/aqy.2015.139	0	0	0	0	0	0	0	0	0	0
Antiquity	Scalar differences: temporal rhythms and spatial patterns at Monjukli Depe, southern Turkmenistan	2016	Research	Turkmenistan	Turkmenistan	Central Asia	Asia	Aeneolithic	7000	7000	MH	0	0	0	1	1	0	0	0	0	0	0	0	0	0	0	0	0	0	0	0	0	0	0	2	Freie Universität Berlin	Deutsche Forschungsgemeinschaft	2016-02-17	10.15184/aqy.2015.197	0	0	0	0	0	0	0	0	0	0
Antiquity	Anaemia (thalassaemia) in the Middle Euphrates Valley of Syria in the second–fourth centuries AD?	2016	Research	Syria	Syria	Southwest Asia	Asia	Roman	1800	1800	LH	0	0	0	1	1	0	0	0	0	0	0	0	0	0	0	0	0	0	0	0	0	0	0	1	Medical University of Lodz; Medical University of Warsaw	Ministry of Science and Higher Education	2016-02-17	10.15184/aqy.2015.198	0	0	0	0	1	0	0	0	0	0
Antiquity	Diet, dispersal and social differentiation during the Copper Age in eastern Hungary	2016	Research	Hungary	Hungary	Eastern Europe	Europe	Chalcolithic	6500	6500	MH	0	0	0	1	1	0	0	0	0	0	0	0	0	0	0	0	0	0	0	0	0	0	0	0	Quinnipiac University; The Ohio State University	Directorate for Social, Behavioral & Economic Sciences	2016-02-17	10.15184/aqy.2016.3	0	0	0	0	1	0	0	0	0	0
Antiquity	The dead of Stonehenge	2016	Research	Britain	UK	Western Europe	Europe	Neolithic	5000	5000	MH	0	0	0	1	42	0	0	0	0	0	0	0	0	0	0	0	0	0	0	0	0	0	0	41	Bournemouth University; Council for British Archaeology; University College London; University of Manchester; University of Southampton	Arts and Humanities Research Council; Sheffield Teaching Hospitals NHS Foundation Trust	2016-04-06	10.15184/aqy.2016.26	3	0	0	0	3	0	0	0	0	0
Antiquity	Was the Iceman really a herdsman? The development of a prehistoric pastoral economy in the Schnals Valley	2016	Research	Italy	Italy	Western Europe	Europe	Neolithic	3000	3000	LH	0	0	0	1	18	0	0	0	0	0	0	0	0	0	0	0	0	0	0	0	0	0	0	11	Universität Innsbruck	FWF Austrian Science Fund	2016-04-06	10.15184/aqy.2015.185	1	0	0	0	2	0	0	0	0	0
Antiquity	Year 5 at Fukushima: a ‘disaster-led’ archaeology of the contemporary future	2016	Research	Japan	Japan	East Asia	Asia	Present	0	0	PRES	0	0	0	1	14	0	0	0	0	0	0	0	0	0	0	0	0	0	0	0	0	0	0	24	École Nationale des Chartes; Institut Universitaire de France; Pantheon-Sorbonne University		2016-04-06	10.15184/aqy.2016.28	0	0	0	0	2	0	0	0	0	0
Antiquity	Roman bazaar or market economy? Explaining tableware distributions through computational modelling	2016	Research	Eastern Mediterranean	Egypt, Greece, Israel/Palestine, Jordan, Lebanon, Turkey	Eastern Europe, North Africa, Southwest Asia, Western Europe	Europe	Roman	2000	2000	LH	0	0	0	1	7	0	0	0	0	0	0	0	0	0	0	0	0	0	0	0	0	0	0	12	KU Leuven; University of Konstanz; University of Southampton	Dutch Research Council; European Commission; Federal Ministry of Education and Research; Fund for Scientific Research; Research Foundation - Flanders	2016-04-06	10.15184/aqy.2016.35	0	0	0	0	0	0	0	0	0	0
Antiquity	Geology and the Anthropocene	2016	Debate	Global	Global	Global	Global	Anthropocene	10000	0	EH, MH, LH, HIST, PRES	0	1	0	0	6	0	0	0	0	0	0	0	0	0	0	0	0	0	0	0	0	0	0	9	British Geological Survey; University of Leicester	Natural Environment Research Council	2016-04-06	10.15184/aqy.2016.42	0	0	0	0	1	0	0	0	0	0
Antiquity	Tracing the flows of copper and copper alloys in the Early Iron Age societies of the eastern Eurasian steppe	2016	Research	China, Mongolia, Russia	China, Mongolia, Russia	Central Asia, East Asia	Asia, Europe	Iron Age	2000	2000	LH	0	0	0	1	4	0	0	0	0	0	0	0	0	0	0	0	0	0	0	0	0	0	0	6	University of Oxford	Leverhulme Trust; Natural History Museum	2016-04-06	10.15184/aqy.2016.22	0	0	0	0	0	0	0	0	0	0
Antiquity	Evaluating the Anthropocene: is there something useful about a geological epoch of humans?	2016	Debate	Global	Global	Global	Global	Anthropocene	10000	0	EH, MH, LH, HIST, PRES	0	1	0	0	2	0	0	0	0	0	0	0	0	0	0	0	0	0	0	0	0	0	0	4	San Diego State University		2016-04-06	10.15184/aqy.2016.32	0	0	0	0	0	0	0	0	0	0
Antiquity	Replication for Chauvet Cave	2016	Debate	France	France	Western Europe	Europe	Paleolithic	30000	30000	UP	1	0	0	1	1	0	0	0	0	0	0	0	0	0	0	0	0	0	0	0	0	0	0	1	University of Cambridge		2016-04-06	10.15184/aqy.2016.63	0	0	0	0	0	0	0	0	0	0
Antiquity	Sky-earth, lake-sea: climate and water in Maya history and landscape	2016	Research	Maya	Belize, El Salvador, Guatemala, Honduras, Mexico	Central America	North America	Classic	1000	1000	LH	0	1	0	1	0	0	0	0	0	0	0	0	0	0	0	0	0	0	0	0	0	0	0	0	The University of Texas at Austin; University of Kentucky	National Science Foundation	2016-04-06	10.15184/aqy.2016.38	0	0	0	0	0	0	0	0	0	0
Antiquity	Modelling the diffusion of pottery technologies across Afro-Eurasia: emerging insights and future research	2016	Research	Eurasia	Asia, Europe	Central Asia, Eastern Europe, North Africa, Southwest Asia	Africa, Asia, Europe	Late Pleistocene	15000	15000	UP	0	0	0	1	13	0	0	0	0	0	0	0	0	0	0	0	0	0	0	0	0	0	0	8	Deutsches Archäologisches Institut; University College London; University of Groningen; University of Nevada, Las Vegas; University of Oxford; University of the Witwatersrand	Arts and Humanities Research Council; Leverhulme Trust	2016-05-17	10.15184/aqy.2016.68	1	0	0	0	1	0	0	0	0	0
Antiquity	Rome in the Bronze Age: late second-millennium BC radiocarbon dates from the Forum Boarium	2016	Research	Italy	Italy	Western Europe	Europe	Bronze Age	3000	3000	LH	0	0	0	1	10	0	0	0	0	0	0	0	0	0	0	0	0	0	0	0	0	0	0	15	University of Michigan–Ann Arbor	Directorate for Social, Behavioral & Economic Sciences	2016-05-17	10.15184/aqy.2016.65	0	0	0	0	1	0	0	0	0	0
Antiquity	Pastoralists and mobility in the Oglakhty cemetery of southern Siberia: new evidence from stable isotopes	2016	Research	Russia, Siberia	Russia	Central Asia	Asia	Tashtyk	1600	1600	LH	0	0	0	1	4	0	0	0	0	0	0	0	0	0	0	0	0	0	0	0	0	0	0	0	Russian Academy of Sciences; State Hermitage Museum		2016-05-17	10.15184/aqy.2016.92	0	0	0	0	1	1	0	0	0	0
Antiquity	Multispectral imaging of an Early Classic Maya codex fragment from Uaxactun, Guatemala	2016	Research	Guatemala	Guatemala	Central America	North America	Early Classic	1500	1500	LH	0	0	0	1	3	0	0	0	0	0	0	0	0	0	0	0	0	0	0	0	0	0	0	4	Harvard University	Carnegie Institution for Science	2016-05-17	10.15184/aqy.2016.90f	0	0	0	0	0	0	0	0	0	0
Antiquity	Indigenous production and interregional exchange: late second-millennium BC bronzes from the Hanzhong basin, China	2016	Research	China	China	East Asia	Asia	Bronze Age	3000	3000	LH	0	0	0	1	3	0	0	0	0	0	0	0	0	0	0	0	0	0	0	0	0	0	0	4	Northwest University; University College London Qatar; University of Cambridge; University of Science and Technology Beijing	China Scholarship Council; Chinese Academy of Sciences; European Commission; National Natural Science Foundation of China	2016-05-17	10.15184/aqy.2016.94	0	0	0	0	0	0	0	0	0	0
Antiquity	The transition to agriculture in south-western Europe: new isotopic insights from Portugal's Atlantic coast	2016	Research	Portugal	Portugal	Western Europe	Europe	Neolithic	8000	4000	MH	0	0	0	1	3	0	0	0	0	0	0	0	0	0	0	0	0	0	0	0	0	0	0	4	ERA Arqueologia; Instituto Politécnico de Tomar; Max Planck Institute for Evolutionary Anthropology; Universidade Aberta; University of British Columbia; University of Coimbra; University of Lisbon	Max Planck Society; Natural Sciences and Engineering Research Council; Social Sciences and Humanities Research Council	2016-05-17	10.15184/aqy.2016.34	0	0	0	0	0	0	0	0	0	0
Antiquity	The settlement mound of Birnin Lafiya: new evidence from the eastern arc of the Niger River	2016	Research	Niger	Niger	Sub-Saharan Africa	Africa	Late Stone Age	1000	1000	LH	0	0	0	1	2	0	0	0	0	0	0	0	0	0	0	0	0	0	0	0	0	0	0	3	Royal Museum for Central Africa; Université d'Abomey-Calavi; Université Libre de Bruxelles; University of East Anglia; University of the Witwatersrand	European Research Council; Natural Environment Research Council	2016-05-17	10.15184/aqy.2016.7	0	0	0	0	0	0	0	0	0	0
Antiquity	The provenance of export porcelain from the Nan'ao One shipwreck in the South China Sea	2016	Research	China	China	East Asia	Asia	Ming	500	500	LH	0	0	0	1	2	0	0	0	0	0	0	0	0	0	0	0	0	0	0	0	0	0	0	2	Chinese Academy of Cultural Heritage; University of Chinese Academy of Sciences; University of Missouri; University of Nottingham; University of Science and Technology Beijing	Chinese Academy of Sciences; Directorate for Social, Behavioral & Economic Sciences; Ministry of Education of the People's Republic of China; National Natural Science Foundation of China	2016-05-17	10.15184/aqy.2016.67	0	0	0	0	0	0	0	0	0	0
Antiquity	Isotopic provenancing of the Salme ship burials in Pre-Viking Age Estonia	2016	Research	Estonia	Estonia	Eastern Europe	Europe	Viking	1300	1300	LH	0	0	0	1	14	0	0	0	0	0	0	0	0	0	0	0	0	0	0	0	0	0	0	32	Tallinn University; University of Tartu; University of Wisconsin–Madison	European Commission; National Science Foundation	2016-07-19	10.15184/aqy.2016.106	0	0	0	0	2	2	0	0	0	0
Antiquity	Stonehenge's Avenue and ‘Bluestonehenge’	2016	Research	Britain	UK	Western Europe	Europe	Neolithic	4300	4300	MH	0	0	0	1	8	0	0	0	0	0	0	0	0	0	0	0	0	0	0	0	0	0	0	19	Bournemouth University; Historic England; Leiden University; University College London; University of Cambridge; University of Central Lancashire; University of Leicester; University of Manchester; University of Southampton	Arts and Humanities Research Council; English Heritage	2016-07-19	10.15184/aqy.2016.98	0	0	0	0	2	0	0	0	0	0
Antiquity	First chronometric results for ‘works of the old men’: late prehistoric ‘wheels’ near Wisad Pools, Black Desert, Jordan	2016	Research	Jordan	Jordan	Southwest Asia	Asia	Neolithic	6000	6000	MH	0	0	0	1	8	0	0	0	0	0	0	0	0	0	0	0	0	0	0	0	0	0	0	11	University of Chicago; University of East Anglia; Whitman College		2016-07-19	10.15184/aqy.2016.93	0	0	0	0	0	0	0	0	0	0
Antiquity	Ancient whale exploitation in the Mediterranean: species matters	2016	Research	Mediterranean	Mediterranean	Eastern Europe, North Africa, Southwest Asia, Western Europe	Africa, Europe	Holocene	2000	2000	LH	0	0	0	1	6	0	0	0	0	0	0	0	0	0	0	0	0	0	0	0	0	0	0	11	Hebrew University of Jerusalem	Agence Nationale de la Recherche; French National Centre for Scientific Research	2016-07-19	10.15184/aqy.2016.109	0	0	0	0	1	0	0	0	0	0
Antiquity	Primordialism and the ‘Pleistocene San’ of southern Africa	2016	Debate	South Africa	South Africa	Sub-Saharan Africa	Africa	Pleistocene, Holocene	44000	0	UP, HIST, PRES	1	0	0	0	5	0	0	0	0	0	0	0	0	0	0	0	0	0	0	0	0	0	0	4	Stony Brook University; University of Johannesburg; University of Michigan–Ann Arbor; University of Oxford; University of the Witwatersrand; University of Wollongong		2016-07-19	10.15184/aqy.2016.100	0	0	0	0	1	1	0	0	0	0
Antiquity	Affad 23: settlement structures and palaeoenvironments in the Terminal Pleistocene of the Middle Nile Valley, Sudan	2016	Research	Sudan	Sudan	North Africa	Africa	Late Pleistocene	16000	16000	UP	0	0	0	1	3	0	0	0	0	0	0	0	0	0	0	0	0	0	0	0	0	0	0	4	Oxford Brookes University; Polish Academy of Sciences; University of Oxford; University of Wollongong	National Science Center	2016-07-19	10.15184/aqy.2016.110	0	0	0	0	0	0	0	0	0	0
Antiquity	The rapid emergence of the archaic Tongan state: the royal tomb of Paepaeotelea	2016	Research	Tonga	Tonga	Oceania, Australia	Oceania/Australia	Tongan	600	600	LH	0	0	0	1	2	0	0	0	0	0	0	0	0	0	0	0	0	0	0	0	0	0	0	2	Australian National University; James Cook University	Australian Research Council	2016-07-19	10.15184/aqy.2016.114	0	0	0	0	0	0	0	0	0	0
Antiquity	The earliest Near Eastern wooden spinning implements	2016	Research	Israel	Israel/Palestine	Southwest Asia	Asia	Neolithic	6000	6000	MH	0	0	0	1	2	0	0	0	0	0	0	0	0	0	0	0	0	0	0	0	0	0	0	3	Hebrew University of Jerusalem; Tel Aviv University; University of Cambridge; University of Haifa		2016-07-19	10.15184/aqy.2016.99	0	0	0	0	1	0	0	0	0	0
Antiquity	Dog molars as personal ornaments in a Kura-Araxes child burial (Kalavan-1, Armenia)	2016	Research	Armenia	Armenia	Central Asia	Asia	Neolithic	5000	5000	MH	0	0	0	1	1	0	0	0	0	0	0	0	0	0	0	0	0	0	0	0	0	0	0	1	Institute of Archaeology and Ethnography; Lumière University Lyon 2		2016-07-19	10.15184/aqy.2016.132	0	0	0	0	2	0	0	0	0	0
Antiquity	Longquan Cave: an early Upper Palaeolithic site in Henan Province, China	2016	Research	China	China	East Asia	Asia	Upper Paleolithic	32000	32000	UP	1	0	0	1	1	0	0	0	0	0	0	0	0	0	0	0	0	0	0	0	0	0	0	1	Beijing Normal University; Harvard University; Peking University	Chinese Academy of Sciences; National Natural Science Foundation of China	2016-07-19	10.15184/aqy.2016.108	0	0	0	0	1	0	0	0	0	0
Antiquity	‘Primordialism and the ‘Pleistocene San’ of southern Africa’: final reply	2016	Debate	South Africa	South Africa	Sub-Saharan Africa	Africa	Pleistocene, Holocene	44000	0	UP, HIST, PRES	1	0	0	0	0	0	0	0	0	0	0	0	0	0	0	0	0	0	0	0	0	0	0	0	Stony Brook University; University of Johannesburg; University of Michigan–Ann Arbor; University of Oxford; University of the Witwatersrand; University of Wollongong		2016-07-19	10.15184/aqy.2016.131	0	0	0	0	0	0	0	0	0	0
Antiquity	Firewood of the Napoleonic Wars: the first application of archaeological charcoal analysis to a military camp in the north of France (1803–1805)	2016	Research	France	France	Western Europe	Europe	Napoleonic	200	200	HIST	0	0	0	1	12	0	0	0	0	0	0	0	0	0	0	0	0	0	0	0	0	0	0	22	Agrocampus Ouest; Institut National de Recherches Archéologiques Préventives; Sorbonne University		2016-09-15	10.15184/aqy.2016.174	0	0	0	0	1	0	0	0	0	0
Antiquity	A fifth-millennium BC cemetery in the north Persian Gulf: the Zohreh Prehistoric Project	2016	Project Gallery	Iran	Iran	Southwest Asia	Asia	Neolithic	6000	6000	MH	0	0	0	1	11	0	0	0	0	0	0	0	0	0	0	0	0	0	0	0	0	0	0	6			2016-09-15	10.15184/aqy.2016.166	1	0	0	0	0	0	0	0	0	0
Antiquity	The early history of the Greek alphabet: new evidence from Eretria and Methone	2016	Research	Greece	Greece	Western Europe	Europe	Greek	2700	2700	LH	0	0	0	1	11	0	0	0	0	0	0	0	0	0	0	0	0	0	0	0	0	0	0	21	University of California, Los Angeles		2016-09-15	10.15184/aqy.2016.160	0	0	0	0	1	0	0	0	0	0
Antiquity	Rice, beans and trade crops on the early maritime Silk Route in Southeast Asia	2016	Research	Thailand	Thailand	Southeast Asia	Asia	Han, Mauryan	2300	2300	LH	0	0	0	1	8	0	0	0	0	0	0	0	0	0	0	0	0	0	0	0	0	0	0	12	French National Centre for Scientific Research; University College London	French National Centre for Scientific Research; Natural Environment Research Council	2016-09-15	10.15184/aqy.2016.175	0	0	0	0	4	0	0	0	0	0
Antiquity	Doctors, chefs or hominin animals? Non-edible plants and Neanderthals	2016	Debate	Spain	Spain	Western Europe	Europe	Paleolithic	30000	30000	UP	1	0	0	1	5	0	0	0	0	0	0	0	0	0	0	0	0	0	0	0	0	0	0	9	Autonomous University of Barcelona; Kyoto University; University of York		2016-09-15	10.15184/aqy.2016.134	0	0	0	0	1	0	0	0	0	0
Antiquity	Early pottery in the North American Upper Great Lakes: exploring traces of use	2016	Research	USA	USA	North America	North America	Woodland	3000	3000	LH	0	0	0	1	5	0	0	0	0	0	0	0	0	0	0	0	0	0	0	0	0	0	0	5	Brandon University; Illinois State University; Michigan State University	United States Department of Agriculture	2016-09-15	10.15184/aqy.2016.169	0	0	0	0	4	0	0	0	0	0
Antiquity	The archaeology of Anthropocene rivers: water management and landscape change in ‘Gold Rush’ Australia	2016	Research	Australia	Australia	Oceania, Australia	Oceania/Australia	Anthropocene	300	300	HIST, PRES	0	0	0	1	4	0	0	0	0	0	0	0	0	0	0	0	0	0	0	0	0	0	0	7	La Trobe University	Australian Research Council	2016-09-15	10.15184/aqy.2016.105	0	0	0	0	0	0	0	0	0	0
Antiquity	A GIS-based viewshed analysis of Chacoan tower kivas in the US Southwest: were they for seeing or to be seen?	2016	Research	New Mexico	USA	North America	North America	Chaco	1000	1000	LH	0	0	0	1	3	0	0	0	0	0	0	0	0	0	0	0	0	0	0	0	0	0	0	5	Georgia State University; University of North Florida		2016-09-15	10.15184/aqy.2016.144	0	0	0	0	3	0	0	0	0	0
Antiquity	New Palaeolithic and Mesolithic sites in the eastern Aegean: the Karaburun Archaeological Survey Project	2016	Project Gallery	Turkey	Turkey	Southwest Asia	Asia	Paleolithic, Mesolithic	15000	15000	UP	0	0	0	1	3	0	0	0	0	0	0	0	0	0	0	0	0	0	0	0	0	0	0	6	Celal Bayar University; Dokuz Eylül University; Ege University; Istanbul University; Yüzüncü Y?l University		2016-09-15	10.15184/aqy.2016.168	0	0	0	0	0	0	0	0	0	0
Antiquity	The eastern Asian ‘Middle Palaeolithic’ revisited: a view from Korea	2016	Research	Korea	North Korea, South Korea	East Asia	Asia	Upper Paleolithic	50000	50000	UP	1	0	0	1	3	0	0	0	0	0	0	0	0	0	0	0	0	0	0	0	0	0	0	4	Kyung Hee University; University of Hawaii at Manoa	National Research Foundation of Korea	2016-09-15	10.15184/aqy.2016.141	0	0	0	0	0	0	0	0	0	0
Antiquity	Pottery technology, settlement and landscape in Antofagasta de la Sierra (Catamarca, Argentina)	2016	Research	Argentina	Argentina	South America	South America	Formative	1000	1000	LH	0	0	0	1	2	0	0	0	0	0	0	0	0	0	0	0	0	0	0	0	0	0	0	4	University of Buenos Aires		2016-09-15	10.15184/aqy.2016.143	0	0	0	0	1	0	0	0	0	0
Antiquity	The anthropology and history of rock art in the Lower Congo in perspective	2016	Research	Congo	Congo	Sub-Saharan Africa	Africa	Kongo	500	200	LH, HIST	0	0	0	1	2	0	0	0	0	0	0	0	0	0	0	0	0	0	0	0	0	0	0	5	Institut des Mondes Africains		2016-09-15	10.15184/aqy.2016.142	0	0	0	0	0	0	0	0	0	0
Antiquity	Seeds of collapse? Reconstructing the ancient agricultural economy at Shivta in the Negev	2016	Project Gallery	Israel	Israel/Palestine	Southwest Asia	Asia	Byzantine	1400	1400	LH	0	0	0	1	2	0	0	0	0	0	0	0	0	0	0	0	0	0	0	0	0	0	0	5	Bar-Ilan University; University of Haifa	European Research Council; Israel Science Foundation	2016-09-15	10.15184/aqy.2016.167	0	0	0	0	0	0	0	0	0	0
Antiquity	Settlement layout and social organisation in the earliest European Neolithic	2016	Research	Aegean	Greece, Turkey, Crete	Southwest Asia, Western Europe	Asia, Europe	Neolithic	8500	8500	EH	0	0	0	1	2	0	0	0	0	0	0	0	0	0	0	0	0	0	0	0	0	0	0	2	Kiel University		2016-09-15	10.15184/aqy.2016.170	0	0	0	0	0	0	0	0	0	0
Antiquity	New investigations at the Middle Stone Age site of Pockenbank Rockshelter, Namibia	2016	Project Gallery	Namibia	Namibia	Sub-Saharan Africa	Africa	Middle Stone Age	75000	75000	UP	1	0	0	1	2	0	0	0	0	0	0	0	0	0	0	0	0	0	0	0	0	0	0	3	Goethe University Frankfurt; Namibia University of Science and Technology; University of Cape Town; University of Cologne; University of Namibia; University of the Witwatersrand		2016-09-15	10.15184/aqy.2016.165	0	0	0	0	0	0	0	0	0	0
Antiquity	The Desert Fayumat 80: revisiting a Neolithic farming community in Egypt	2016	Research	Egypt	Egypt	North Africa	Africa	Neolithic	8200	5000	MH	0	0	0	1	1	0	0	0	0	0	0	0	0	0	0	0	0	0	0	0	0	0	0	2	University College London	European Commission	2016-09-15	10.15184/aqy.2016.133	0	0	0	0	1	0	0	0	0	0
Antiquity	The application of quick response (QR) codes in archaeology: a case study at Telperion Shelter, South Africa	2016	Method	South Africa	South Africa	Sub-Saharan Africa	Africa	Present	0	0	PRES	0	0	0	1	1	0	0	0	0	0	0	0	0	0	0	0	0	0	0	0	0	0	0	1	Onderstepoort Veterinary Institute; University of Manitoba; University of the Witwatersrand		2016-09-15	10.15184/aqy.2016.135	0	0	0	0	1	0	0	0	0	0
Antiquity	Re-survey and spatial analysis of landscape developments during the first millennium BC on Cyprus	2016	Project Gallery	Cyprus	Cyprus	Western Europe	Europe	Bronze Age	3000	3000	LH	0	0	0	1	1	0	0	0	0	0	0	0	0	0	0	0	0	0	0	0	0	0	0	1	University of Chicago	United States Geological Survey	2016-09-15	10.15184/aqy.2016.164	0	0	0	0	0	0	0	0	0	0
Antiquity	Social and economic complexity in early medieval England: a central place complex of the East Anglian kingdom at Rendlesham, Suffolk	2016	Research	Britain	UK	Western Europe	Europe	Medieval	1300	1300	LH	0	0	0	1	81	0	0	0	0	0	0	0	0	0	0	0	0	0	0	0	0	0	0	127	Cardiff University		2016-11-21	10.15184/aqy.2016.186	1	0	0	0	1	0	0	0	1	0
Antiquity	A Roman miliarium from a private bath house in northern Gaul: from water technology to ritual offering	2016	Research	France	France	Western Europe	Europe	Roman	2000	2000	LH	0	0	0	1	36	0	0	0	0	0	0	0	0	0	0	0	0	0	0	0	0	0	0	85	Institut National de Recherches Archéologiques Préventives		2016-11-21	10.15184/aqy.2016.192	0	0	0	0	5	0	0	0	0	0
Antiquity	Taiwan's Early Metal Age and Southeast Asian trading systems	2016	Research	Taiwan	Taiwan, China	East Asia	Asia	Han	2400	2400	LH	0	0	0	1	19	0	0	0	0	0	0	0	0	0	0	0	0	0	0	0	0	0	0	29	Australian National University; Institute of History and Philology, Academia Sinica		2016-11-21	10.15184/aqy.2016.184	0	0	0	0	7	2	0	0	0	0
Antiquity	Al-Ashoosh: a third-millennium BC desert settlement in the United Arab Emirates	2016	Project Gallery	UAE	UAE	Southwest Asia	Asia	Neolithic	4500	4500	MH	0	0	0	1	14	0	0	0	0	0	0	0	0	0	0	0	0	0	0	0	0	0	0	14			2016-11-21	10.15184/aqy.2016.219	0	0	0	0	0	2	0	0	0	0
Antiquity	The Pain Haka burial ground on Flores: Indonesian evidence for a shared Neolithic belief system in Southeast Asia	2016	Research	Indonesia	Indonesia	Southeast Asia	Asia	Neolithic	3000	2100	LH	0	0	0	1	8	0	0	0	0	0	0	0	0	0	0	0	0	0	0	0	0	0	0	20	Max Planck Institute for the Science of Human History; National Museum of Natural History; University of Otago		2016-11-21	10.15184/aqy.2016.185	0	0	0	0	3	0	0	0	0	0
Antiquity	Exploring morphological bias in metal-detected finds	2016	Method	England	UK	Western Europe	Europe	Present	0	0	PRES	0	0	0	1	7	0	0	0	0	0	0	0	0	0	0	0	0	0	0	0	0	0	0	12	Nottingham Trent University		2016-11-21	10.15184/aqy.2016.207	0	0	0	0	0	0	0	0	0	0
Antiquity	Delphi4Delphi: first results of the digital archaeology initiative for ancient Delphi, Greece	2016	Project Gallery	Greece	Greece	Western Europe	Europe	Greek	2000	2000	LH	0	0	0	1	5	0	0	0	0	0	0	0	0	0	0	0	0	0	0	0	0	0	0	2	University of California, San Diego; University of the Aegean		2016-11-21	10.15184/aqy.2016.187	0	0	0	0	0	2	0	0	0	0
Antiquity	Dynamic places, durable structures: Early Formative agropastoral settlements of the southern Andes, Argentina	2016	Research	Argentina	Argentina	South America	South America	Formative	2200	1200	LH	0	0	0	1	5	0	0	0	0	0	0	0	0	0	0	0	0	0	0	0	0	0	0	10	National University of Córdoba; University of Notre Dame	American Mathematical Society; National Science Foundation; National Scientific and Technical Research Council	2016-11-21	10.15184/aqy.2016.213	0	0	0	0	1	0	0	0	0	0
Antiquity	Between mountain and plain: new evidence for the Middle Palaeolithic in the northern Susiana Plain, Khuzestan, Iran	2016	Project Gallery	Iran	Iran	Southwest Asia	Asia	Middle Paleolithic	100000	100000	UP	1	0	0	1	4	0	0	0	0	0	0	0	0	0	0	0	0	0	0	0	0	0	0	4	Islamic Azad University, Tehran; University of Tehran		2016-11-21	10.15184/aqy.2016.190	0	0	0	0	2	0	0	0	0	0
Antiquity	The new antiquarianism?	2016	Debate	Global	Global	Global	Global	Theory	0	0	TH	0	0	0	1	4	0	0	0	0	0	0	0	0	0	0	0	0	0	0	0	0	0	0	6	University of Sheffield		2016-11-21	10.15184/aqy.2016.216	0	0	0	0	0	0	0	0	0	0
Antiquity	Closing the seams: resolving frequently encountered issues in photogrammetric modelling	2016	Method	Global	Global	Global	Global	Present	0	0	PRES	0	0	0	1	2	0	0	0	0	0	0	0	0	0	0	0	0	0	0	0	0	0	0	1	Harvard University; University of Minnesota; University of Nebraska–Lincoln		2016-11-21	10.15184/aqy.2016.211	0	0	0	0	1	0	0	0	0	0
Antiquity	Shubayqa 6: a new Late Natufian and Pre-Pottery Neolithic A settlement in north-east Jordan	2016	Project Gallery	Jordan	Jordan	Southwest Asia	Asia	PPNA	11000	11000	PPNA	0	0	0	1	1	0	0	0	0	0	0	0	0	0	0	0	0	0	0	0	0	0	0	2	University of Bordeaux; University of Copenhagen; Weizmann Institute of Science	Danish Agency for Science and Higher Education	2016-11-21	10.15184/aqy.2016.182	0	0	0	0	1	0	0	0	0	0
Antiquity	A field archaeological perspective on the Anthropocene	2016	Project Gallery	Global	Global	Global	Global	Anthropocene	10000	0	EH, MH, LH, HIST, PRES	0	1	0	1	1	0	0	0	0	0	0	0	0	0	0	0	0	0	0	0	0	0	0	1	Aarhus University		2016-11-21	10.15184/aqy.2016.183	0	0	0	0	0	0	0	0	0	0
Antiquity	The Ypres Salient 1914–1918: historical aerial photography and the landscape of war	2017	Research	Belgium	Belgium	Western Europe	Europe	WWI	100	100	HIST	0	0	0	1	70	0	0	0	0	0	0	0	0	0	0	0	0	0	0	0	0	0	0	107	Ghent University	Research Foundation - Flanders	2017-01-20	10.15184/aqy.2016.260	1	0	0	0	7	0	0	0	0	0
Antiquity	Polychromy in Africa Proconsularis: investigating Roman statues using X-ray fluorescence spectroscopy	2017	Research	Tunisia	Tunisia	North Africa	Africa	Roman	2000	2000	LH	0	0	0	1	14	0	0	0	0	0	0	0	0	0	0	0	0	0	0	0	0	0	0	24	Laboratoire d’Archéologie Moléculaire et Structurale; National Heritage Institute; Orient et Méditerranée, Textes, Archéologie, Histoire	Ministry of Culture	2017-01-20	10.15184/aqy.2016.250	0	0	0	0	1	0	0	0	0	0
Antiquity	From one ritual to another: the long-term sequence of the Bury gallery grave (northern France, fourth–second millennia BC)	2017	Research	France	France	Western Europe	Europe	Neolithic	6000	4000	MH, LH	0	0	0	1	10	0	0	0	0	0	0	0	0	0	0	0	0	0	0	0	0	0	0	23	Archéologie et Philologie d’Orient et d’Occident; Musée de l'Homme; University of Paris	French National Centre for Scientific Research	2017-01-20	10.15184/aqy.2016.256	0	0	0	0	2	0	0	0	0	0
Antiquity	The successful ‘recipe’ for a long-lasting tradition: Nubian ceramic assemblages from Sai Island (northern Sudan) from prehistory to the New Kingdom	2017	Research	Sudan	Sudan	Sub-Saharan Africa	Africa	Prehistory to New Kingdom	9000	2000	EH, MH, LH	0	0	0	1	10	0	0	0	0	0	0	0	0	0	0	0	0	0	0	0	0	0	0	13	Ludwig-Maximilians-Universität München; TU Wien; University of Cassino and Southern Lazio; University of Vienna	Austrian Academy of Sciences; European Research Council	2017-01-20	10.15184/aqy.2016.262	0	0	0	0	0	0	0	0	0	0
Antiquity	Archaeological science and object biography: a Roman bronze lamp from Kavastu bog (Estonia)	2017	Research	Estonia	Estonia	Eastern Europe	Europe	Roman	2000	2000	LH	0	0	0	1	10	0	0	0	0	0	0	0	0	0	0	0	0	0	0	0	0	0	0	18	University of Bristol; University of Oxford; University of Tartu	Estonian Research Council; European Commission; Natural Environment Research Council	2017-01-20	10.15184/aqy.2016.247	0	0	0	0	1	0	0	0	0	0
Antiquity	A place of pilgrimage? Niuheliang and its role in Hongshan society	2017	Research	China	China	East Asia	Asia	Hongshan	6000	6000	MH	0	0	0	1	8	0	0	0	0	0	0	0	0	0	0	0	0	0	0	0	0	0	0	12	Renmin University of China; University of Hawaii at Manoa; University of Pittsburgh		2017-01-20	10.15184/aqy.2016.227	0	0	0	0	1	0	0	0	0	0
Antiquity	The Emerald Acropolis: elevating the moon and water in the rise of Cahokia	2017	Research	Illinois	USA	North America	North America	Mississippian	900	900	LH	0	0	0	1	7	0	0	0	0	0	0	0	0	0	0	0	0	0	0	0	0	0	0	10	Indiana University Bloomington; University of Illinois Urbana-Champaign	Directorate for Social, Behavioral & Economic Sciences; John Templeton Foundation	2017-01-20	10.15184/aqy.2016.253	0	0	0	0	0	0	0	0	0	0
Antiquity	Shimao and Erlitou: new perspectives on the origins of the bronze industry in central China	2017	Project Gallery	China	China	East Asia	Asia	Neolithic	4000	4000	LH	0	0	0	1	7	0	0	0	0	0	0	0	0	0	0	0	0	0	0	0	0	0	0	4	University of Oxford		2017-01-20	10.15184/aqy.2016.234	0	0	0	0	0	1	0	0	0	0
Antiquity	An archaeoacoustic study of the ?al Saflieni Hypogeum on Malta	2017	Research	Malta	Malta	Western Europe	Europe	Neolithic	5000	5000	MH	0	0	0	1	6	0	0	0	0	0	0	0	0	0	0	0	0	0	0	0	0	0	0	10	University of Huddersfield	European Commission	2017-01-20	10.15184/aqy.2016.258	0	0	0	0	1	0	0	0	0	0
Antiquity	The provenance, date and significance of a Cook-voyage Polynesian sculpture	2017	Research	Polynesia	Polynesia	Oceania, Australia	Oceania/Australia	Austronesian	400	400	HIST	0	0	0	1	5	0	0	0	0	0	0	0	0	0	0	0	0	0	0	0	0	0	0	9	Metropolitan Museum of Art; University of Auckland; University of Cambridge	Arts and Humanities Research Council; Economic and Social Research Council; European Research Council	2017-01-20	10.15184/aqy.2016.221	0	0	0	0	0	0	0	0	0	0
Antiquity	Boxing Day: a Maya polychrome pot from southern Belize	2017	Project Gallery	Belize	Belize	Central America	North America	Late Classic	1200	1200	LH	0	0	0	1	5	0	0	0	0	0	0	0	0	0	0	0	0	0	0	0	0	0	0	7	University of Cambridge	Natural History Museum	2017-01-20	10.15184/aqy.2016.223	0	0	0	0	1	0	0	0	0	0
Antiquity	Destruction and abandonment practices at La Rinconada, Ambato Valley (Catamarca, Argentina)	2017	Research	Argentina	Argentina	South America	South America	Formative	800	800	LH	0	0	0	1	3	0	0	0	0	0	0	0	0	0	0	0	0	0	0	0	0	0	0	4	University College London; University of Buenos Aires		2017-01-20	10.15184/aqy.2016.259	0	0	0	0	0	0	0	0	0	0
Antiquity	The MUP Zagros Project: tracking the Middle–Upper Palaeolithic transition in the Kermanshah region, west-central Zagros, Iran	2017	Project Gallery	Iran	Iran	Southwest Asia	Asia	Upper Paleolithic	40000	40000	UP	1	0	0	1	3	0	0	0	0	0	0	0	0	0	0	0	0	0	0	0	0	0	0	4	University of Cambridge	European Research Council	2017-01-20	10.15184/aqy.2016.261	0	0	0	0	0	0	0	0	0	0
Antiquity	Excavations at the Jah?nnam? complex: urban archaeology at Isfahan, Iran	2017	Project Gallery	Iran	Iran	Southwest Asia	Asia	Seljuk	1000	1000	LH	0	0	0	1	2	0	0	0	0	0	0	0	0	0	0	0	0	0	0	0	0	0	0	3	University of Isfahan; University of Tehran		2017-01-20	10.15184/aqy.2016.230	0	0	0	0	0	0	0	0	0	0
Antiquity	Human motifs at Neolithic Tepe Baluch, north-east Iran	2017	Project Gallery	Iran	Iran	Southwest Asia	Asia	Neolithic	6000	6000	MH	0	0	0	1	2	0	0	0	0	0	0	0	0	0	0	0	0	0	0	0	0	0	0	3	Golestan University; University of Isfahan		2017-01-20	10.15184/aqy.2016.251	0	0	0	0	0	0	0	0	0	0
Antiquity	The first evidence for Late Pleistocene hominin populations on the southern Caspian Sea coast	2017	Project Gallery	Caspian Sea	Iran	Southwest Asia	Asia	Late Pleistocene	15000	15000	UP	1	0	0	1	2	0	0	0	0	0	0	0	0	0	0	0	0	0	0	0	0	0	0	3	Tarbiat Modares University; University of Mazandaran		2017-01-20	10.15184/aqy.2016.232	0	0	0	0	0	0	0	0	0	0
Antiquity	Novel survey methods shed light on prehistoric exploration in Cyprus	2017	Project Gallery	Cyprus	Cyprus	Western Europe	Europe	Neolithic	10000	10000	EH	0	0	0	1	1	0	0	0	0	0	0	0	0	0	0	0	0	0	0	0	0	0	0	2	Trent University; University of Toronto		2017-01-20	10.15184/aqy.2016.235	0	0	0	0	0	0	0	0	0	0
Antiquity	Social science and archaeological enquiry	2017	Debate	Global	Global	Global	Global	Theory	0	0	TH	0	0	0	1	20	0	0	0	0	0	0	0	0	0	0	0	0	0	0	0	0	0	0	48	Arizona State University		2017-04-04	10.15184/aqy.2017.19	0	0	0	0	0	2	0	0	0	0
Antiquity	Art and archaeology: the visualisation of Orkney	2017	Project Gallery	Scotland, Orkney	UK	Western Europe	Europe	Present	0	0	PRES	0	0	0	0	13	0	0	0	0	0	0	0	0	0	0	0	0	0	0	0	0	0	0	20			2017-04-04	10.15184/aqy.2016.274	0	0	0	0	0	0	0	0	0	0
Antiquity	Dating Knossos and the arrival of the earliest Neolithic in the southern Aegean	2017	Research	Crete	Crete	Western Europe	Europe	Neolithic	8000	8000	MH	0	0	0	1	9	0	0	0	0	0	0	0	0	0	0	0	0	0	0	0	0	0	0	17	Aristotle University of Thessaloniki; Hellenic Ministry of Culture and Sports; National Museum of Denmark; University of Oxford	Natural Environment Research Council	2017-04-04	10.15184/aqy.2017.29	0	0	0	0	2	0	0	0	0	0
Antiquity	The lost fortress of Onoguris? Newly discovered sixth-century AD fortifications at Khuntsistsikhe, western Georgia	2017	Project Gallery	Georgia	Georgia	Central Asia	Asia	Byzantine	1400	1400	LH	0	0	0	1	8	0	0	0	0	0	0	0	0	0	0	0	0	0	0	0	0	0	0	6	Georgian National Museum; University of Cambridge; University of Winchester		2017-04-04	10.15184/aqy.2017.1	0	0	0	0	0	1	0	0	0	0
Antiquity	Protohistoric graveyards of the Swat Valley, Pakistan: new light on funerary practices and absolute chronology	2017	Research	Pakistan	Pakistan	Southwest Asia	Asia	Bronze Age	3500	3500	LH	0	0	0	1	8	0	0	0	0	0	0	0	0	0	0	0	0	0	0	0	0	0	0	1	Ministry of Cultural Heritage and Activities and Tourism; University of Padua		2017-04-04	10.15184/aqy.2017.23	1	0	0	0	0	0	0	0	1	0
Antiquity	Harvest time: crop-reaping technologies and the Neolithisation of the Central Mediterranean	2017	Project Gallery	Italy	Italy	Western Europe	Europe	Neolithic	7000	7000	MH	0	0	0	1	7	0	0	0	0	0	0	0	0	0	0	0	0	0	0	0	0	0	0	14	Institución Milá y Fontanals; Paris West University Nanterre La Défense; Travaux et Recherches Archéologiques sur les Cultures, les Espaces et les Sociétés; University of Pisa		2017-04-04	10.15184/aqy.2016.273	0	0	0	0	0	0	0	0	0	0
Antiquity	The Malian Lakes Region redefined: archaeological survey of the Gorbi Valley	2017	Research	Mali	Mali	Sub-Saharan Africa	Africa	Ghana Empire	2000	2000	LH	0	0	0	1	5	0	0	0	0	0	0	0	0	0	0	0	0	0	0	0	0	0	0	2	Yale University		2017-04-04	10.15184/aqy.2017.30	0	0	0	0	1	2	0	0	0	0
Antiquity	The first evidence of Middle Palaeolithic Nubian technology in north-central Oman	2017	Project Gallery	Oman	Oman	Southwest Asia	Asia	Middle Paleolithic	100000	100000	UP	1	0	0	1	4	0	0	0	0	0	0	0	0	0	0	0	0	0	0	0	0	0	0	8	Musée de l'Homme		2017-04-04	10.15184/aqy.2017.4	0	0	0	0	1	0	0	0	0	0
Antiquity	Investigating the proposed sanctuary near the volcanic Lago di Venere, Pantelleria, Italy, in 2014 and 2015	2017	Project Gallery	Italy	Italy	Western Europe	Europe	Roman	2000	2000	LH	0	0	0	1	3	0	0	0	0	0	0	0	0	0	0	0	0	0	0	0	0	0	0	5	Brock University; Brown University; Cornell University; University of Malta		2017-04-04	10.15184/aqy.2017.22	0	0	0	0	1	0	0	0	0	0
Antiquity	The perfect storm: climate change and ancient Maya response in the Puuc Hills region of Yucatán	2017	Research	Yucatan	Mexico	Central America	North America	Terminal Classic	1200	1200	LH	0	1	0	1	2	0	0	0	0	0	0	0	0	0	0	0	0	0	0	0	0	0	0	4	National Institute of Anthropology and History; University of Cincinnati; University of South Florida	Directorate for Geosciences; National Geographic Society; Woods Hole Oceanographic Institution	2017-04-04	10.15184/aqy.2016.266	0	0	0	0	0	0	0	0	0	0
Antiquity	Development of an early city in Central Mexico: the Tlalancaleca Archaeological Project	2017	Research	Mexico	Mexico	Central America	North America	Formative	2800	1800	LH	0	0	0	1	1	0	0	0	0	0	0	0	0	0	0	0	0	0	0	0	0	0	0	3	Kyoto University of Foreign Studies; National Autonomous University of Mexico; National Institute of Anthropology and History; Tulane University; Universidad de las Américas Puebla	Directorate for Social, Behavioral & Economic Sciences; Japan Society for the Promotion of Science; Wenner-Gren Foundation	2017-04-04	10.15184/aqy.2016.268	0	0	0	0	0	0	0	0	0	0
Antiquity	Investigating the provenance of obsidian from Neolithic and Chalcolithic sites in Bulgaria	2017	Project Gallery	Bulgaria	Bulgaria	Eastern Europe	Europe	Chalcolithic	3000	3000	LH	0	0	0	1	1	0	0	0	0	0	0	0	0	0	0	0	0	0	0	0	0	0	0	2	Bulgarian Academy of Sciences; University of Edinburgh		2017-04-04	10.15184/aqy.2017.2	0	0	0	0	0	0	0	0	0	0
Antiquity	Bronze Age wool: provenance and dye investigations of Danish textiles	2017	Research	Denmark	Denmark	Western Europe	Europe	Bronze Age	3300	3300	LH	0	0	0	1	54	0	0	0	0	0	0	0	0	0	0	0	0	0	0	0	0	0	0	87	National Museum of Denmark; Royal Institute for Cultural Heritage; University of Copenhagen; University of Gothenburg	Carlsberg Foundation; Danish National Research Foundation; European Research Council	2017-06-05	10.15184/aqy.2017.64	1	0	0	0	4	0	0	0	0	0
Antiquity	Drenovac: a Neolithic settlement in the Middle Morava Valley, Serbia	2017	Project Gallery	Serbia	Serbia	Eastern Europe	Europe	Neolithic	8100	6500	MH	0	0	0	1	15	0	0	0	0	0	0	0	0	0	0	0	0	0	0	0	0	0	0	19		Ministry of Education, Science and Technological Development	2017-06-05	10.15184/aqy.2017.41	0	0	0	0	0	1	1	0	0	0
Antiquity	Populations headed south? The Gravettian from a palaeodemographic point of view	2017	Research	Western Europe	Western Europe	Western Europe	Europe	Gravettian	20000	20000	UP	1	0	0	1	8	0	0	0	0	0	0	0	0	0	0	0	0	0	0	0	0	0	0	15	University of Cologne; University of Erlangen-Nuremberg		2017-06-05	10.15184/aqy.2017.37	0	0	0	0	1	0	0	0	0	0
Antiquity	Satellite imagery and heritage damage in Egypt: a response to Parcak et al. (2016)	2017	Debate	Egypt	Egypt	North Africa	Africa	Present	0	0	PRES	0	0	0	1	4	0	0	0	0	0	0	0	0	0	0	0	0	0	0	0	0	0	0	5	University of Oxford		2017-06-05	10.15184/aqy.2017.25	0	0	0	0	0	0	0	0	0	0
Antiquity	Final comments: looking to the future	2017	Debate	Egypt	Egypt	North Africa	Africa	Present	0	0	PRES	0	0	0	1	4	0	0	0	0	0	0	0	0	0	0	0	0	0	0	0	0	0	0	5	University of Oxford		2017-06-05	10.15184/aqy.2017.81	0	0	0	0	0	0	0	0	0	0
Antiquity	Threats to the archaeological sites of Egypt: a response to Fradley and Sheldrick	2017	Debate	Egypt	Egypt	North Africa	Africa	Present	0	0	PRES	0	0	0	1	4	0	0	0	0	0	0	0	0	0	0	0	0	0	0	0	0	0	0	5	University of Alabama at Birmingham		2017-06-05	10.15184/aqy.2017.70	0	0	0	0	0	0	0	0	0	0
Antiquity	On the Late Pliocene stone tools of the Quranwala Zone, north-west sub-Himalayas, India	2017	Project Gallery	India	India	Central Asia	Asia	Pliocene	2600000	2600000	PL	1	0	0	1	4	0	0	0	0	0	0	0	0	0	0	0	0	0	0	0	0	0	0	5	Punjabi University		2017-06-05	10.15184/aqy.2017.43	0	0	0	0	1	0	0	0	0	0
Antiquity	Bronze Age metal circulation in China	2017	Research	China	China	East Asia	Asia	Shang	3500	2500	LH	0	0	0	1	4	0	0	0	0	0	0	0	0	0	0	0	0	0	0	0	0	0	0	6	University of Oxford	European Research Council; Leverhulme Trust	2017-06-05	10.15184/aqy.2017.45	0	0	0	0	0	0	0	0	0	0
Antiquity	Londoners enticed and engrossed	2017	Debate	England	UK	Western Europe	Europe	Present	0	0	PRES	0	0	0	0	3	0	0	0	0	0	0	0	0	0	0	0	0	0	0	0	0	0	0	4	University of Cambridge		2017-06-05	10.15184/aqy.2017.78	0	0	0	0	0	0	0	0	0	0
Antiquity	Revisiting Baranda: a multi-analytical approach in classifying sixteenth/seventeenth-century glass beads from northern Zimbabwe	2017	Research	South Africa	South Africa	Sub-Saharan Africa	Africa	17th Century	300	300	HIST	0	0	0	1	2	0	0	0	0	0	0	0	0	0	0	0	0	0	0	0	0	0	0	4	Molécule aux Nano-objets Réactivité, Interactions et Spectroscopies; University of Pretoria		2017-06-05	10.15184/aqy.2017.46	0	0	0	0	0	0	0	0	0	0
Antiquity	Late Holocene guanaco hunting grounds in southern Patagonia: blinds, tactics and differential landscape use	2017	Research	Argentina	Argentina	South America	South America	Late Holocene	2500	2500	LH	0	0	0	1	2	0	0	0	0	0	0	0	0	0	0	0	0	0	0	0	0	0	0	2	National University of Austral Patagonia; National University of La Plata	National Scientific and Technical Research Council	2017-06-05	10.15184/aqy.2017.20	0	0	0	0	0	0	0	0	0	0
Antiquity	Discovery of obsidian mines on Mount Chikiani in the Lesser Caucasus of Georgia	2017	Project Gallery	Georgia	Georgia	Central Asia	Asia	Chalcolithic	4000	4000	LH	0	0	0	1	1	0	0	0	0	0	0	0	0	0	0	0	0	0	0	0	0	0	0	3	Ca' Foscari University of Venice; Institut de Recherche sur les ArchéoMATériaux		2017-06-05	10.15184/aqy.2017.39	0	0	0	0	1	0	0	0	0	0
Antiquity	The discovery of an ancient Maya causeway system in the southern Maya Mountains of Belize	2017	Project Gallery	Belize	Belize	Central America	North America	Classic	1100	1100	LH	0	0	0	1	1	0	0	0	0	0	0	0	0	0	0	0	0	0	0	0	0	0	0	3	California State University, Channel Islands		2017-06-05	10.15184/aqy.2017.38	0	0	0	0	0	0	0	0	0	0
Antiquity	In pursuit of a missing transition: the Mesolithic and Neolithic radiocarbon chronology at La Font-aux-Pigeons rockshelter	2017	Research	France	France	Western Europe	Europe	Late Mesolithic	8000	8000	MH	0	0	0	1	1	0	0	0	0	0	0	0	0	0	0	0	0	0	0	0	0	0	0	1		Agence Nationale de la Recherche; French National Centre for Scientific Research	2017-06-05	10.15184/aqy.2017.65	0	0	0	0	1	0	0	0	0	0
Antiquity	El Pacífico: early architecture and landscape during the Formative period of the Central Andes	2017	Project Gallery	Peru	Peru	South America	South America	Late Formative	3500	3500	LH	0	0	0	1	1	0	0	0	0	0	0	0	0	0	0	0	0	0	0	0	0	0	0	2			2017-06-05	10.15184/aqy.2017.40	0	0	0	0	1	0	0	0	0	0
Antiquity	Animal exploitation in the oases: an archaeozoological review of Iron Age sites in southern Central Asia	2017	Research	Turkmenistan	Turkmenistan	Central America	Asia	LBA	3500	3500	LH	0	0	0	1	1	0	0	0	0	0	0	0	0	0	0	0	0	0	0	0	0	0	0	1	Claude Bernard University Lyon 1; French National Centre for Scientific Research	French National Centre for Scientific Research; Ministry of Culture	2017-06-05	10.15184/aqy.2017.62	0	0	0	0	0	0	0	0	0	0
Antiquity	Large-scale storage and storage symbolism in the ancient Near East: a clay silo model from Tel Tsaf	2017	Research	Israel	Israel/Palestine	Southwest Asia	Asia	Protohistoric	7000	7000	MH	0	0	0	1	23	0	0	0	0	0	0	0	0	0	0	0	0	0	0	0	0	0	0	20	Deutsches Archäologisches Institut; Hebrew University of Jerusalem; University of Haifa		2017-08-08	10.15184/aqy.2017.75	2	0	0	0	1	0	0	0	0	0
Antiquity	Airborne LiDAR prospection at Lovea, an Iron Age moated settlement in central Cambodia	2017	Research	Cambodia	Cambodia	Southeast Asia	Asia	Iron Age	2400	2400	LH	0	0	0	1	14	0	0	0	0	0	0	0	0	0	0	0	0	0	0	0	0	0	0	24	Australian National University; University of Melbourne	Australian Research Council	2017-08-08	10.15184/aqy.2017.69	0	0	0	0	5	0	0	0	0	0
Antiquity	A human face carved on a pebble from the Late Natufian site of Nahal Ein Gev II	2017	Project Gallery	Israel	Israel/Palestine	Southwest Asia	Asia	Late Natufian	12000	12000	UP	0	0	0	1	7	0	0	0	0	0	0	0	0	0	0	0	0	0	0	0	0	0	0	13	Hebrew University of Jerusalem; Trent University; University of Connecticut	Directorate for Social, Behavioral & Economic Sciences; Israel Science Foundation	2017-08-08	10.15184/aqy.2017.122	0	0	0	0	2	0	0	0	0	0
Antiquity	Neolithic developments in the Gorgan Plain, south-east of the Caspian Sea	2017	Project Gallery	Iran	Iran	Southwest Asia	Asia	Neolithic	8000	8000	MH	0	0	0	1	5	0	0	0	0	0	0	0	0	0	0	0	0	0	0	0	0	0	0	4			2017-08-08	10.15184/aqy.2017.124	0	0	0	0	1	1	0	0	0	0
Antiquity	Finding Alcatrazes and early Luso-African settlement on Santiago Island, Cape Verde	2017	Project Gallery	Cape Verde	Cape Verde	Sub-Saharan Africa	Africa	Atlantic World	500	400	HIST	0	0	0	1	5	0	0	0	0	0	0	0	0	0	0	0	0	0	0	0	0	0	0	6	Universidade Nova de Lisboa; University of Cambridge; University of Leicester; University of Southampton		2017-08-08	10.15184/aqy.2017.104	0	0	0	0	2	1	0	0	0	0
Antiquity	SETinSTONE: an impact assessment of the human and environmental resource requirements of Late Bronze Age Mycenaean monumental architecture	2017	Project Gallery	Crete	Crete	Western Europe	Europe	Bronze Age	3500	3500	LH	0	0	0	1	4	0	0	0	0	0	0	0	0	0	0	0	0	0	0	0	0	0	0	7	Leiden University	European Research Council	2017-08-08	10.15184/aqy.2017.121	0	0	0	0	1	0	0	0	0	0
Antiquity	The glass beads from Ingombe Ilede	2017	Debate	Zambia	Zambia	Sub-Saharan Africa	Africa	16th Century	400	400	HIST	0	0	0	1	4	0	0	0	0	0	0	0	0	0	0	0	0	0	0	0	0	0	0	2	California State University, San Bernardino; University of the Witwatersrand		2017-08-08	10.15184/aqy.2017.96	0	0	0	0	0	1	0	0	0	0
Antiquity	Relocating Ingombe Ilede in the history of south-central Africa	2017	Debate	Zambia	Zambia	Sub-Saharan Africa	Africa	16th Century	400	400	HIST	0	0	0	1	4	0	0	0	0	0	0	0	0	0	0	0	0	0	0	0	0	0	0	3	Rice University; University of California, Santa Barbara		2017-08-08	10.15184/aqy.2017.120	0	0	0	0	0	1	0	0	0	0
Antiquity	The temple of Tulán-54: Early Formative ceremonial architecture in the Atacama Desert	2017	Research	Chile	Chile	South America	South America	Formative	2000	2000	LH	0	0	0	1	3	0	0	0	0	0	0	0	0	0	0	0	0	0	0	0	0	0	0	8	Alberto Hurtado University; University of Chile; University of Montreal	Agencia Nacional de Investigación y Desarrollo	2017-08-08	10.15184/aqy.2017.87	0	0	0	0	2	0	0	0	0	0
Antiquity	Khorbas: a Lower Palaeolithic site on Qeshm Island in the Persian Gulf	2017	Project Gallery	Iran	Iran	Southwest Asia	Asia	Lower Paleolithic	2000000	2000000	ELP	1	1	0	1	2	0	0	0	0	0	0	0	0	0	0	0	0	0	0	0	0	0	0	4			2017-08-08	10.15184/aqy.2017.91	0	0	0	0	1	0	0	0	0	0
Antiquity	City and wadi: exploring the environs of Jerash	2017	Project Gallery	Jordan	Jordan	Southwest Asia	Asia	Early Islamic	1300	1300	LH	0	0	0	1	2	0	0	0	0	0	0	0	0	0	0	0	0	0	0	0	0	0	0	3	Aarhus University; University of Münster; University of Stirling	Carlsberg Foundation; Danish National Research Foundation; Deutsche Forschungsgemeinschaft	2017-08-08	10.15184/aqy.2017.123	0	0	0	0	1	0	0	0	0	0
Antiquity	Glass and stoneware knapped tools among hunter-gatherers in southern Patagonia and Tierra del Fuego	2017	Research	Chile	Chile	South America	South America	Historic	200	200	HIST	0	0	0	1	122	0	0	0	0	0	0	0	0	0	0	0	0	0	0	0	0	0	0	205	National Scientific and Technical Research Council; National University of Austral Patagonia; Patagonian Ecosystems Investigation Research Center	National Scientific and Technical Research Council	2017-09-20	10.15184/aqy.2017.125	0	0	0	0	2	0	0	0	0	0
Antiquity	Bayesian analysis and free market trade within the Roman Empire	2017	Research	Mediterranean	Mediterranean	Eastern Europe, Western Europe	Europe	Roman	2000	2000	LH	0	0	0	1	19	0	0	0	0	0	0	0	0	0	0	0	0	0	0	0	0	0	0	54	Barcelona Supercomputing Center; University of Barcelona; University of Edinburgh	European Research Council	2017-09-20	10.15184/aqy.2017.131	0	0	0	0	3	0	0	0	0	0
Antiquity	Emptyscapes: filling an ‘empty’ Mediterranean landscape at Rusellae, Italy	2017	Research	Italy	Italy	western Europe	Europe	Multiple	NA	NA	TH	0	0	0	1	16	0	0	0	0	0	0	0	0	0	0	0	0	0	0	0	0	0	0	40	University of Siena	European Commission	2017-09-20	10.15184/aqy.2017.139	0	0	0	0	0	0	0	0	0	0
Antiquity	Understanding the layout of early coastal settlement at Unguja Ukuu, Zanzibar	2017	Research	Zanzibar	Zanzibar	Sub-Saharan Africa	Africa	Swahili	1400	1400	LH	0	0	0	1	15	0	0	0	0	0	0	0	0	0	0	0	0	0	0	0	0	0	0	30	University of York	Arts and Humanities Research Council	2017-09-20	10.15184/aqy.2017.141	0	0	0	0	1	1	0	0	0	0
Antiquity	The first Middle Palaeolithic site exhibiting obsidian industry on the northern slopes of the Central Caucasus	2017	Project Gallery	Caucasus	Georgia	Central Asia	Asia	Middle Paleolithic	100000	100000	UP	1	0	0	1	10	0	0	0	0	0	0	0	0	0	0	0	0	0	0	0	0	0	0	19	University of California, Berkeley		2017-09-20	10.15184/aqy.2017.171	0	0	0	0	2	0	0	0	0	0
Antiquity	A palimpsest grave at the Iron Age cemetery in Estark-Joshaqan, Iran	2017	Project Gallery	Iran	Iran	Southwest Asia	Asia	Iron Age	3200	3200	LH	0	0	0	1	9	0	0	0	0	0	0	0	0	0	0	0	0	0	0	0	0	0	0	16	University of Kashan; University of Warsaw		2017-09-20	10.15184/aqy.2017.168	0	0	0	0	1	0	0	0	0	0
Antiquity	‘Forest Moss’: no part of the European Neanderthal diet	2017	Project Gallery	Europe	Europe	Eastern Europe, Western Europe	Europe	Middle Paleolithic	50000	50000	UP	1	1	0	1	9	0	0	0	0	0	0	0	0	0	0	0	0	0	0	0	0	0	0	24	Universität Innsbruck; University of Glasgow; University of Minnesota		2017-09-20	10.15184/aqy.2017.165	0	0	0	0	1	0	0	0	0	0
Antiquity	Flint quarrying in north-eastern Iberia: quarry sites and the initial transformation of raw material	2017	Project Gallery	Spain	Spain	Western Europe	Europe	Multiple	7000	0	MH, LH, HIST, PRES	0	0	0	1	8	0	0	0	0	0	0	0	0	0	0	0	0	0	0	0	0	0	0	13	Spanish National Research Council	Government of Catalonia; Ministry of Economy, Industry and Competitiveness; Spanish National Research Council	2017-09-20	10.15184/aqy.2017.167	0	0	0	0	1	0	0	0	0	0
Antiquity	Semi-automated detection of looting in Afghanistan using multispectral imagery and principal component analysis	2017	Method	Afghanistan	Afghanistan	Southwest Asia	Asia	Present	0	0	PRES	0	0	0	1	7	0	0	0	0	0	0	0	0	0	0	0	0	0	0	0	0	0	0	10	University of Central Florida; University of Chicago		2017-09-20	10.15184/aqy.2017.90	0	0	0	0	0	0	0	0	0	0
Antiquity	Integrating the Old World into the New: an ‘Idol from the West Indies’	2017	Research	Caribbean	Caribbean	Central America	North America	Colonial	500	500	HIST	0	0	0	1	6	0	0	0	0	0	0	0	0	0	0	0	0	0	0	0	0	0	0	17	Defence Academy of the United Kingdom; Forest Products Laboratory; University of Oxford	Natural Environment Research Council	2017-09-20	10.15184/aqy.2017.151	0	0	0	0	1	0	0	0	0	0
Antiquity	Agents and commodities: a response to Brughmans and Poblome (2016) on modelling the Roman economy	2017	Debate	Italy	Italy	Western Europe	Europe	Roman	2000	2000	LH	0	0	0	1	5	0	0	0	0	0	0	0	0	0	0	0	0	0	0	0	0	0	0	7	Cornell University		2017-09-20	10.15184/aqy.2017.138	0	0	0	0	0	0	0	0	0	0
Antiquity	Archaeological reconnaissance of the Late Pleistocene Red Sea coast in the Danakil	2017	Project Gallery	Ethiopia	Ethiopia	Sub-Saharan Africa	Africa	Late Pleistocene	23000	23000	UP	1	1	0	1	5	0	0	0	0	0	0	0	0	0	0	0	0	0	0	0	0	0	0	8	University of Louisville; University of Tübingen		2017-09-20	10.15184/aqy.2017.172	0	0	0	0	0	0	0	0	0	0
Antiquity	A recent reconnaissance of the central Helmand Valley	2017	Project Gallery	Afghanistan	Afghanistan	Southwest Asia	Asia	Early Islamic	1000	1000	LH	0	0	0	1	4	0	0	0	0	0	0	0	0	0	0	0	0	0	0	0	0	0	0	7	California State University, Channel Islands	United States Army	2017-09-20	10.15184/aqy.2017.173	0	0	0	0	1	0	0	0	0	0
Antiquity	The case for computational modelling of the Roman economy: a reply to Van Oyen	2017	Debate	Mediterranean	Mediterranean	Eastern Europe, Western Europe	Europe	Roman	2000	2000	LH	0	0	0	1	4	0	0	0	0	0	0	0	0	0	0	0	0	0	0	0	0	0	0	6	KU Leuven; University of Oxford		2017-09-20	10.15184/aqy.2017.166	0	0	0	0	0	0	0	0	0	0
Antiquity	Towards a landscape archaeology of Buddhist cave-temples in China	2017	Project Gallery	China	China	East Asia	Asia	Imperial	1800	1800	LH	0	0	0	1	3	0	0	0	0	0	0	0	0	0	0	0	0	0	0	0	0	0	0	6	Peking University		2017-09-20	10.15184/aqy.2017.169	0	0	0	0	1	0	0	0	0	0
Antiquity	Our fourth Lascaux	2017	Debate	France	France	Western Europe	Europe	Present	0	0	PRES	1	0	0	1	3	0	0	0	0	0	0	0	0	0	0	0	0	0	0	0	0	0	0	5	University of Cambridge		2017-09-20	10.15184/aqy.2017.145	0	0	0	0	0	0	0	0	0	0
Antiquity	New radiocarbon dates and the herder occupation at Kasteelberg B, South Africa	2017	Research	South Africa	South Africa	Sub-Saharan Africa	Africa	Pastoralist	1000	1000	LH	0	0	0	1	2	0	0	0	0	0	0	0	0	0	0	0	0	0	0	0	0	0	0	5	Lawrence Livermore National Laboratory; Texas State University; University of Cape Town; University of the Witwatersrand	United States Department of Energy	2017-09-20	10.15184/aqy.2017.102	0	0	0	0	0	0	0	0	0	0
Antiquity	New research on the Late Pleistocene in the Lim Channel, Istria	2017	Project Gallery	Croatia	Croatia	Eastern Europe	Europe	Late Pleistocene	20000	20000	UP	1	0	0	1	2	0	0	0	0	0	0	0	0	0	0	0	0	0	0	0	0	0	0	5	Archaeological Museum in Zagreb; Eastern Oregon University; Illinois State University; Institute for Anthropological Research; University of Southampton; University of Wyoming; University of Zagreb	Croatian Science Foundation	2017-09-20	10.15184/aqy.2017.170	0	0	0	0	0	0	0	0	0	0
Antiquity	The Kostënki 18 child burial and the cultural and funerary landscape of Mid Upper Palaeolithic European Russia	2017	Research	Russia	Russia	Central Asia	Europe	Gravettian	20000	20000	UP	1	0	0	1	22	0	0	0	0	0	0	0	0	0	0	0	0	0	0	0	0	0	0	39	Institute of History of Material Culture; University of Bordeaux; University of Oxford	European Research Council; Leverhulme Trust; Russian Foundation for Basic Research	2017-12-06	10.15184/aqy.2017.150	0	0	0	0	1	0	0	0	0	0
Antiquity	Exploring the emergence of an ‘Aquatic’ Neolithic in the Russian Far East: organic residue analysis of early hunter-gatherer pottery from Sakhalin Island	2017	Research	Russia	Russia	Central Asia	Asia	Neolithic	8000	8000	MH	0	0	0	1	19	0	0	0	0	0	0	0	0	0	0	0	0	0	0	0	0	0	0	28	Hokkaido University; Sakhalin State University; Stockholm University; University of California, Berkeley; University of Liverpool; University of York	Arts and Humanities Research Council; Japan Society for the Promotion of Science; Leverhulme Trust; Russian Science Foundation	2017-12-06	10.15184/aqy.2017.183	0	0	0	0	9	0	1	0	0	0
Antiquity	Spiralled patchwork in pottery manufacture and the introduction of farming to Southern Europe	2017	Research	Italy	Italy	western Europe	Europe	Neolithic	6000	6000	MH	0	0	0	1	9	0	0	0	0	0	0	0	0	0	0	0	0	0	0	0	0	0	0	20	GeoAzur; Institute of Biology Valrose; Université Côte d'Azur; University of Genoa; University of Pisa	Agence Nationale de la Recherche; French National Centre for Scientific Research; National Museum of Natural History	2017-12-06	10.15184/aqy.2017.187	0	0	0	0	2	0	0	0	0	0
Antiquity	A Late Palaeolithic assemblage at Kunjaram, south-east India	2017	Project Gallery	India	India	Southeast Asia	Asia	Late Paleolithic	25000	25000	UP	1	0	0	1	8	0	0	0	0	0	0	0	0	0	0	0	0	0	0	0	0	0	0	17	Deccan College Post Graduate and Research Institute; Indian Space Research Organisation; National Remote Sensing Centre; Sharma Centre for Heritage Education India	Indian Space Research Organisation	2017-12-06	10.15184/aqy.2017.214	0	0	0	0	1	0	0	0	0	0
Antiquity	New archaeological investigations at the Lothagam harpoon site at Lake Turkana	2017	Project Gallery	Kenya	Kenya	Sub-Saharan Africa	Africa	Early Holocene	10000	10000	EH	0	1	0	1	7	0	0	0	0	0	0	0	0	0	0	0	0	0	0	0	0	0	0	8	Max Planck Institute for the Science of Human History; Michigan State University; Nanyang Technological University; National Museums of Kenya; Stony Brook University	Wenner-Gren Foundation	2017-12-06	10.15184/aqy.2017.215	0	0	0	0	0	3	0	0	0	0
Antiquity	A new Later Upper Palaeolithic open-air site with articulated horse bone in the Colne Valley, Berkshire	2017	Project Gallery	Britain	UK	Western Europe	Europe	Late Upper Paleolithic	11500	11500	EH	1	0	0	1	5	0	0	0	0	0	0	0	0	0	0	0	0	0	0	0	0	0	0	8	Natural History Museum; University College London; University of Oxford		2017-12-06	10.15184/aqy.2017.216	0	0	0	0	0	0	0	0	0	0
Antiquity	Reverential abandonment: a termination ritual at the ancient Maya polity of El Palmar	2017	Research	Mexico	Mexico	Central America	North America	Maya	1500	1500	LH	0	0	0	1	4	0	0	0	0	0	0	0	0	0	0	0	0	0	0	0	0	0	0	7	University of California, Riverside	American Philosophical Society; Japan Society for the Promotion of Science; National Geographic Society; National Science Foundation	2017-12-06	10.15184/aqy.2017.143	0	0	0	0	1	0	0	0	0	0
Antiquity	Ushbulak-1: new Initial Upper Palaeolithic evidence from Central Asia	2017	Project Gallery	Kazakhstan	Kazakhstan	Central Asia	Asia	Initial Upper Paleolithic	40000	40000	UP	1	0	0	1	4	0	0	0	0	0	0	0	0	0	0	0	0	0	0	0	0	0	0	6	Altai State University; Institute of Archaeology and Ethnography; Novosibirsk State University	Russian Science Foundation	2017-12-06	10.15184/aqy.2017.208	0	0	0	0	0	0	0	0	0	0
Antiquity	New investigations of the Epipalaeolithic in western Central Asia: Obishir-5	2017	Project Gallery	Kyrgyzstan	Kyrgyzstan	Central Asia	Asia	Epipaleolithic	10000	10000	UP	0	0	0	1	4	0	0	0	0	0	0	0	0	0	0	0	0	0	0	0	0	0	0	6	Altai State University; American University of Central Asia; Institute of Archaeology and Ethnography; Instytut Nauk Geologicznych; Novosibirsk State University; University of Toronto	Russian Science Foundation	2017-12-06	10.15184/aqy.2017.213	0	0	0	0	0	0	0	0	0	0
Antiquity	Franklin's fate: discoveries and prospects	2017	Debate	Canada	Canada	North America	North America	Historic	150	150	HIST	0	0	0	1	2	0	0	0	0	0	0	0	0	0	0	0	0	0	0	0	0	0	0	4	University of Cambridge		2017-12-06	10.15184/aqy.2017.194	0	0	0	0	1	0	0	0	0	0
Antiquity	Aurochs bone deposits at Kfar HaHoresh and the southern Levant across the agricultural transition	2017	Research	Israel	Israel/Palestine	Southwest Asia	Asia	Early Holocene	10000	10000	EH	0	0	0	1	1	0	0	0	0	0	0	0	0	0	0	0	0	0	0	0	0	0	0	0	Hebrew University of Jerusalem; University of Connecticut	Directorate for Social, Behavioral & Economic Sciences; Israel Science Foundation	2017-12-06	10.15184/aqy.2017.179	0	0	0	0	4	0	0	0	0	0
Antiquity	Monitoring the impact of coastal erosion on archaeological sites: the Cyprus Ancient Shoreline Project	2018	Project Gallery	Cyprus	Cyprus	Western Europe	Europe	Present	0	0	PRES	0	1	0	1	20	0	0	0	0	0	0	0	0	0	0	0	0	0	0	0	0	0	0	29	Cornell University		2018-02-09	10.15184/aqy.2018.1	0	0	0	0	1	0	0	0	0	0
Antiquity	Lithic analysis and the transition to the Neolithic in the Upper Tigris Valley: recent excavations at Hasankeyf Höyük	2018	Research	Turkey	Turkey	Southwest Asia	Asia	Neolithic	11000	11000	EH	0	0	0	1	13	0	0	0	0	0	0	0	0	0	0	0	0	0	0	0	0	0	0	26	University of Tsukuba	Japan Society for the Promotion of Science	2018-02-09	10.15184/aqy.2017.219	0	0	0	0	3	0	0	0	0	0
Antiquity	Palaeolithic art at Grotta di Cala dei Genovesi, Sicily: a new chronology for mobiliary and parietal depictions	2018	Research	Italy	Italy	Western Europe	Europe	Upper Paleolithic	30000	30000	UP	1	0	0	1	8	0	0	0	0	0	0	0	0	0	0	0	0	0	0	0	0	0	0	16	Kiel University; Niedersächsisches Landesamt für Denkmalpflege; Universidad Isabel I de Castilla; University of Erlangen-Nuremberg; University of the Basque Country		2018-02-09	10.15184/aqy.2017.209	0	0	0	0	2	0	0	0	0	0
Antiquity	The Desert Fayum in the twenty-first century	2018	Debate	Egypt	Egypt	North Africa	Africa	Present	0	0	PRES	0	0	0	0	7	0	0	0	0	0	0	0	0	0	0	0	0	0	0	0	0	0	0	21	KU Leuven; Royal Belgian Institute of Natural Sciences; University of Auckland; University of California, Los Angeles		2018-02-09	10.15184/aqy.2017.178	0	0	0	0	1	0	0	0	0	0
Antiquity	Rows with the neighbours: the short lives of longhouses at the Neolithic site of Versend-Gilencsa	2018	Research	Hungary	Hungary	Eastern Europe	Europe	Neolithic	7200	7200	MH	0	0	0	1	3	0	0	0	0	0	0	0	0	0	0	0	0	0	0	0	0	0	0	12	Cardiff University; Historic England; Institute of Archaeology; Queen's University Belfast; University of Stirling	Deutsche Forschungsgemeinschaft; European Research Council	2018-02-09	10.15184/aqy.2017.218	0	0	0	0	2	0	0	0	0	0
Antiquity	Radiocarbon dating and Bayesian modelling of one of Remote Oceania's oldest cemeteries at Chelechol ra Orrak, Palau	2018	Research	Palau	Palau	Oceania, Australia	Oceania/Australia	Holocene	3000	3000	LH	0	0	0	1	2	0	0	0	0	0	0	0	0	0	0	0	0	0	0	0	0	0	0	4	University of Oregon		2018-02-09	10.15184/aqy.2017.229	0	0	0	0	3	0	0	0	0	0
Antiquity	‘Differing in status, but one in spirit’: sacred space and social diversity at island monasteries in Connemara, Ireland	2018	Research	Ireland	Ireland	Western Europe	Europe	Medieval	1100	1100	LH	0	0	0	1	40	0	0	0	0	0	0	0	0	0	0	0	0	0	0	0	0	0	0	73	Arizona State University; Northwestern University; University of Notre Dame	Directorate for Social, Behavioral & Economic Sciences	2018-04-24	10.15184/aqy.2018.13	0	0	0	0	2	0	0	0	0	0
Antiquity	The discovery of the earliest specialised Middle Neolithic pottery workshop in western Thessaly, central Greece	2018	Project Gallery	Greece	Greece	Western Europe	Europe	Neolithic	7000	7000	MH	0	0	0	1	25	0	0	0	0	0	0	0	0	0	0	0	0	0	0	0	0	0	0	28	Aristotle University of Thessaloniki; Hellenic Ministry of Culture and Sports; University of Nottingham		2018-04-24	10.15184/aqy.2018.54	1	0	0	0	1	0	0	0	0	0
Antiquity	The Digital Index of North American Archaeology: networking government data to navigate an uncertain future for the past	2018	Research	North America	North America	North America	North America	Present	0	0	PRES	0	0	0	1	25	0	0	0	0	0	0	0	0	0	0	0	0	0	0	0	0	0	0	26	Alexandria Archive Institute; Indiana University Bloomington; Indiana University South Bend; Northern Kentucky University; University of Tennessee at Knoxville	Directorate for Social, Behavioral & Economic Sciences; Institute of Museum and Library Services	2018-04-24	10.15184/aqy.2018.32	1	0	0	0	1	0	0	0	0	0
Antiquity	Tradition and transformation in Sámi animal-offering practices	2018	Research	Finland	Finland	western Europe	Europe	Sami	400	400	HIST	0	0	0	1	24	0	0	0	0	0	0	0	0	0	0	0	0	0	0	0	0	0	0	32	Ájtte; Stockholm University; University of Oulu; University of Tromsø - The Arctic University of Norway	Academy of Finland; European Research Council; Lars Hierta Memorial Foundation	2018-04-24	10.15184/aqy.2018.20	1	0	0	0	2	0	0	0	0	0
Antiquity	Symmetry is its own reward: on the character and significance of Acheulean handaxe symmetry in the Middle Pleistocene	2018	Research	England	UK	western Europe	Europe	Acheulean	1400000	1400000	LLP, MP	1	0	0	1	23	0	0	0	0	0	0	0	0	0	0	0	0	0	0	0	0	0	0	26	Durham University		2018-04-24	10.15184/aqy.2018.35	1	0	0	0	4	0	0	0	0	0
Antiquity	Missing link: an early wool textile from Pustopolje in Bosnia and Herzegovina	2018	Research	Bosnia	Bosnia	Eastern Europe	Europe	Bronze Age	3500	3500	LH	0	0	0	1	18	0	0	0	0	0	0	0	0	0	0	0	0	0	0	0	0	0	0	34	Natural History Museum Vienna; Norwegian University of Science and Technology		2018-04-24	10.15184/aqy.2018.18	0	0	0	0	2	0	0	0	0	0
Antiquity	Decolonial archaeology as social justice	2018	Debate	Global	Global	Global	Global	Present	0	0	PRES	0	0	0	1	18	0	0	0	0	0	0	0	0	0	0	0	0	0	0	0	0	0	0	25	Brown University		2018-04-24	10.15184/aqy.2018.17	0	0	0	0	0	0	0	0	0	0
Antiquity	Trichuris trichiurain the mummified remains of southern Siberian nomads	2018	Research	Russia	Russia	central Asia	Asia	Iron Age	2000	2000	LH	0	0	0	1	16	0	0	0	0	0	0	0	0	0	0	0	0	0	0	0	0	0	0	26	Institute of Archaeology and Ethnography; Siberian Branch of the Russian Academy of Sciences; State Hermitage Museum	Russian Foundation for Basic Research; Siberian Branch of the Russian Academy of Sciences	2018-04-24	10.15184/aqy.2018.12	0	0	0	0	1	0	0	0	0	0
Antiquity	Progress, problems, and possibilities of GIS in the South Caucasus: an international workshop summary	2018	Project Gallery	Armenia	Armenia	Central Asia	Asia	Present	0	0	PRES	0	0	0	1	15	0	0	0	0	0	0	0	0	0	0	0	0	0	0	0	0	0	0	5	Durham University; New York University; Purdue University West Lafayette; University of Pennsylvania		2018-04-24	10.15184/aqy.2018.55	1	0	0	0	1	0	0	0	0	0
Antiquity	Collapse or transformation? Regeneration and innovation at the turn of the first millennium BC at Arslantepe, Turkey	2018	Project Gallery	Turkey	Turkey	Southwest Asia	Asia	Iron Age	2500	2500	LH	0	0	0	1	13	0	0	0	0	0	0	0	0	0	0	0	0	0	0	0	0	0	0	3	Freie Universität Berlin; National Research Council; Sapienza University of Rome	Ministero degli Affari Esteri	2018-04-24	10.15184/aqy.2018.56	1	0	0	0	0	0	0	0	0	0
Antiquity	A possible Late Pleistocene forager site from the Karaburun Peninsula, western Turkey	2018	Project Gallery	Turkey	Turkey	Southwest Asia	Asia	Late Pleistocene	15000	15000	UP	0	0	0	1	13	0	0	0	0	0	0	0	0	0	0	0	0	0	0	0	0	0	0	4	Ardahan University; Dokuz Eylül University; Ege University; Yüzüncü Y?l University		2018-04-24	10.15184/aqy.2018.51	1	0	0	0	0	0	0	0	0	0
Antiquity	Connecting Early Neolithic worlds: excavating Mala (Nova) Pe?ina in Dalmatian Zagora, Croatia	2018	Project Gallery	Croatia	Croatia	Eastern Europe	Europe	Neolithic	7000	7000	MH	0	0	0	1	13	0	0	0	0	0	0	0	0	0	0	0	0	0	0	0	0	0	0	3	Archaeological Museum in Zagreb; Cardiff University		2018-04-24	10.15184/aqy.2018.57	1	0	0	0	1	0	0	0	0	0
Antiquity	The first possible evidence of the Aceramic Neolithic in the Iranian Central Plateau	2018	Project Gallery	Iran	Iran	Southwest Asia	Asia	Aceramic Neolithic	9000	9000	EH	0	0	0	1	9	0	0	0	0	0	0	0	0	0	0	0	0	0	0	0	0	0	0	0	University of Tehran		2018-04-24	10.15184/aqy.2018.52	1	0	0	0	0	0	0	0	0	0
Antiquity	The Palaeolithic of Seimarreh Valley in the Central Zagros, Iran	2018	Project Gallery	Iran	Iran	Southwest Asia	Asia	Paleolithic	100000	100000	UP	1	0	0	1	9	0	0	0	0	0	0	0	0	0	0	0	0	0	0	0	0	0	0	0	University of Isfahan; University of Tehran		2018-04-24	10.15184/aqy.2018.59	1	0	0	0	0	0	0	0	0	0
Antiquity	The Georgian Caucasus and its resources: the exploitation of the Mount Chikiani uplands during the metal ages	2018	Project Gallery	Georgia	Georgia	central asia	asia	Metal Ages	3000	3000	LH	0	0	0	1	9	0	0	0	0	0	0	0	0	0	0	0	0	0	0	0	0	0	0	0	Ca' Foscari University of Venice		2018-04-24	10.15184/aqy.2018.53	1	0	0	0	0	0	0	0	0	0
Antiquity	Technologies of urbanism in Mesoamerica: the pre-Columbian bridges of Cotzumalhuapa, Guatemala	2018	Research	Guatemala	Guatemala	central America	North America	Precolumbian	500	500	LH	0	0	0	1	7	0	0	0	0	0	0	0	0	0	0	0	0	0	0	0	0	0	0	15	Yale University	National Geographic Society; Wenner-Gren Foundation	2018-04-24	10.15184/aqy.2017.228	0	0	0	0	1	0	0	0	0	0
Antiquity	The Anyang Xibeigang Shang royal tombs revisited: a social archaeological approach	2018	Research	China	China	East Asia	Asia	Bronze Age	3200	3200	LH	0	0	0	1	14	0	0	0	0	0	0	0	0	0	0	0	0	0	0	0	0	0	0	28	Academia Sinica; Kyushu University	Japan Society for the Promotion of Science	2018-05-31	10.15184/aqy.2018.19	0	0	0	0	2	1	0	0	0	0
Antiquity	The weight of ritual: Classic Maya jade head pendants in the round	2018	Research	Guatemala	Guatemala	central america	North America	Classic	1000	1000	LH	0	0	0	1	75	0	0	0	0	0	0	0	0	0	0	0	0	0	0	0	0	0	0	122	Northern Kentucky University; San Diego Mesa College; University of Montreal	National Geographic Society; Social Sciences and Humanities Research Council; Waitt Foundation	2018-06-27	10.15184/aqy.2018.65	1	0	0	0	3	0	0	0	0	0
Antiquity	The unique Solutrean laurel-leaf points of Volgu: heat-treated or not?	2018	Research	France	France	Western Europe	Europe	Solutrean	15000	15000	UP	1	0	0	1	39	0	0	0	0	0	0	0	0	0	0	0	0	0	0	0	0	0	0	57	Sorbonne University; University of Tübingen	Deutsche Forschungsgemeinschaft	2018-06-27	10.15184/aqy.2018.87	0	0	0	0	2	1	0	0	0	0
Antiquity	Fulayj: a Late Sasanian fort on the Arabian coast	2018	Research	Oman	Oman	Southwest Asia	Asia	Sassanian	1300	1300	LH	0	0	0	1	22	0	0	0	0	0	0	0	0	0	0	0	0	0	0	0	0	0	0	34	Durham University; Sultan Qaboos University; University of Edinburgh	European Research Council	2018-06-27	10.15184/aqy.2018.64	0	0	0	0	1	1	0	0	0	0
Antiquity	Underwater archaeology and submerged landscapes in western Australia	2018	Project Gallery	Australia	Australia	Oceania, Australia	Oceania/Australia	Pleistocene, Holocene	50000	0	UP, HIST, PRES	0	1	0	1	22	0	0	0	0	0	0	0	0	0	0	0	0	0	0	0	0	0	0	40	Curtin University; Flinders University; James Cook University; Moesgaard Museum; University of Western Australia; University of York	Australian Research Council	2018-06-27	10.15184/aqy.2018.103	0	0	0	0	0	0	0	0	0	0
Antiquity	Documenting, disseminating and archiving data from the Teotihuacan Mapping Project	2018	Project Gallery	Mexico	Mexico	Central America	North America	Classic	1500	1500	LH	0	0	0	1	21	0	0	0	0	0	0	0	0	0	0	0	0	0	0	0	0	0	0	31	Arizona State University		2018-06-27	10.15184/aqy.2018.102	0	0	0	0	0	0	0	0	0	0
Antiquity	From Etruscan urban centre to medieval fortified village: San Giuliano Archaeological Research Project	2018	Project Gallery	Italy	Italy	Western Europe	Europe	Eutruscan	1000	1000	LH	0	0	0	1	20	0	0	0	0	0	0	0	0	0	0	0	0	0	0	0	0	0	0	37	Anderson University - Indiana; Baylor University; Vanderbilt University		2018-06-27	10.15184/aqy.2018.99	0	0	0	0	3	0	0	0	0	0
Antiquity	A tale of two tells: dating the Çatalhöyük West Mound	2018	Research	Turkey	Turkey	Southwest Asia	Asia	Neolithic	8000	8000	MH	0	0	0	1	16	0	0	0	0	0	0	0	0	0	0	0	0	0	0	0	0	0	0	17	Freie Universität Berlin; Historic England; University at Buffalo, State University of New York; University of Oxford; University of Reading; University of York	Natural Environment Research Council	2018-06-27	10.15184/aqy.2018.91	0	0	0	0	0	1	3	0	0	0
Antiquity	Landscapes of life and conflict in northern Spain: the ‘Monte Bernorio in its Environment’ project	2018	Project Gallery	Spain	Spain	Western Europe	Europe	Iron Age	2000	2000	LH	0	0	0	1	13	0	0	0	0	0	0	0	0	0	0	0	0	0	0	0	0	0	0	23	Complutense University of Madrid; University of Edinburgh		2018-06-27	10.15184/aqy.2018.100	0	0	0	0	1	0	0	0	0	0
Antiquity	Portable art and personal ornaments from Txina-Txina: a new Later Stone Age site in the Limpopo River Valley, southern Mozambique	2018	Project Gallery	Mozambique	Mozambique	Sub-Saharan Africa	Africa	Late Stone Age	20000	20000	UP	1	0	0	1	10	0	0	0	0	0	0	0	0	0	0	0	0	0	0	0	0	0	0	21	Eduardo Mondlane University; University of Algarve; University of Louisville; University of North Carolina Wilmington	Fundação para a Ciência e Tecnologia; National Geographic Society	2018-06-27	10.15184/aqy.2018.95	0	0	0	0	1	0	0	0	0	0
Antiquity	Cave sanctuaries in the Bronze Age Cyclades? New evidence from the island of Paros, Greece	2018	Project Gallery	Greece	Greece	Western Europe	Europe	Bronze Age	3500	3500	LH	0	0	0	1	9	0	0	0	0	0	0	0	0	0	0	0	0	0	0	0	0	0	0	15	Hellenic Ministry of Culture and Sports		2018-06-27	10.15184/aqy.2018.97	0	0	0	0	1	0	0	0	0	0
Antiquity	Evidence for early human occupation at high altitudes in western Central Asia: the Alay site	2018	Project Gallery	Kyrgyzstan	Kyrgyzstan	Central Asia	Asia	Final Pleistocene	13000	7000	UP, EH	1	0	0	1	7	0	0	0	0	0	0	0	0	0	0	0	0	0	0	0	0	0	0	12	American University of Central Asia; Institute of Archaeology and Ethnography; Max Planck Institute for the Science of Human History	Siberian Branch of the Russian Academy of Sciences	2018-06-27	10.15184/aqy.2018.94	0	0	0	0	0	0	0	0	0	0
Antiquity	A first absolute chronology for Late Neolithic to Early Bronze Age Myanmar: new AMS 14C dates from Nyaung'gan and Oakaie	2018	Research	Myanmar	Myanmar	Southeast Asia	Asia	Neolithic, Bronze Age	3500	3500	LH	0	0	0	1	7	0	0	0	0	0	0	0	0	0	0	0	0	0	0	0	0	0	0	10	Australian National University; École Pratique des Hautes Études; French National Centre for Scientific Research; Institut National de Recherches Archéologiques Préventives; James Cook University; Mandalay University; University College London; University of Otago; University of Paris; University of Tennessee at Knoxville; University of Vienna	Natural Environment Research Council	2018-06-27	10.15184/aqy.2018.66	0	0	0	0	2	0	0	0	0	0
Antiquity	Kite-like structures in the Nama Karoo of South Africa	2018	Project Gallery	South Africa	South Africa	Sub-Saharan Africa	Africa	Iron Age	1700	1700	LH	0	0	0	1	6	0	0	0	0	0	0	0	0	0	0	0	0	0	0	0	0	0	0	10	University of Johannesburg		2018-06-27	10.15184/aqy.2018.96	0	0	0	0	0	0	0	0	0	0
Antiquity	A Buddhist monastery revealed by UAV survey and ground-penetrating radar in eastern Mongolia	2018	Project Gallery	Mongolia	Mongolia	Central Asia	Asia	Mongol	400	400	HIST	0	0	0	1	6	0	0	0	0	0	0	0	0	0	0	0	0	0	0	0	0	0	0	9	National University of Mongolia; Royal Geographical Society; University of Bristol		2018-06-27	10.15184/aqy.2018.104	0	0	0	0	1	0	0	0	0	0
Antiquity	Tools make tools: changes in bone and antler manufacture at Late Bronze and Early Iron Age Polish sites	2018	Project Gallery	Poland	Poland	Western Europe	Europe	Bronze Age, Iron Age	2800	2800	LH	0	0	0	1	4	0	0	0	0	0	0	0	0	0	0	0	0	0	0	0	0	0	0	8			2018-06-27	10.15184/aqy.2018.98	0	0	0	0	1	0	0	0	0	0
Antiquity	Harvesting and processing wild cereals in the Upper Palaeolithic Yellow River Valley, China	2018	Research	China	China	East Asia	Asia	Upper Paleolithic	28000	28000	UP	0	0	0	1	1	0	0	0	0	0	0	0	0	0	0	0	0	0	0	0	0	0	0	1	Henan University; Institute of Archaeology; Shanxi Museum; Shanxi University; Stanford University		2018-06-27	10.15184/aqy.2018.36	0	0	0	0	0	0	0	0	0	0
Antiquity	Elites and commoners at Great Zimbabwe: archaeological and ethnographic insights on social power	2018	Research	Zimbabwe	Zimbabwe	Sub-Saharan Africa	Africa	Great Zimbabwe	1000	1000	LH	0	0	0	1	31	0	0	0	0	0	0	0	0	0	0	0	0	0	0	0	0	0	0	56	University of Cape Town		2018-08-22	10.15184/aqy.2018.137	0	0	0	0	3	0	0	0	0	0
Antiquity	Between foraging and farming: strategic responses to the Holocene Thermal Maximum in Southeast Asia	2018	Research	Vietnam	Vietnam	Southeast Asia	Asia	Holocene	5000	5000	MH	0	1	0	1	15	0	0	0	0	0	0	0	0	0	0	0	0	0	0	0	0	0	0	25	Australian National University; James Cook University; Max Planck Institute for the Science of Human History; Sapporo Medical University; University College London; University of Ferrara; University of Otago	Australian Research Council; Japan Society for the Promotion of Science; Natural Environment Research Council	2018-08-22	10.15184/aqy.2018.69	0	0	0	0	1	0	0	0	0	0
Antiquity	Evaluating Chaco migration scenarios using dynamic social network analysis	2018	Research	New Mexico	USA	North America	North America	Chaco	1000	1000	LH	0	0	0	1	7	0	0	0	0	0	0	0	0	0	0	0	0	0	0	0	0	0	0	21	Archaeology Southwest; Arizona State University; University of Arizona; University of New Mexico	Directorate for Social, Behavioral & Economic Sciences	2018-08-22	10.15184/aqy.2018.86	0	0	0	0	3	0	0	0	0	0
Antiquity	Isotopic evidence for mobility at large-scale human aggregations in Copper Age Iberia: the mega-site of Marroquíes	2018	Research	Spain	Spain	Western Europe	Europe	Chalcolithic	5000	5000	MH	0	0	0	1	7	0	0	0	0	0	0	0	0	0	0	0	0	0	0	0	0	0	0	23	Instituto de Historia; University of Cambridge; University of Tübingen	Directorate for Social, Behavioral & Economic Sciences; European Commission; Ministry of Economy, Industry and Competitiveness; Spanish National Research Council	2018-08-22	10.15184/aqy.2018.33	0	0	0	0	6	0	0	0	0	0
Antiquity	Bone tool and tuber processing: a multi-proxy approach at Boyo Paso 2, Argentina	2018	Research	Argentina	Argentina	South America	South America	Late Prehispanic	1500	750	LH	0	0	0	1	7	0	0	0	0	0	0	0	0	0	0	0	0	0	0	0	0	0	0	11	National University of La Plata	Agencia Nacional de Promoción Científica y Tecnológica; National Scientific and Technical Research Council	2018-08-22	10.15184/aqy.2018.93	0	0	0	0	3	0	0	0	0	0
Antiquity	Cultural and economic negotiation: a new perspective on the Neolithic Transition of Southern Scandinavia	2018	Research	Scandinavia	Denmark, Norway, Sweden	Western Europe	Europe	Late Neolithic	6000	6000	MH	0	0	0	1	6	0	0	0	0	0	0	0	0	0	0	0	0	0	0	0	0	0	0	13	Durham University; National Museum of Denmark	Carlsberg Foundation; Leverhulme Trust	2018-08-22	10.15184/aqy.2018.71	0	0	0	0	6	0	0	0	0	0
Antiquity	A total viewshed approach to local visibility in the Chaco World	2018	Research	New Mexico	USA	North America	North America	Chaco	1000	1000	LH	0	0	0	1	5	0	0	0	0	0	0	0	0	0	0	0	0	0	0	0	0	0	0	9	Arizona State University; Sandia National Laboratories; Université Catholique de Louvain; University of Arizona; University of Tennessee at Knoxville	Directorate for Social, Behavioral & Economic Sciences; National Aeronautics and Space Administration	2018-08-22	10.15184/aqy.2018.135	0	0	0	0	0	0	0	0	0	0
Antiquity	Early Metal Age interactions in Island Southeast Asia and Oceania: jar burials from Aru Manara, northern Moluccas	2018	Research	Moluccas	Indonesia	Southeast Asia	Asia	Metal Ages	500	500	LH	0	0	0	1	4	0	0	0	0	0	0	0	0	0	0	0	0	0	0	0	0	0	0	7	Tokai University; University of Tokyo	Japan Society for the Promotion of Science	2018-08-22	10.15184/aqy.2018.113	0	0	0	0	1	0	0	0	0	0
Antiquity	The complex history of Pueblo Bonito and its interpretation	2018	Research	New Mexico	USA	North America	North America	Chaco	1000	1000	LH	0	0	0	1	3	0	0	0	0	0	0	0	0	0	0	0	0	0	0	0	0	0	0	6	University of New Mexico	Directorate for Social, Behavioral & Economic Sciences; National Endowment for the Humanities; National Geographic Society; National Park Service	2018-08-22	10.15184/aqy.2018.138	0	0	0	0	2	0	0	0	0	0
Antiquity	Water uncertainty, ritual predictability and agricultural canals at Chaco Canyon, New Mexico	2018	Research	New Mexico	USA	North America	North America	Chaco	1000	1000	LH	0	1	0	1	3	0	0	0	0	0	0	0	0	0	0	0	0	0	0	0	0	0	0	8	American Museum of Natural History; Arizona State Museum; University of Arizona; University of California, Los Angeles; University of Cincinnati; University of Virginia; Valparaiso University	National Park Service	2018-08-22	10.15184/aqy.2018.114	0	0	0	0	2	0	0	0	0	0
Antiquity	The discovery of seven engraved La Tène glass beads from the sanctuary of Mathay-Mandeure	2018	Project Gallery	France	France	Western Europe	Europe	Iron age	2200	2200	LH	0	0	0	1	45	0	0	0	0	0	0	0	0	0	0	0	0	0	0	0	0	0	0	74			2018-08-29	10.15184/aqy.2018.153	0	0	0	0	6	0	0	0	0	0
Antiquity	Late prehistoric coastal settlement patterns in the Cantabrian region, northern Spain	2018	Project Gallery	Spain	Spain	Western Europe	Europe	Late Prehistoric	4000	4000	LH	0	0	0	1	21	0	0	0	0	0	0	0	0	0	0	0	0	0	0	0	0	0	0	27	National Research Center on Human Evolution		2018-08-29	10.15184/aqy.2018.152	1	0	0	0	3	0	0	0	0	0
Antiquity	Exploring non-urban society in the Mediterranean: hill-forts, villages and sanctuary sites in ancient Samnium, Italy	2018	Project Gallery	Italy	Italy	Western Europe	Europe	Roman	2000	2000	LH	0	0	0	1	14	0	0	0	0	0	0	0	0	0	0	0	0	0	0	0	0	0	0	23	Leiden University		2018-08-29	10.15184/aqy.2018.155	0	0	0	0	1	0	0	0	0	0
Antiquity	Archaeological LiDAR in Italy: enhancing research with publicly accessible data	2018	Project Gallery	Italy	Italy	Western Europe	Europe	Present	0	0	PRES	0	0	0	1	9	0	0	0	0	0	0	0	0	0	0	0	0	0	0	0	0	0	0	19	Leiden University	Dutch Research Council; European Commission	2018-08-29	10.15184/aqy.2018.147	0	0	0	0	1	0	0	0	0	0
Antiquity	The opium poppy in Europe: exploring its origin and dispersal during the Neolithic	2018	Project Gallery	Europe	Europe	Eastern Europe, Western Europe	Europe	Neolithic	6000	6000	MH	0	0	0	1	9	0	0	0	0	0	0	0	0	0	0	0	0	0	0	0	0	0	0	2	National Museum of Natural History; University of Basel; University of Geneva	Swiss National Science Foundation	2018-08-29	10.15184/aqy.2018.154	1	0	0	0	0	0	0	0	0	0
Antiquity	Desert kites in the Libyan Sahara: new evidence from remotely sensed images	2018	Project Gallery	Libya	Libya	North Africa	Africa	Holocene	1000	1000	LH	0	0	0	1	2	0	0	0	0	0	0	0	0	0	0	0	0	0	0	0	0	0	0	3			2018-08-29	10.15184/aqy.2018.151	0	0	0	0	0	0	0	0	0	0
Antiquity	Remote cays and the pre-Columbian colonisation of The Bahamas	2018	Project Gallery	Bahamas	Bahamas	Central america	North America	Precolumbian	500	500	LH	0	0	0	1	2	0	0	0	0	0	0	0	0	0	0	0	0	0	0	0	0	0	0	2	University of Florida		2018-08-29	10.15184/aqy.2018.148	0	0	0	0	0	0	0	0	0	0
Antiquity	Ironworking technology and social complexity in rural communities in the early medieval Basque Country	2018	Project Gallery	Spain	Spain	Western Europe	Europe	Medieval	1500	1500	LH	0	0	0	1	2	0	0	0	0	0	0	0	0	0	0	0	0	0	0	0	0	0	0	4	University of the Basque Country		2018-08-29	10.15184/aqy.2018.149	0	0	0	0	1	0	0	0	0	0
Antiquity	Stone lines and burnt bones: ritual elaborations in Xiongnu mortuary arenas of Inner Asia	2018	Research	Mongolia	Mongolia	Central Asia	Asia	Xiongnu	2500	2500	LH	0	0	0	1	5	0	0	0	0	0	0	0	0	0	0	0	0	0	0	0	0	0	0	8	Kiel University; University of Oxford	European Research Council	2018-10-01	10.15184/aqy.2018.136	0	0	0	0	0	0	0	0	0	0
Antiquity	Neolithic pastoralism in marginal environments during the Holocene Humid Period, northern Saudi Arabia	2018	Research	Saudi Arabia	Saudi Arabia	Southwest Asia	Asia	Late Neolithic	5000	5000	MH	0	0	0	1	40	0	0	0	0	0	0	0	0	0	0	0	0	0	0	0	0	0	0	71	Freie Universität Berlin; Griffith University; Hazara University; King Saud University; King's College London; Max Planck Institute for the Science of Human History; Royal Holloway University of London; University of Bergen; University of Oxford	British Academy; European Research Council; Max Planck Society; The Research Council of Norway	2018-10-02	10.15184/aqy.2018.108	0	0	0	0	0	0	0	0	0	0
Antiquity	Siret’s smile	2018	Research	Spain	Spain	Western Europe	Europe	Chalcolithic	4000	4000	LH	0	0	0	1	10	0	0	0	0	0	0	0	0	0	0	0	0	0	0	0	0	0	0	6	Collège de France		2018-10-02	10.15184/aqy.2018.112	1	0	0	0	0	0	0	0	0	0
Antiquity	Between Denisovans and Neanderthals: Strashnaya Cave in the Altai Mountains	2018	Project Gallery	Russia	Russia	Central Asia	Asia	Upper Paleolithic	50000	50000	UP	1	0	0	1	55	0	0	0	0	0	0	0	0	0	0	0	0	0	0	0	0	0	0	93	Institute of Archaeology and Ethnography; University of Bordeaux	Russian Foundation for Basic Research; Siberian Branch of the Russian Academy of Sciences	2018-10-26	10.15184/aqy.2018.221	1	0	0	0	3	0	0	0	0	0
Antiquity	The long-distance exchange of amazonite and increasing social complexity in the Sudanese Neolithic	2018	Research	Sudan	Sudan	Sub-Saharan Africa	Africa	Neolithic	7000	7000	MH	0	0	0	1	20	0	0	0	0	0	0	0	0	0	0	0	0	0	0	0	0	0	0	39	Institute for the Dynamics of Environmental Processes; Sapienza University of Rome; University of Milan	Ministero degli Affari Esteri	2018-10-26	10.15184/aqy.2018.196	0	0	0	0	2	1	0	0	0	0
Antiquity	The first technical sequences in human evolution from East Gona, Afar region, Ethiopia	2018	Research	Ethopia	Ethiopia	Sub-Saharan Africa	Africa	Lower Paleolithic	2600000	2600000	ELP	1	0	0	1	14	0	0	0	0	0	0	0	0	0	0	0	0	0	0	0	0	0	0	32	Catalan Institute of Human Paleoecology and Social Evolution; Institut de Paléontologie Humaine; National Research Center on Human Evolution; Southern Connecticut State University; University of Perpignan	Ministry of Economy, Industry and Competitiveness; National Science Foundation	2018-10-26	10.15184/aqy.2018.169	0	0	0	0	5	1	0	0	0	0
Antiquity	Critical heritage studies beyond epistemic popularism	2018	Project Gallery	Global	Global	Global	Global	Present	0	0	PRES	0	0	0	0	10	0	0	0	0	0	0	0	0	0	0	0	0	0	0	0	0	0	0	19	University College London	Arts and Humanities Research Council	2018-10-26	10.15184/aqy.2018.223	0	0	0	0	0	0	0	0	0	0
Antiquity	Social responses to climate change in Iron Age north-east Thailand: new archaeobotanical evidence	2018	Research	Thailand	Thailand	Southeast Asia	Asia	Iron Age	1500	1500	LH	0	0	0	1	10	0	0	0	0	0	0	0	0	0	0	0	0	0	0	0	0	0	0	24	James Cook University; Max Planck Institute for the Science of Human History; University College London; University of Otago; University of Oxford	Australian Research Council; Natural Environment Research Council; Royal Society of New Zealand	2018-10-26	10.15184/aqy.2018.198	0	0	0	0	2	0	0	0	0	0
Antiquity	Salvaging archaeology: why cultural resource management is not part of the ‘new public archaeology’	2018	Project Gallery	Global	Global	Global	Global	Present	0	0	PRES	0	0	0	0	7	0	0	0	0	0	0	0	0	0	0	0	0	0	0	0	0	0	0	10	Vancouver Island University		2018-10-26	10.15184/aqy.2018.222	0	0	0	0	0	0	0	0	0	0
Antiquity	Rockshelters and the impact of the Laacher See eruption on Late Pleistocene foragers	2018	Project Gallery	Germany	Germany	Western Europe	Europe	Late Pleistocene	15000	15000	UP	0	1	0	1	7	0	0	0	0	0	0	0	0	0	0	0	0	0	0	0	0	0	0	11	Aarhus University		2018-10-26	10.15184/aqy.2018.217	0	0	0	0	1	0	0	0	0	0
Antiquity	Jebel Moya: new excavations at the largest pastoral burial cemetery in sub-Saharan Africa	2018	Project Gallery	Sudan	Sudan	Sub-Saharan Africa	Africa	Meroitic	2000	2000	LH	0	0	0	1	6	0	0	0	0	0	0	0	0	0	0	0	0	0	0	0	0	0	0	7	University College London; University of Khartoum; University of Manchester	European Commission; European Research Council; Natural History Museum	2018-10-26	10.15184/aqy.2018.226	0	0	0	0	2	0	1	0	0	0
Antiquity	Compilation and digitisation of the Palmyrene corpus of funerary portraits	2018	Project Gallery	Syria	Syria	Southwest Asia	Asia	Palmyra	1800	1800	LH	0	0	0	1	6	0	0	0	0	0	0	0	0	0	0	0	0	0	0	0	0	0	0	9		Carlsberg Foundation	2018-10-26	10.15184/aqy.2018.218	0	0	0	0	2	0	0	0	0	0
Antiquity	An agricultural field of Hellenistic date at Pauli Stincus, Terralba, Sardinia	2018	Project Gallery	Sardinia	Italy	Western Europe	Europe	Greek	2300	2300	LH	0	0	0	1	5	0	0	0	0	0	0	0	0	0	0	0	0	0	0	0	0	0	0	7	Brown University; Instituto de Historia; University of Michigan–Ann Arbor; University of Padua	Ministerio de Educación Cultura y Deporte	2018-10-26	10.15184/aqy.2018.216	0	0	0	0	1	0	0	0	0	0
Antiquity	The South American agricultural frontier: the first direct evidence for maize consumption in San Luis, Argentina	2018	Research	Argentina	Argentina	South America	South America	Holocene	2500	2500	LH	0	1	0	1	5	0	0	0	0	0	0	0	0	0	0	0	0	0	0	0	0	0	0	8	National Scientific and Technical Research Council	National Scientific and Technical Research Council	2018-10-26	10.15184/aqy.2018.193	0	0	0	0	1	0	0	0	0	0
Antiquity	Protecting and rehabilitating the archaeology of Bethlehem	2018	Project Gallery	Bethlehem	Israel/Palestine	Southwest Asia	Asia	Bronze Age	4000	4000	LH	0	0	0	1	4	0	0	0	0	0	0	0	0	0	0	0	0	0	0	0	0	0	0	6	Sapienza University of Rome	Ministero degli Affari Esteri	2018-10-26	10.15184/aqy.2018.219	0	0	0	0	1	0	0	0	0	0
Antiquity	The influence of Amazonia on state formation in the ancient Andes	2018	Research	Amazon	Peru	South America	South America	Middle Horizon	1500	500	LH	0	0	0	1	4	0	0	0	0	0	0	0	0	0	0	0	0	0	0	0	0	0	0	7	University of Cambridge	Leverhulme Trust	2018-10-26	10.15184/aqy.2018.194	0	0	0	0	2	0	0	0	0	0
Antiquity	Is there a centre of early agriculture and plant domestication in southern China?	2018	Research	China	China	East Asia	Asia	Neolithic	7000	7000	MH	0	0	0	1	3	0	0	0	0	0	0	0	0	0	0	0	0	0	0	0	0	0	0	5	Australian National University	Australian Research Council	2018-10-26	10.15184/aqy.2018.156	0	0	0	0	0	0	0	0	0	0
Antiquity	Before and after: millet cultivation and the transformation of prehistoric crop production in northern Germany	2018	Project Gallery	Germany	Germany	Western Europe	Europe	Neolithic	3200	3200	LH	0	0	0	1	3	0	0	0	0	0	0	0	0	0	0	0	0	0	0	0	0	0	0	8	Brandenburgisches Landesamt für Denkmalpflege und Archäologisches Landesmuseum; Institut National de Recherches Archéologiques Préventives; Kiel University; Lower Saxony Institute for Historical Coastal Research	Deutsche Forschungsgemeinschaft	2018-10-26	10.15184/aqy.2018.225	0	0	0	0	1	0	0	0	0	0
Antiquity	The first human settlement of Formentera during the Bronze Age	2018	Project Gallery	Formentera	Spain	Western Europe	Europe	Bronze Age	5000	5000	MH	0	0	0	1	14	0	0	0	0	0	0	0	0	0	0	0	0	0	0	0	0	0	0	23	Institute of Heritage Sciences; University of Cambridge; University of Cantabria	Spanish National Research Council	2018-12-11	10.15184/aqy.2018.253	0	0	0	0	3	0	0	0	0	0
Antiquity	Was there ever a Neolithic in the Neotropics? Plant familiarisation and biodiversity in the Amazon	2018	Research	Amazon	Brazil, Colombia, Ecuador, Peru	South America	South America	Holocene	1500	1500	LH	0	0	0	1	14	0	0	0	0	0	0	0	0	0	0	0	0	0	0	0	0	0	0	23	Federal University of Rio de Janeiro; Universidade de São Paulo		2018-12-11	10.15184/aqy.2018.157	0	0	0	0	3	0	0	0	0	0
Antiquity	Public archaeology cannot just ‘fly at dusk’: the reality and complexities of generating public impact	2018	Debate	Europe	Europe	Eastern Europe, Western Europe	Europe	Present	0	0	PRES	0	0	1	1	13	0	0	0	0	0	0	0	0	0	0	0	0	0	0	0	0	0	0	27	University of Stirling	Arts and Humanities Research Council	2018-12-11	10.15184/aqy.2018.231	0	0	0	0	0	0	0	0	0	0
Antiquity	Myanmar's earliest Maritime Silk Road port-settlements revealed	2018	Project Gallery	Myanmar	Myanmar	Southeast Asia	Asia	Iron Age	2100	2100	LH	0	0	0	1	11	0	0	0	0	0	0	0	0	0	0	0	0	0	0	0	0	0	0	14	Field Museum of Natural History; Laboratoire de Préhistoire et Technologie; Mandalay University; Tokyo University of the Arts; University College London; University of the Philippines System; Xiamen University	Natural Environment Research Council	2018-12-11	10.15184/aqy.2018.247	0	0	0	0	1	0	0	0	0	0
Antiquity	Human mobility and early sedentism: the Late Neolithic landscape of southern Azerbaijan	2018	Research	Azerbaijan	Azerbaijan	Central Asia	Asia	Late Neolithic	7000	7000	MH	0	0	0	1	9	0	0	0	0	0	0	0	0	0	0	0	0	0	0	0	0	0	0	14	Azerbaijan National Academy of Sciences; Durham University; Freie Universität Berlin; Kiel University; University of Sydney	Deutsche Forschungsgemeinschaft	2018-12-11	10.15184/aqy.2018.230	0	0	0	0	1	0	0	0	0	0
Antiquity	The effects of heavy-duty machinery on the formation of pseudo-knapping debitage in Stone Age cultural landscapes	2018	Research	South Africa	South Africa	Sub-Saharan Africa	Africa	Stone Age	500000	500000	MP	1	0	0	1	7	0	0	0	0	0	0	0	0	0	0	0	0	0	0	0	0	0	0	13	University of Johannesburg		2018-12-11	10.15184/aqy.2018.170	0	0	0	0	3	0	0	0	0	0
Antiquity	Archaeological evidence of early settlement in Venice: a comment on Ammerman et al. (2017)	2018	Debate	Italy	Italy	Western Europe	Europe	Venetian	1300	1300	LH	0	0	0	1	7	0	0	0	0	0	0	0	0	0	0	0	0	0	0	0	0	0	0	9			2018-12-11	10.15184/aqy.2018.159	0	0	0	0	0	0	0	0	0	0
Antiquity	Recent investigations of the south Indian Middle Palaeolithic: the Middle Godavari basin	2018	Project Gallery	India	India	Southeast Asia	Asia	Middle Paleolithic	75000	75000	UP	1	0	0	1	5	0	0	0	0	0	0	0	0	0	0	0	0	0	0	0	0	0	0	10			2018-12-11	10.15184/aqy.2018.251	0	0	0	0	0	0	0	0	0	0
Antiquity	Power, knowledge and the past	2018	Debate	Europe	Europe	Eastern Europe, Western Europe	Europe	Present	0	0	PRES	0	0	1	1	5	0	0	0	0	0	0	0	0	0	0	0	0	0	0	0	0	0	0	7	University College London		2018-12-11	10.15184/aqy.2018.232	0	0	0	0	0	0	0	0	0	0
Antiquity	Countering the Brexit hypothesis through solidarity, advocacy and activism	2018	Debate	Europe	Europe	Eastern Europe, Western Europe	Europe	Present	0	0	PRES	0	0	1	1	5	0	0	0	0	0	0	0	0	0	0	0	0	0	0	0	0	0	0	8	University of Glasgow		2018-12-11	10.15184/aqy.2018.234	0	0	0	0	0	0	0	0	0	0
Antiquity	The Brexit syndrome: towards a hostile historic environment?	2018	Debate	Europe	Europe	Eastern Europe, Western Europe	Europe	Present	0	0	PRES	0	0	1	1	5	0	0	0	0	0	0	0	0	0	0	0	0	0	0	0	0	0	0	8	École Nationale des Chartes		2018-12-11	10.15184/aqy.2018.233	0	0	0	0	0	0	0	0	0	0
Antiquity	Guandimiao: a Shang village site and its significance	2018	Research	China	China	East Asia	Asia	Bronze Age	3200	3200	LH	0	0	0	1	4	0	0	0	0	0	0	0	0	0	0	0	0	0	0	0	0	0	0	8	New York University		2018-12-11	10.15184/aqy.2018.176	0	0	0	0	2	0	0	0	0	0
Antiquity	A new chronological model for the Bronze and Iron Age South Caucasus: radiocarbon results from Project ArAGATS, Armenia	2018	Research	Armenia	Armenia	Central Asia	Asia	Bronze Age	4000	3700	LH	0	0	0	1	3	0	0	0	0	0	0	0	0	0	0	0	0	0	0	0	0	0	0	3	Cornell University; Institute of Archaeology and Ethnography; New York University; Purdue University West Lafayette; University of Illinois Urbana-Champaign	Directorate for Social, Behavioral & Economic Sciences; National Endowment for the Humanities; National Geographic Society; United States Department of Education; Wenner-Gren Foundation	2018-12-11	10.15184/aqy.2018.171	0	0	0	0	4	0	0	0	0	0
Antiquity	Prehistory at high altitude: new surveys in the central-southern Apennines	2018	Project Gallery	Italy	Italy	Western Europe	Europe	Pleistocene-Holocene	70000	3000	UP, EH, MH, LH	1	0	0	1	2	0	0	0	0	0	0	0	0	0	0	0	0	0	0	0	0	0	0	2	Sapienza University of Rome		2018-12-11	10.15184/aqy.2018.248	0	0	0	0	0	0	0	0	0	0
Antiquity	Archaeometry of Roman Aquitania-Tarraconensis coarse ware pottery from the northern Iberian Peninsula and southern Aquitania	2018	Project Gallery	Iberia	France, Spain	Western Europe	Europe	Roman	2200	2200	LH	0	0	0	1	1	0	0	0	0	0	0	0	0	0	0	0	0	0	0	0	0	0	0	1	Basque Government; University of Deusto; University of Pau and Pays de l'Adour; University of the Basque Country		2018-12-11	10.15184/aqy.2018.250	0	0	0	0	1	0	0	0	0	0
Antiquity	The ironworking remains in the royal city of Meroe: new insights on the Nile Corridor and the Kingdom of Kush	2019	Research	Sudan	Sudan	Sub-Saharan Africa	Africa	Kush	2000	2000	LH	0	0	0	1	9	0	0	0	0	0	0	0	0	0	0	0	0	0	0	0	0	0	0	17	University of Brighton		2019-02-11	10.15184/aqy.2018.182	0	0	0	0	2	0	0	0	0	0
Antiquity	Investigating ancient animal economies and exchange in Kyrgyzstan's Alay Valley	2019	Project Gallery	Kyrgyzstan	Kyrgyzstan	Central Asia	Asia	Iron Age	2100	2100	LH	0	0	0	1	19	0	0	0	0	0	0	0	0	0	0	0	0	0	0	0	0	0	0	30	Laboratory of Molecular Anthropology and Image Synthesis; Max Planck Institute for the Science of Human History; Siberian Branch of the Russian Academy of Sciences		2019-02-18	10.15184/aqy.2019.4	0	0	0	0	4	0	0	0	0	0
Antiquity	Absolute tree-ring dates for the Late Bronze Age eruptions of Aniakchak and Thera in light of a proposed revision of ice-core chronologies	2019	Research	Greece	Greece	Western Europe	Europe	Bronze Age	3600	3600	LH	0	0	0	1	17	0	0	0	0	0	0	0	0	0	0	0	0	0	0	0	0	0	0	33	Queen's University Belfast		2019-02-18	10.15184/aqy.2018.165	0	0	0	0	1	5	0	0	0	0
Antiquity	FINDER project: collagen fingerprinting (ZooMS) for the identification of new human fossils	2019	Project Gallery	East Asia	East Asia	East Asia	Asia	Pleistocene	40000	40000	UP	1	0	0	1	16	0	0	0	0	0	0	0	0	0	0	0	0	0	0	0	0	0	0	30	Institute of Archaeology and Ethnography; Max Planck Institute for Evolutionary Anthropology; Max Planck Institute for the Science of Human History; Novosibirsk State University; University of Oxford	European Research Council; Russian Science Foundation	2019-02-18	10.15184/aqy.2019.3	0	0	0	0	0	0	0	0	0	0
Antiquity	Recalibrating grave-good chronologies: new AMS radiocarbon dates from Late Bronze Age burials in Lika, Croatia	2019	Research	Croatia	Croatia	Eastern Europe	Europe	Bronze Age	2700	2700	LH	0	0	0	1	5	0	0	0	0	0	0	0	0	0	0	0	0	0	0	0	0	0	0	8	Archaeological Museum in Zagreb; Pennsylvania State University; University of Central Florida	Directorate for Social, Behavioral & Economic Sciences	2019-02-18	10.15184/aqy.2018.184	0	0	0	0	1	0	0	0	0	0
Antiquity	Mirabad-e Emam Qoli: a newly discovered Sassanid-era fire temple in south-eastern Iran	2019	Project Gallery	Iran	Iran	Southwest Asia	Asia	Sassanian	1800	1800	LH	0	0	0	1	5	0	0	0	0	0	0	0	0	0	0	0	0	0	0	0	0	0	0	7	Bu-Ali Sina University		2019-02-18	10.15184/aqy.2019.8	0	0	0	0	1	1	0	0	0	0
Antiquity	Late Bronze–Iron Age fortification complexes of the historical Javakheti region, Georgia	2019	Project Gallery	Georgia	Georgia	Central Asia	Asia	Bronze Age, Iron Age	3000	3000	LH	0	0	0	1	4	0	0	0	0	0	0	0	0	0	0	0	0	0	0	0	0	0	0	7	Georgian National Museum		2019-02-18	10.15184/aqy.2019.7	0	0	0	0	1	0	0	0	0	0
Antiquity	Dong Son drums from Timor-Leste: prehistoric bronze artefacts in Island Southeast Asia	2019	Research	Timor	Timor	Southeast Asia	Asia	Bronze Age	2500	2500	LH	0	0	0	1	4	0	0	0	0	0	0	0	0	0	0	0	0	0	0	0	0	0	0	6	Australian National University		2019-02-18	10.15184/aqy.2018.177	0	0	0	0	2	0	0	0	0	0
Antiquity	The problem with tells: lessons learned from absolute dating of Bronze Age mortuary ceramics in Hungary	2019	Research	Hungary	Hungary	Eastern Europe	Europe	Bronze Age	3500	3500	LH	0	0	0	1	2	0	0	0	0	0	0	0	0	0	0	0	0	0	0	0	0	0	0	3	Quinnipiac University; University of Michigan–Ann Arbor; University of Szeged; University of Toronto	Directorate for Social, Behavioral & Economic Sciences; Social Sciences and Humanities Research Council	2019-02-18	10.15184/aqy.2018.179	0	0	0	0	1	0	0	0	0	0
Antiquity	A bazaar assemblage: reconstructing consumption, production and trade from mineralised seeds in Abbasid Jerusalem	2019	Research	Jerusalem	Israel/Palestine	Southwest Asia	Asia	Abbasid	1000	1000	LH	0	0	0	1	2	0	0	0	0	0	0	0	0	0	0	0	0	0	0	0	0	0	0	4	Bar-Ilan University; Israel Antiquities Authority; University of Haifa		2019-02-18	10.15184/aqy.2018.180	0	0	0	0	1	0	0	0	0	0
Antiquity	A barrel-vaulted reservoir at Kale-Krševica: hydraulic technology and Iron Age ‘Hellenisation’ in Serbia	2019	Research	Serbia	Serbia	Eastern Europe	Europe	Iron Age	2500	2500	LH	0	0	0	1	2	0	0	0	0	0	0	0	0	0	0	0	0	0	0	0	0	0	0	3		Ministry of Education, Science and Technological Development	2019-02-18	10.15184/aqy.2018.163	0	0	0	0	1	0	0	0	0	0
Antiquity	Investigations at Na?al Roded 110: a Late Neolithic ritual site in the southern Negev	2019	Project Gallery	Negev	Israel/Palestine	Southwest Asia	Asia	PPNB	12000	12000	PPNB	0	0	0	1	2	0	0	0	0	0	0	0	0	0	0	0	0	0	0	0	0	0	0	2	Dead Sea and Arava Science Center; Geological Survey of Israel; Hebrew University of Jerusalem; Israel Antiquities Authority; Tel Aviv University; University of the Free State; University of the Witwatersrand; Virginia Commonwealth University; Weizmann Institute of Science		2019-02-18	10.15184/aqy.2019.6	0	0	0	0	2	0	0	0	0	0
Antiquity	Filling gaps in Aegean deep histories? Evaluating quartz concentrations from Koupharika-Krotiria on Kythera, Greece	2019	Project Gallery	Greece	Greece	Western Europe	Europe	Early Prehistory	10000	10000	EH	0	0	0	1	1	0	0	0	0	0	0	0	0	0	0	0	0	0	0	0	0	0	0	1	College of Wooster; The Ohio State University; University of Bristol; University of Sydney		2019-02-18	10.15184/aqy.2019.5	0	0	0	0	1	0	0	0	0	0
Antiquity	High-precision dating of ceremonial activity around a large ritual complex in Late Bronze Age Mongolia	2019	Research	Mongolia	Mongolia	Central Asia	Asia	LBA	3200	2700	LH	0	0	0	1	1	0	0	0	0	0	0	0	0	0	0	0	0	0	0	0	0	0	0	1	Mongolian Academy of Sciences; Sorbonne University	French National Centre for Scientific Research; National Museum of Natural History	2019-02-18	10.15184/aqy.2018.175	0	0	0	0	1	0	0	0	0	0
Antiquity	Mapping Gerasa: a new and open data map of the site	2019	Project Gallery	Jordan	Jordan	Southwest Asia	Asia	Holocene	3000	1000	LH	0	0	0	1	1	0	0	0	0	0	0	0	0	0	0	0	0	0	0	0	0	0	0	1	Moesgaard Museum	Carlsberg Foundation; Danish Ministry of Higher Education and Science; Danish National Research Foundation; Deutsche Forschungsgemeinschaft	2019-02-18	10.15184/aqy.2019.9	0	0	0	0	1	0	0	0	0	0
Antiquity	Prosperity and complexity without farming: the South China Coast, c. 5000–3000 BC	2019	Research	China	China	East Asia	Asia	Neolithic	7000	7000	MH	0	0	0	1	7	0	0	0	0	0	0	0	0	0	0	0	0	0	0	0	0	0	0	11	Australian National University		2019-03-13	10.15184/aqy.2018.188	0	0	0	0	3	0	0	0	0	0
Antiquity	Abandonment processes at Middle Bronze Age Erimi: a multi-scalar approach	2019	Project Gallery	Cyprus	Cyprus	Western Europe	Europe	Bronze Age	4000	4000	LH	0	0	0	1	17	0	0	0	0	0	0	0	0	0	0	0	0	0	0	0	0	0	0	27	University of Turin		2019-04-10	10.15184/aqy.2019.29	0	0	0	0	1	0	0	0	0	0
Antiquity	Investigating the spatial organisation of Bronze and Iron Age fortress complexes in the South Caucasus	2019	Research	South Caucasus	Georgia	Central Asia	Asia	Bronze Age	4400	3500	MH, LH	0	0	0	1	15	0	0	0	0	0	0	0	0	0	0	0	0	0	0	0	0	0	0	22	Georgian National Museum; Tbilisi State University; University of Arkansas at Fayetteville	Directorate for Social, Behavioral & Economic Sciences	2019-04-10	10.15184/aqy.2018.191	2	0	0	0	3	0	0	0	0	0
Antiquity	H.A.R.P.: investigating Mesolithic landscapes of life and death at the western edge of Europe	2019	Project Gallery	Ireland	Ireland	Western Europe	Europe	Neolithic	8000	8000	MH	0	0	0	1	9	0	0	0	0	0	0	0	0	0	0	0	0	0	0	0	0	0	0	14	University College Dublin; University College London; University of Oxford; University of York		2019-04-10	10.15184/aqy.2019.32	0	0	0	0	0	0	0	0	0	0
Antiquity	Nine-thousand years of optimal toolstone selection through the North American Holocene	2019	Research	USA	USA	North America	North America	Holocene	9000	400	EH, MH, LH, HIST	0	0	0	1	7	0	0	0	0	0	0	0	0	0	0	0	0	0	0	0	0	0	0	14	Cleveland Museum of Natural History; Kent State University; Southern Methodist University; University of Tulsa	Directorate for Social, Behavioral & Economic Sciences	2019-04-10	10.15184/aqy.2018.187	0	0	0	0	3	0	0	0	0	0
Antiquity	Mortuary ritual and social identities during the late Dawenkou period in China	2019	Research	China	China	East Asia	Asia	Neolithic	5000	4500	MH	0	0	0	1	4	0	0	0	0	0	0	0	0	0	0	0	0	0	0	0	0	0	0	8	Nanjing Museum; Shandong University; University of Illinois Urbana-Champaign; Yale University	American Council of Learned Societies; Henry Luce Foundation; Ministry of Education of the People's Republic of China; National Natural Science Foundation of China; United States Geological Survey; Wenner-Gren Foundation	2019-04-10	10.15184/aqy.2019.34	0	0	0	0	1	0	0	0	0	0
Antiquity	The antiquity of Jaffna Fort: new evidence from post-disaster archaeological investigations in northern Sri Lanka	2019	Project Gallery	Sri Lanka	Sri Lanka	Southeast Asia	Asia	Colonial	400	400	HIST	0	0	0	1	2	0	0	0	0	0	0	0	0	0	0	0	0	0	0	0	0	0	0	3	Durham University; University of Jaffna	Arts and Humanities Research Council; British Academy	2019-04-10	10.15184/aqy.2019.30	0	0	0	0	1	0	0	0	0	0
Antiquity	Was there mid Holocene habitation in Madagascar? A reconsideration of the OSL dates from Lakaton'i Anja	2019	Debate	Madagascar	Madagascar	Sub-Saharan Africa	Africa	Holocene	1500	1500	LH	0	0	0	1	2	0	0	0	0	0	0	0	0	0	0	0	0	0	0	0	0	0	0	8	Australian National University		2019-04-10	10.15184/aqy.2018.161	0	0	0	0	2	0	0	0	0	0
Antiquity	Arras 200: revisiting Britain's most famous Iron Age cemetery	2019	Project Gallery	Britain	UK	Western Europe	Europe	Iron Age	3000	3000	LH	0	0	0	1	1	0	0	0	0	0	0	0	0	0	0	0	0	0	0	0	0	0	0	3	University of Edinburgh; University of Hull	Leverhulme Trust	2019-04-10	10.15184/aqy.2019.28	0	0	0	0	2	0	0	0	0	0
Antiquity	Surveying an Adriatic landscape: non-invasive survey approaches to pre-Roman sites in the ancient Ager Gallicus, Italy	2019	Project Gallery	Italy	Italy	Western Europe	Europe	Iron Age	2400	2400	LH	0	0	0	1	1	0	0	0	0	0	0	0	0	0	0	0	0	0	0	0	0	0	0	3	University of Bologna		2019-04-10	10.15184/aqy.2019.31	0	0	0	0	1	0	0	0	0	0
Antiquity	Urban form, infrastructure and spatial organisation in the Roman Empire	2019	Research	Africa, Europe, Middle East	Africa, Europe, Southwest Asia	Eastern Europe, North Africa, Southwest Asia, Western Europe	Africa, Asia, Europe	Roman	1900	1900	LH	0	0	0	1	14	0	0	0	0	0	0	0	0	0	0	0	0	0	0	0	0	0	0	26	University of Chicago; University of Colorado Boulder; University of Reading	James S. McDonnell Foundation	2019-06-12	10.15184/aqy.2018.192	0	0	0	0	7	0	0	0	0	0
Antiquity	The Teutonic crusade in Prussia: reconstruction of a medieval fortified settlement complex at Unis?aw	2019	Research	Poland	Poland	Eastern Europe	Europe	Medieval	700	700	LH	0	0	0	1	13	0	0	0	0	0	0	0	0	0	0	0	0	0	0	0	0	0	0	26	Nicolaus Copernicus University; University of Gda?sk; University of Warsaw		2019-06-12	10.15184/aqy.2019.58	0	0	0	0	3	0	0	0	0	0
Antiquity	Evaluating claims for an early peopling of the Americas: experimental design and the Cerutti Mastodon site	2019	Debate	California	USA	North America	North America	Pleistocene	130000	130000	MP	1	0	0	1	11	0	0	0	0	0	0	0	0	0	0	0	0	0	0	0	0	0	0	19	Freie Universität Berlin; Harvard University		2019-06-12	10.15184/aqy.2019.14	0	0	0	0	2	0	0	0	0	0
Antiquity	Discoveries of quartzite artefacts on the highest terrace: Early or Middle Pleistocene occupation of the Rhône Valley?	2019	Project Gallery	France	France	Western Europe	Europe	Paleolithic	1700000	1700000	MP	1	0	0	1	8	0	0	0	0	0	0	0	0	0	0	0	0	0	0	0	0	0	0	15	Claude Bernard University Lyon 1	Ministry of Culture	2019-06-12	10.15184/aqy.2019.55	0	0	0	0	2	0	0	0	0	0
Antiquity	The Cerutti Mastodon site and experimental archaeology's quiet coming of age	2019	Debate	California	USA	North America	North America	Pleistocene	130000	130000	MP	1	0	0	1	7	0	0	0	0	0	0	0	0	0	0	0	0	0	0	0	0	0	0	7	Cleveland Museum of Natural History; Kent State University		2019-06-12	10.15184/aqy.2019.50	0	0	0	0	3	1	0	0	0	0
Antiquity	Social formation and collapse in the Tisza-Maros region: dating the Maros Group and its Late Bronze Age successors	2019	Research	Hungary	Hungary	Eastern Europe	Europe	Bronze Age	4000	4000	LH	0	0	0	1	6	0	0	0	0	0	0	0	0	0	0	0	0	0	0	0	0	0	0	14	University of Gothenburg; University of Michigan–Ann Arbor; University of Szeged; University of Wisconsin–La Crosse	Directorate for Social, Behavioral & Economic Sciences; European Research Council	2019-06-12	10.15184/aqy.2019.40	0	0	0	0	4	0	0	0	0	0
Antiquity	The rescue excavation project at the Neolithic settlement of Vasilika Kyparissi in central Macedonia, Greece	2019	Project Gallery	Greece	Greece	Western Europe	Europe	Neolithic	5000	5000	MH	0	0	0	1	4	0	0	0	0	0	0	0	0	0	0	0	0	0	0	0	0	0	0	5			2019-06-12	10.15184/aqy.2019.78	0	0	0	0	1	0	0	0	0	0
Antiquity	Cereals, soils and iron at Sanyangzhuang: Western Han agricultural production in the Central Plains	2019	Research	China	China	East Asia	Asia	Western Han Dynasty	2000	1800	LH	0	0	0	1	3	0	0	0	0	0	0	0	0	0	0	0	0	0	0	0	0	0	0	10	Fudan University; Henan University; Washington University in St. Louis; Zhejiang Normal University; Zhengzhou University	Directorate for Social, Behavioral & Economic Sciences	2019-06-12	10.15184/aqy.2019.74	0	0	0	0	5	0	0	0	0	0
Antiquity	A sixth-millennium BC burial pit at U?urlu on the island of Gökçeada	2019	Project Gallery	Turkey	Turkey	Southwest Asia	Europe	Neolithic	7300	7300	MH	0	0	0	1	3	0	0	0	0	0	0	0	0	0	0	0	0	0	0	0	0	0	0	6	Akdeniz University; Trakya University	Scientific and Technological Research Council of Turkey	2019-06-12	10.15184/aqy.2019.54	0	0	0	0	1	0	0	0	0	0
Antiquity	Evaluating claims for an early peopling of the Americas: the broader context	2019	Debate	California	USA	North America	North America	Pleistocene	130000	130000	MP	1	0	0	1	3	0	0	0	0	0	0	0	0	0	0	0	0	0	0	0	0	0	0	5	University of Southampton		2019-06-12	10.15184/aqy.2019.52	0	0	0	0	2	0	0	0	0	0
Antiquity	Experimental futures in archaeology	2019	Debate	California	USA	North America	North America	Pleistocene	130000	130000	MP	1	0	0	1	2	0	0	0	0	0	0	0	0	0	0	0	0	0	0	0	0	0	0	3	Freie Universität Berlin; Harvard University		2019-06-12	10.15184/aqy.2019.76	0	0	0	0	1	0	0	0	0	0
Antiquity	Archaeological site interpretation using experimental quantitative and qualitative data: a response to Magnani et al. (2019)	2019	Debate	California	USA	North America	North America	Pleistocene	130000	130000	MP	1	0	0	1	2	0	0	0	0	0	0	0	0	0	0	0	0	0	0	0	0	0	0	4	University of Wollongong		2019-06-12	10.15184/aqy.2019.51	0	0	0	0	2	0	0	0	0	0
Antiquity	Causewayed enclosures in Ukraine? A new look at an Early Bronze Age site on the Ukrainian Steppe	2019	Project Gallery	Ukraine	Ukraine	Eastern Europe	Europe	Bronze Age	4000	2500	LH	0	0	0	1	2	0	0	0	0	0	0	0	0	0	0	0	0	0	0	0	0	0	0	5			2019-06-12	10.15184/aqy.2019.53	0	0	0	0	2	0	0	0	0	0
Antiquity	An archaeological radiocarbon database for southern Africa	2019	Research	South Africa	South Africa	Sub-Saharan Africa	Africa	Present	0	0	PRES	0	0	0	0	18	0	0	0	0	0	0	0	0	0	0	0	0	0	0	0	0	0	0	35	University of Cambridge; University of Oxford; University of the Witwatersrand	Leverhulme Trust	2019-07-08	10.15184/aqy.2019.75	0	0	0	0	2	0	0	0	0	0
Antiquity	Making space under the Inca: a space syntax analysis of a mitmaq settlement in Vilcas Huamán Province, Peru	2019	Research	Peru	Peru	South America	South America	Inca	600	600	LH	0	0	0	1	13	0	0	0	0	0	0	0	0	0	0	0	0	0	0	0	0	0	0	28			2019-07-08	10.15184/aqy.2019.82	0	0	0	0	3	0	0	0	0	0
Antiquity	Exploring karst landscapes: new prehistoric sites in south-central Ethiopia	2019	Project Gallery	Ethiopia	Ethiopia	Sub-Saharan Africa	Africa	Holocene	1000	1000	LH	0	0	0	1	4	0	0	0	0	0	0	0	0	0	0	0	0	0	0	0	0	0	0	10	Hebrew University of Jerusalem; University of Tübingen		2019-07-15	10.15184/aqy.2019.94	0	0	0	0	3	0	0	0	0	0
Antiquity	‘Rear elevation’ and other stories: re-excavating presence in O.G.S. Crawford's photographs of the 1939 Sutton Hoo excavation	2019	Project Gallery	England	UK	Western Europe	Europe	Present	100	100	HIST	0	0	0	0	24	0	0	0	0	0	0	0	0	0	0	0	0	0	0	0	0	0	0	45	Birkbeck, University of London	Arts and Humanities Research Council	2019-07-29	10.15184/aqy.2019.101	0	0	0	0	2	0	0	0	0	0
Antiquity	The archaeology and ethnoarchaeology of rain-fed cultivation in arid and hyper-arid North Africa	2019	Research	North Africa	North Africa	North Africa	Africa	Present	0	0	PRES	0	0	0	0	28	0	0	0	0	0	0	0	0	0	0	0	0	0	0	0	0	0	0	57	Institució Catalana de Recerca i Estudis Avançats; Pompeu Fabra University; University of Milan; University of the Witwatersrand	European Research Council; Ministero degli Affari Esteri; Spanish National Research Council	2019-08-12	10.15184/aqy.2019.109	0	0	0	0	2	0	0	0	0	0
Antiquity	Human sacrifice and value	2019	Project Gallery	Scandinavia	Scandinavia	Western Europe	Europe	Present	0	0	PRES	0	0	0	0	16	0	0	0	0	0	0	0	0	0	0	0	0	0	0	0	0	0	0	27	Aarhus University; Moesgaard Museum; National Museum of Denmark; University of Oslo		2019-08-12	10.15184/aqy.2019.104	0	0	0	0	1	0	0	0	0	0
Antiquity	Burial traditions in early Mid-Holocene Island Southeast Asia: new evidence from Bubog-1, Ilin Island, Mindoro Occidental	2019	Research	Philippines	Philippines	Southeast Asia	Asia	Holocene	5000	5000	MH	0	0	0	1	15	0	0	0	0	0	0	0	0	0	0	0	0	0	0	0	0	0	0	28	Ateneo de Manila University; Australian National University; University of Aberdeen; University of Tübingen	Australian Research Council	2019-08-12	10.15184/aqy.2018.190	0	0	0	0	3	0	0	0	0	0
Antiquity	Middle Palaeolithic human dispersal in Central Asia: new archaeological investigations in the Orkhon Valley, Mongolia	2019	Project Gallery	Mongolia	Mongolia	Central Asia	Asia	Middle Paleolithic	50000	50000	UP	1	0	0	1	9	0	0	0	0	0	0	0	0	0	0	0	0	0	0	0	0	0	0	20	Institute of Archaeology and Ethnography; Institute of the Earth’s Crust; Irkutsk State University; Mongolian Academy of Sciences; Novosibirsk State University; University of Arizona		2019-08-12	10.15184/aqy.2019.111	0	0	0	0	4	0	0	0	0	0
Antiquity	Removing contaminants: a restatement of the value of isolating single compounds for AMS dating	2019	Debate	Russia	Russia	Central Asia	Asia	Pleistocene	49000	10000	UP, EH	1	0	0	1	7	0	0	0	0	0	0	0	0	0	0	0	0	0	0	0	0	0	0	11	University of Oxford		2019-08-12	10.15184/aqy.2019.89	0	0	0	0	1	0	0	0	0	0
Antiquity	From the wisdom of old age to a wider debate	2019	Debate	Russia	Russia	Central Asia	Asia	Pleistocene	49000	10000	UP, EH	0	0	0	0	6	0	0	0	0	0	0	0	0	0	0	0	0	0	0	0	0	0	0	10	Durham University		2019-08-12	10.15184/aqy.2019.113	0	0	0	0	1	0	0	0	0	0
Antiquity	Kayak surveys in estuarine environments: addressing sea-level rise and climate change	2019	Method	Maryland	USA	North America	North America	Present	0	0	PRES	0	1	0	1	4	0	0	0	0	0	0	0	0	0	0	0	0	0	0	0	0	0	0	11	National Museum of Natural History; Temple University		2019-08-12	10.15184/aqy.2019.91	0	0	0	0	2	0	0	0	0	0
Antiquity	Fast and slow science and the Palaeolithic dating game	2019	Debate	Russia	Russia	Central Asia	Asia	Pleistocene	49000	10000	UP, EH	1	0	0	1	4	0	0	0	0	0	0	0	0	0	0	0	0	0	0	0	0	0	0	6	Durham University		2019-08-12	10.15184/aqy.2019.110	0	0	0	0	1	0	0	0	0	0
Antiquity	The older, the better? On the radiocarbon dating of Upper Palaeolithic burials in Northern Eurasia and beyond	2019	Debate	Russia	Russia	Central Asia	Asia	Pleistocene	49000	10000	UP, EH	1	0	0	1	3	0	0	0	0	0	0	0	0	0	0	0	0	0	0	0	0	0	0	5	National Research Tomsk State University; Siberian Branch of the Russian Academy of Sciences		2019-08-12	10.15184/aqy.2018.158	0	0	0	0	1	0	0	0	0	0
Antiquity	Vacuum freeze-drying of sediment cores: an optimised method for preserving archaeostratigraphic archives	2019	Project Gallery	global	global	global	global	Present	0	0	PRES	0	1	0	0	3	0	0	0	0	0	0	0	0	0	0	0	0	0	0	0	0	0	0	5	Aarhus University; Moesgaard Museum; University of Reading		2019-08-12	10.15184/aqy.2019.98	0	0	0	0	1	0	0	0	0	0
Antiquity	Preclassic Maya caches in residential contexts: variation and transformation in deposition practices at Ceibal	2019	Research	Guatemala	Guatemala	Central America	North America	Middle Preclassic	3000	2600	LH	0	0	0	1	9	0	0	0	0	0	0	0	0	0	0	0	0	0	0	0	0	0	0	19	University of Pittsburgh	Alphawood Foundation; Directorate for Social, Behavioral & Economic Sciences	2019-09-18	10.15184/aqy.2019.129	0	0	0	0	2	0	0	0	0	0
Antiquity	A petrographic analysis of clay recipes in Late Neolithic north-western China: continuity and change	2019	Research	China	China	East Asia	Asia	Late Neolithic	4100	4100	LH	0	0	0	1	7	0	0	0	0	0	0	0	0	0	0	0	0	0	0	0	0	0	0	10	Harvard University; McGill University	Directorate for Social, Behavioral & Economic Sciences	2019-09-18	10.15184/aqy.2019.132	0	0	0	0	2	0	0	0	0	0
Antiquity	Something fishy in the Great Lakes? A reappraisal of early pottery use in north-eastern North America	2019	Method	Great Lakes	USA	North America	North America	Early Woodland	3000	3000	LH	0	0	0	1	2	0	0	0	0	0	0	0	0	0	0	0	0	0	0	0	0	0	0	3	Queens College, CUNY; University of Groningen; University of York	Arts and Humanities Research Council; European Commission	2019-09-18	10.15184/aqy.2019.128	0	0	0	0	3	0	0	0	0	0
Antiquity	Whither archaeologists? Continuing challenges to field practice	2019	Research	UK	UK	Western Europe	Europe	Present	0	0	PRES	0	0	0	1	16	0	0	0	0	0	0	0	0	0	0	0	0	0	0	0	0	0	0	30	Museum of London Archaeology		2019-09-20	10.15184/aqy.2019.141	0	0	0	0	2	0	0	0	0	0
Antiquity	Patterned and plain baked clay from pre-pottery contexts in Southeast Sulawesi, Indonesia	2019	Research	Indonesia	Indonesia	Southeast Asia	Asia	Pre-Neolithic	9900	8800	EH	0	0	0	1	4	0	0	0	0	0	0	0	0	0	0	0	0	0	0	0	0	0	0	11	Australian National University; University of Washington	Australian Research Council	2019-09-20	10.15184/aqy.2019.134	0	0	0	0	3	0	0	0	0	0
Antiquity	Cist graves on Saba: funerary traditions in the colonial Caribbean	2019	Research	Saba	Caribbean	Central America	North America	Colonial	400	400	HIST	0	0	0	1	20	0	0	0	0	0	0	0	0	0	0	0	0	0	0	0	0	0	0	28			2019-09-23	10.15184/aqy.2019.112	1	0	0	0	5	0	0	0	0	0
Antiquity	Change and continuity in the pottery of early Egypt: a stratified ceramic sequence from Nekhen, Hierakonpolis	2019	Research	Egypt	Egypt	North Africa	Africa	Predynastic	5500	5500	MH	0	0	0	1	7	0	0	0	0	0	0	0	0	0	0	0	0	0	0	0	0	0	0	15	University of Naples - L'Orientale	European Commission	2019-09-27	10.15184/aqy.2019.140	0	0	0	0	2	0	0	0	0	0
Antiquity	Tails of animism: a joint burial of humans and foxes in Pre-Pottery Neolithic Motza, Israel	2019	Project Galllery	Israel	Israel/Palestine	Southwest Asia	Asia	PPNB	9600	8000	PPNB	0	0	0	1	127	0	0	0	0	0	0	0	0	0	0	0	0	0	0	0	0	0	0	196	French National Centre for Scientific Research; Israel Antiquities Authority; Pantheon-Sorbonne University; University of Haifa	European Research Council	2019-10-15	10.15184/aqy.2019.165	0	0	0	0	7	0	0	0	0	0
Antiquity	House of cards: cultural taxonomy and the study of the European Upper Palaeolithic	2019	Debate	Europe	Europe	Eastern Europe, Western Europe	Europe	Upper Paleolithic	30000	30000	UP	1	0	0	1	66	0	0	0	0	0	0	0	0	0	0	0	0	0	0	0	0	0	0	115	Aarhus University; University of Bordeaux	European Commission; European Research Council	2019-10-15	10.15184/aqy.2019.49	2	0	0	0	2	2	0	0	0	0
Antiquity	Desert kites in the Tripolitania region: new evidence from satellite imagery	2019	Project Gallery	Lybia	Libya	North Africa	Africa	Holocene	2000	2000	LH	0	0	0	1	11	0	0	0	0	0	0	0	0	0	0	0	0	0	0	0	0	0	0	19			2019-10-15	10.15184/aqy.2019.154	0	0	0	0	1	0	0	0	0	0
Antiquity	Open-data presentation of a geophysical survey in Gerasa (Jerash), Jordan	2019	Project Gallery	Jordan	Jordan	Southwest Asia	Asia	Roman	2000	2000	LH	0	0	0	1	10	0	0	0	0	0	0	0	0	0	0	0	0	0	0	0	0	0	0	13		Carlsberg Foundation; Danish Ministry of Higher Education and Science; Danish National Research Foundation; Deutsche Forschungsgemeinschaft	2019-10-15	10.15184/aqy.2019.157	0	0	0	0	1	0	0	0	0	0
Antiquity	Galisonian logic devices and data availability: revitalising Upper Palaeolithic cultural taxonomies	2019	Debate	Europe	Europe	Eastern Europe, Western Europe	Europe	Upper Paleolithic	30000	30000	UP	1	0	0	1	8	0	0	0	0	0	0	0	0	0	0	0	0	0	0	0	0	0	0	15	University of Washington		2019-10-15	10.15184/aqy.2019.131	0	0	0	0	0	2	0	0	0	0
Antiquity	European Upper Palaeolithic cultural taxa: better off without them?	2019	Debate	Europe	Europe	Eastern Europe, Western Europe	Europe	Upper Paleolithic	30000	30000	UP	1	0	0	1	6	0	0	0	0	0	0	0	0	0	0	0	0	0	0	0	0	0	0	6	Stony Brook University		2019-10-15	10.15184/aqy.2019.117	0	0	0	0	0	1	0	0	0	0
Antiquity	Cultural taxonomy for the European Upper Palaeolithic: a wide-ranging problem	2019	Debate	Europe	Europe	Eastern Europe, Western Europe	Europe	Upper Paleolithic	30000	30000	UP	1	0	0	1	6	0	0	0	0	0	0	0	0	0	0	0	0	0	0	0	0	0	0	6	Max Planck Institute for the Science of Human History		2019-10-15	10.15184/aqy.2019.135	0	0	0	0	0	1	0	0	0	0
Antiquity	Thirteen cave sites: settlement patterns in S?spów Valley, Polish Jura	2019	Project Gallery	Poland	Poland	Eastern Europe	Europe	Middle Paleolithic, Upper Paleolithic	38000	38000	UP	1	1	0	1	4	0	0	0	0	0	0	0	0	0	0	0	0	0	0	0	0	0	0	8	Institute of Systematics and Evolution of Animals; Instytut Nauk Geologicznych; Jagiellonian University; Maria Curie-Sk?odowska University; Nicolaus Copernicus University; Polish Academy of Sciences; University of Warsaw; University of Wroc?aw	National Science Center	2019-10-15	10.15184/aqy.2019.155	0	0	0	0	2	0	0	0	0	0
Antiquity	Reject or revive? The crisis of cultural taxonomy in the European Upper Palaeolithic and beyond	2019	Debate	Europe	Europe	Eastern Europe, Western Europe	Europe	Upper Paleolithic	30000	30000	UP	1	0	0	1	4	0	0	0	0	0	0	0	0	0	0	0	0	0	0	0	0	0	0	6	Aarhus University; University of Bordeaux	European Commission; European Research Council	2019-10-15	10.15184/aqy.2019.156	0	0	0	0	1	0	0	0	0	0
Antiquity	Pots and potters of the Bronze Age of north-west Xinjiang	2019	Research	China	China	East Asia	Asia	Bronze Age	3900	3600	LH	0	0	0	1	1	0	0	0	0	0	0	0	0	0	0	0	0	0	0	0	0	0	0	2	Chinese Academy of Social Sciences; Nazarbayev University; University of Sydney	Australian Research Council	2019-10-15	10.15184/aqy.2019.136	0	0	0	0	0	0	0	0	0	0
Antiquity	Nahal Yarmuth 38: a new and unique Pre-Pottery Neolithic B site in central Israel	2019	Project Gallery	Israel	Israel/Palestine	Southwest Asia	Asia	PPNB	10000	10000	PPNB	0	0	0	1	1	0	0	0	0	0	0	0	0	0	0	0	0	0	0	0	0	0	0	2	Hebrew University of Jerusalem; Israel Antiquities Authority; Tel Aviv University	Ministry of Science, Technology and Space	2019-10-15	10.15184/aqy.2019.162	0	0	0	0	3	0	0	0	0	0
Antiquity	Sedentism, pottery and inland fishing in Late Glacial Japan: a reassessment of the Maedakochi site	2019	Research	Japan	Japan	East Asia	Asia	Pleistocene, Holocene	12000	12000	UP, EH	0	1	0	1	60	0	0	0	0	0	0	0	0	0	0	0	0	0	0	0	0	0	0	101	Meiji University; Nara National Research Institute for Cultural Properties; Tokyo Metropolitan University; University of Tokyo	Japan Society for the Promotion of Science	2019-11-13	10.15184/aqy.2019.170	0	0	0	0	1	0	0	0	0	0
Antiquity	Food and ritual resources in hunter-gatherer societies: Canarium nuts in southern China and beyond	2019	Research	China	China	East Asia	Asia	Holocene	9000	4500	EH, MH	0	0	0	1	7	0	0	0	0	0	0	0	0	0	0	0	0	0	0	0	0	0	0	14	Australian National University; Chinese Academy of Sciences; Institute of Geology and Geophysics; Peking University; University of Chinese Academy of Sciences; University of Guam	Australian Research Council; Chinese Academy of Sciences; National Natural Science Foundation of China	2019-11-13	10.15184/aqy.2019.173	0	0	0	0	2	0	0	0	0	0
Antiquity	The Uronarti Regional Archaeological Project: Second Cataract fortresses and the Western Desert of Sudan	2019	Project Gallery	Sudan	Sudan	Sub-Saharan Africa	Africa	Middle Kingdom	4000	4000	LH	0	0	0	1	28	0	0	0	0	0	0	0	0	0	0	0	0	0	0	0	0	0	0	42	Brown University; Swansea University; University of Chicago		2019-12-10	10.15184/aqy.2019.183	0	0	0	0	1	0	0	0	0	0
Antiquity	Lithic technological strategies of the earliest herders at Lake Turkana, northern Kenya	2019	Research	Kenya	Kenya	Sub-Saharan Africa	Africa	Late Stone Age	25000	5000	UP, EH, MH	0	0	0	1	23	0	0	0	0	0	0	0	0	0	0	0	0	0	0	0	0	0	0	50	Max Planck Institute for the Science of Human History	Directorate for Social, Behavioral & Economic Sciences	2019-12-10	10.15184/aqy.2019.178	0	0	0	0	1	0	0	0	0	0
Antiquity	The petroglyphs of Toro Muerto: new documentation and discoveries at the largest South American rock art complex	2019	Project Gallery	Peru	Peru	South America	South America	Precolumbian	2000	2000	LH	0	0	0	1	22	0	0	0	0	0	0	0	0	0	0	0	0	0	0	0	0	0	0	37	Adam Mickiewicz University in Pozna?; University of Warsaw	Ministry of Science and Higher Education; National Science Center	2019-12-10	10.15184/aqy.2019.200	0	0	0	0	2	0	0	0	0	0
Antiquity	Middle Chalcolithic expansion into the highlands of the north-central Taurus, south-western Cappadocia	2019	Project Gallery	Turkey	Turkey	Southwest Asia	Asia	Chalcolithic	7000	7000	MH	0	0	0	1	11	0	0	0	0	0	0	0	0	0	0	0	0	0	0	0	0	0	0	16	Dokuz Eylül University; Hittite University; University of Chicago		2019-12-10	10.15184/aqy.2019.184	0	0	0	0	1	0	0	0	0	0
Antiquity	Late Pleistocene estuaries, palaeoecology and humans on North America's Pacific Coast	2019	Project Gallery	California	USA	North America	North America	Late Pleistocene	12000	12000	UP	0	1	0	1	6	0	0	0	0	0	0	0	0	0	0	0	0	0	0	0	0	0	0	12	National Museum of Natural History; San Diego State University; Temple University; University of Oregon	Directorate for Social, Behavioral & Economic Sciences	2019-12-10	10.15184/aqy.2019.185	0	0	0	0	0	0	0	0	0	0
Antiquity	Sustainable archaeology: soothing rhetoric for an anxious institution	2019	Debate	Global	Global	global	Global	Present	0	0	PRES	0	0	0	1	5	0	0	0	0	0	0	0	0	0	0	0	0	0	0	0	0	0	0	6	Vancouver Island University		2019-12-10	10.15184/aqy.2019.139	0	0	0	0	2	0	0	0	0	0
Antiquity	The valuable contributions of archaeology to present and future societies	2019	Debate	Global	Global	global	Global	Present	0	0	PRES	0	0	0	1	4	0	0	0	0	0	0	0	0	0	0	0	0	0	0	0	0	0	0	5	Linnaeus University; University of Johannesburg		2019-12-10	10.15184/aqy.2019.186	0	0	0	0	0	0	0	0	0	0
Antiquity	The Marivan Plain Archaeological Project: western Iran and its neighbours in the Chalcolithic period	2019	Project Gallery	Iran	Iran	Southwest Asia	Asia	Chalcolithic	6000	6000	MH	0	0	0	1	2	0	0	0	0	0	0	0	0	0	0	0	0	0	0	0	0	0	0	2	University of Copenhagen; University of Kurdistan; University of Leicester; University of Tehran		2019-12-10	10.15184/aqy.2019.198	0	0	0	0	1	0	0	0	0	0
Antiquity	Sustainability and an archaeology of the future	2019	Debate	Chad	Chad	Sub-Saharan Africa	Africa	Holocene	5000	5000	MH	0	1	0	0	1	0	0	0	0	0	0	0	0	0	0	0	0	0	0	0	0	0	0	1	University of Pretoria		2019-12-10	10.15184/aqy.2019.182	0	0	0	0	0	0	0	0	0	0
Antiquity	Discovery of a multi-chambered long cairn at Goasseac'h, Carhaix-Plouguer, central Brittany, France	2020	Project Gallery	France	France	Western Europe	Europe	Middle Neolithic	5330	5330	MH	0	0	0	1	26	0	0	0	0	0	0	0	0	0	0	0	0	0	0	0	0	0	0	42	University of Geneva		2020-12-01	10.15184/aqy.2020.204	0	0	0	0	1	0	0	0	0	0
Antiquity	Maritime endangered archaeology of the Middle East and North Africa: the MarEA project	2020	Project Gallery	North Africa, Middle East	North Africa, Middle East	North Africa, Southwest Asia	Africa, Asia	Present	0	0	PRES	0	1	0	1	16	0	0	0	0	0	0	0	0	0	0	0	0	0	0	0	0	0	0	22	University of Southampton; University of Ulster		2020-12-01	10.15184/aqy.2020.196	0	0	0	0	1	0	0	0	0	0
Antiquity	The Early Iron Age collective tomb LCG-1 at Dibb? al-Bayah, Oman: long-distance exchange and cross-cultural interaction	2020	Research	Oman	Oman	Southwest Asia	Asia	Iron Age	3000	3000	LH	0	0	0	1	6	0	0	0	0	0	0	0	0	0	0	0	0	0	0	0	0	0	0	11	Sapienza University of Rome; University of Bologna		2020-12-01	10.15184/aqy.2020.224	0	0	0	0	1	0	0	0	0	0
Antiquity	The life of wood in North-eastern Europe in AD 1100–1600	2020	Project Gallery	Northern Europe	Northern Europe	Western Europe	Europe	Medieval	920	420	LH, HIST	0	1	0	1	6	0	0	0	0	0	0	0	0	0	0	0	0	0	0	0	0	0	0	8	University of Turku		2020-12-01	10.15184/aqy.2020.209	0	0	0	0	1	0	0	0	0	0
Antiquity	The Beixin Culture: archaeobotanical evidence for a population dispersal of Neolithic hunter-gatherer-cultivators in northern China	2020	Research	China	China	East Asia	Asia	Neolithic	7000	7000	MH	0	0	0	1	6	0	0	0	0	0	0	0	0	0	0	0	0	0	0	0	0	0	0	11	Shandong University; University of Reading		2020-12-01	10.15184/aqy.2020.63	0	0	0	0	3	0	0	0	0	0
Antiquity	Metsamor: the Early Iron Age/Urartian settlement in the Aras Valley, Armenia	2020	Project Gallery	Armenia	Armenia	Central Asia	Asia	Iron Age	2500	2500	LH	0	0	0	1	4	0	0	0	0	0	0	0	0	0	0	0	0	0	0	0	0	0	0	6	University of Warsaw		2020-12-01	10.15184/aqy.2020.212	0	0	0	0	0	0	0	0	0	0
Antiquity	3D contour detection: a non-photorealistic rendering method for the analysis of Egyptian reliefs	2020	Project Gallery	Egypt	Egypt	North Africa	Africa	Present	0	0	PRES	0	0	0	1	3	0	0	0	0	0	0	0	0	0	0	0	0	0	0	0	0	0	0	5	Politecnico di Milano		2020-12-01	10.15184/aqy.2020.211	0	0	0	0	1	0	0	0	0	0
Antiquity	A sickle boat petroglyph in Wadi Asafir: possible evidence of Pre-Dynastic Egyptian influence on North-west Arabia	2020	Project Gallery	Egypt, Arabia	Egypt, Saudi Arabia	North Africa, Southwest Asia	Africa, Asia	Predynastic	5000	5000	MH	0	0	0	1	2	0	0	0	0	0	0	0	0	0	0	0	0	0	0	0	0	0	0	3			2020-12-01	10.15184/aqy.2020.200	0	0	0	0	1	0	0	0	0	0
Antiquity	Re-balancing the Romans	2020	Debate	Italy	Italy	Western Europe	Europe	Roman	2000	2000	LH	0	0	0	1	1	0	0	0	0	0	0	0	0	0	0	0	0	0	0	0	0	0	0	1	University College London		2020-12-01	10.15184/aqy.2020.170	0	0	0	0	0	0	0	0	0	0
Antiquity	Power, asymmetries and how to view the Roman world	2020	Debate	Italy	Italy	Western Europe	Europe	Roman	2000	2000	LH	0	0	0	1	0	0	0	0	0	0	0	0	0	0	0	0	0	0	0	0	0	0	0	0	University of Edinburgh; University of Oxford; VU Amsterdam		2020-12-01	10.15184/aqy.2020.210	0	0	0	0	0	0	0	0	0	0
Antiquity	The introduction of the European fallow deer to the northern provinces of the Roman Empire: a multi-proxy approach to the Herstal skeleton (Belgium)	2020	Research	Belgium	Belgium	Western Europe	Europe	Roman	2000	2000	LH	0	0	0	1	4	0	0	0	0	0	0	0	0	0	0	0	0	0	0	0	0	0	0	9	Royal Belgian Institute of Natural Sciences; Université Libre de Bruxelles; University College Dublin; University of Exeter		2020-11-23	10.15184/aqy.2020.207	0	0	0	0	1	0	0	0	0	0
Antiquity	The chronology of Glastonbury Lake Village	2020	Research	United Kingdom	UK	Western Europe	Europe	Iron Age	2200	2200	LH	0	0	0	1	44	0	0	0	0	0	0	0	0	0	0	0	0	0	0	0	0	0	0	70	Historic England; Queen's University Belfast; South West Heritage Trust; University of Oxford		2020-11-19	10.15184/aqy.2020.167	0	0	0	0	2	0	0	0	0	0
Antiquity	Subsistence and health in Middle Neolithic (9000–7000 BP) southern China: new evidence from the Dingsishan site	2020	Research	China	China	East Asia	Asia	Middle Neolithic	8000	8000	MH	0	0	0	1	4	0	0	0	0	0	0	0	0	0	0	0	0	0	0	0	0	0	0	7	Fudan University; Sun Yat-sen University; Zhengzhou University		2020-11-13	10.15184/aqy.2020.214	0	0	0	0	1	0	0	0	0	0
Antiquity	Early Neolithic occupation of the lowlands of south-western Iran: new evidence from Tapeh Mahtaj	2020	Research	Iran	Iran	Southwest Asia	Asia	Early Neolithic	10000	10000	EH	0	0	0	1	8	0	0	0	0	0	0	0	0	0	0	0	0	0	0	0	0	0	0	18	Aarhus University; Razi University; University of Copenhagen; University of Tübingen		2020-11-06	10.15184/aqy.2020.215	0	0	0	0	2	0	0	0	0	0
Antiquity	Writing histories at Êngkahonovita Ogwêvi: multicultural entanglement at Red Canyon, Wyoming	2020	Research	Wyoming	USA	North America	North America	Present	0	0	PRES	0	0	0	1	40	0	0	0	0	0	0	0	0	0	0	0	0	0	0	0	0	0	0	63	Indiana University	United States Department of Education	2020-10-19	10.15184/aqy.2020.197	0	0	0	0	2	0	0	0	0	0
Antiquity	Climate variability and landscape dynamics in the Late Hellenistic and Roman north-eastern Peloponnese	2020	Research	Greece	Greece	Western Europe	Europe	Greek, Roman	2170	1720	LH	0	1	0	1	9	0	0	0	0	0	0	0	0	0	0	0	0	0	0	0	0	0	0	18	Uppsala University		2020-10-19	10.15184/aqy.2020.34	0	0	0	0	2	0	0	0	0	0
Antiquity	Isotopic insights into the jar-and-coffin mortuary ritual of the Cardamom Mountains, Cambodia	2020	Research	Cambodia	Cambodia	Southeast Asia	Asia	Post-Angkorian Period	400	160	HIST	0	0	0	1	8	0	0	0	0	0	0	0	0	0	0	0	0	0	0	0	0	0	0	18	Australian National University; Institute of Environmental Science and Research; University of Melbourne; University of Otago		2020-10-19	10.15184/aqy.2020.201	0	0	0	0	3	0	0	0	0	0
Antiquity	No pottery at the western periphery of Europe: why was the Final Mesolithic of Britain and Ireland aceramic?	2020	Research	Britain	UK	Western Europe	Europe	Mesolithic	7000	7000	MH	0	0	0	1	23	0	0	0	0	0	0	0	0	0	0	0	0	0	0	0	0	0	0	49	University College Dublin; University College London; University of York	European Research Council	2020-09-10	10.15184/aqy.2020.174	0	0	0	0	2	0	0	0	0	0
Antiquity	Pathways to past ways: a positive approach to routeways and mobility	2020	Debate	Britain	UK	Western Europe	Europe	Present	0	0	PRES	0	0	0	1	37	0	0	0	0	0	0	0	0	0	0	0	0	0	0	0	0	0	0	60	University of Reading; University of York		2020-09-01	10.15184/aqy.2020.133	0	0	0	0	2	0	0	0	0	0
Antiquity	Migrations or local interactions? Spheres of interaction in third-millennium BC Central Europe	2020	Research	Moravia	Moravia	Eastern Europe	Europe	Eneolithic	8000	8000	MH	0	0	0	1	21	0	0	0	0	0	0	0	0	0	0	0	0	0	0	0	0	0	0	34	Institute of Botany; Masaryk University	Czech Science Foundation	2020-09-01	10.15184/aqy.2020.151	0	0	0	0	1	0	0	0	0	0
Antiquity	What's that smell? New directions for materials studies	2020	Research	Portugal	Portugal	Western Europe	Europe	Present	0	0	PRES	0	0	0	1	18	0	0	0	0	0	0	0	0	0	0	0	0	0	0	0	0	0	0	27	Universidade Nova de Lisboa		2020-09-01	10.15184/aqy.2020.156	0	0	0	0	1	0	0	0	0	0
Antiquity	Early agricultural colonisation of peripheral areas of loess uplands: new data from Sandomierz Upland, Poland	2020	Project Gallery	Poland	Poland	Eastern Europe	Europe	Neolithic	7000	7000	MH	0	0	0	1	14	0	0	0	0	0	0	0	0	0	0	0	0	0	0	0	0	0	0	6	Maria Curie-Sk?odowska University; Nicolaus Copernicus University; Polish Academy of Sciences; University of Wroc?aw	National Science Center	2020-09-01	10.15184/aqy.2020.134	1	0	0	0	2	0	0	0	0	0
Antiquity	The Early Upper Palaeolithic bone industry of the Central Altai, Russia: new evidence from the Kara-Bom site	2020	Project Gallery	Russia	Russia	Central Asia	Asia	Upper Paleolithic	60000	60000	UP	1	0	0	1	11	0	0	0	0	0	0	0	0	0	0	0	0	0	0	0	0	0	0	19	Institute of Archaeology and Ethnography; Max Planck Institute for the Science of Human History; University of Oxford	European Research Council; Russian Science Foundation; Siberian Branch of the Russian Academy of Sciences	2020-09-01	10.15184/aqy.2020.137	0	0	0	0	1	0	0	0	0	0
Antiquity	The Palaeolithic stone assemblage of Kota Tampan, West Malaysia	2020	Project Gallery	Malaysia	Malaysia	Southeast Asia	Asia	Paleolithic	70000	70000	UP	1	0	0	1	8	0	0	0	0	0	0	0	0	0	0	0	0	0	0	0	0	0	0	18	Universiti Sains Malaysia; UNSW Sydney		2020-09-01	10.15184/aqy.2020.158	0	0	0	0	2	0	0	0	0	0
Antiquity	The Early Upper Palaeolithic in the south Judean Desert, Israel: preliminary excavation results from Nahal Rahaf 2 rockshelter	2020	Project Gallery	Israel	Israel/Palestine	Southwest Asia	Asia	Upper Paleolithic	40000	40000	UP	1	0	0	1	5	0	0	0	0	0	0	0	0	0	0	0	0	0	0	0	0	0	0	11	Ben-Gurion University of the Negev; Israel Antiquities Authority; University of Haifa; Weizmann Institute of Science	European Research Council	2020-09-01	10.15184/aqy.2020.160	0	0	0	0	2	0	0	0	0	0
Antiquity	An estuarine tidescape of production: terrestrial laser scanning of fixed fishing structures and a tide mill in the Léguer Estuary, Brittany	2020	Research	Brittany	France	Western Europe	Europe	Medieval	1300	1300	LH	0	0	0	1	3	0	0	0	0	0	0	0	0	0	0	0	0	0	0	0	0	0	0	6	University of Southampton		2020-09-01	10.15184/aqy.2020.135	0	0	0	0	2	0	0	0	0	0
Antiquity	Sherds as archaeobotanical assemblages: Gua Sireh reconsidered	2020	Research	Borneo	Borneo	Southeast Asia	Asia		4960	3565	MH, LH	0	0	0	1	3	0	0	0	0	0	0	0	0	0	0	0	0	0	0	0	0	0	0	5	Australian National University; Northwest University; University College London	Australian Research Council; Natural Environment Research Council	2020-09-01	10.15184/aqy.2020.166	0	0	0	0	2	0	0	0	0	0
Antiquity	The future of archaeology, interdisciplinarity and global challenges	2020	Research	Global	Global	global	Global	Modern	0	0	PRES	0	0	0	0	2	0	0	0	0	0	0	0	0	0	0	0	0	0	0	0	0	0	0	5	University of Sheffield		2020-09-01	10.15184/aqy.2020.138	0	0	0	0	1	0	0	0	0	0
Antiquity	More Bronze Age less bronze: copper axes in the late Bronze Age hoard from Karmin, Poland	2020	Project Gallery	Poland	Poland	Eastern Europe	Europe	Bronze Age	4000	4000	LH	0	0	0	1	2	0	0	0	0	0	0	0	0	0	0	0	0	0	0	0	0	0	0	4	Maria Curie-Sk?odowska University; University of Wroc?aw		2020-09-01	10.15184/aqy.2020.139	0	0	0	0	1	0	0	0	0	0
Antiquity	Petrified animals: fossil beads from a Neolithic hunter-gatherer double burial at Zvejnieki in Latvia	2020	Research	Latvia	Latvia	Eastern Europe	Europe	Neolithic	9500	4600	MH	0	0	0	1	60	0	0	0	0	0	0	0	0	0	0	0	0	0	0	0	0	0	0	96	University of Gothenburg		2020-08-04	10.15184/aqy.2020.124	0	0	0	0	3	0	0	0	0	0
Antiquity	Three thousand years of farming strategies in central Thailand	2020	Research	Thailand	Thailand	Southeast Asia	Asia	Neolithic	3000	3000	LH	0	0	0	1	27	0	0	0	0	0	0	0	0	0	0	0	0	0	0	0	0	0	0	20	Silpakorn University; University of California, San Diego; University of Otago; University of Oxford; University of Pennsylvania; Washington State University	American Mathematical Society; American Philosophical Society; National Geographic Society; National Science Foundation; Royal Society of New Zealand	2020-08-04	10.15184/aqy.2020.8	2	0	0	0	1	0	0	0	1	0
Antiquity	New polychrome painting from Gonur Depe, Turkmenistan	2020	Project Gallery	Turkmenistan	Turkmenistan	Central Asia	Asia	Bronze Age	4300	3500	MH, LH	0	0	0	1	23	0	0	0	0	0	0	0	0	0	0	0	0	0	0	0	0	0	0	34	Bashkir State Agrarian University; Kemerovo State University; Russian Academy of Sciences	Russian Foundation for Basic Research	2020-08-04	10.15184/aqy.2020.118	0	0	0	0	2	0	0	0	0	0
Antiquity	A prehistoric copper-production centre in central Thailand: its dating and wider implications	2020	Research	Thailand	Thailand	Southeast Asia	Asia	Neolithic	4000	4000	LH	0	0	0	1	6	0	0	0	0	0	0	0	0	0	0	0	0	0	0	0	0	0	0	15	French National Centre for Scientific Research; University of California, San Diego; University of Otago; University of Oxford; University of Pennsylvania; Washington State University	American Philosophical Society; National Geographic Society; National Science Foundation; Royal Society of New Zealand	2020-08-04	10.15184/aqy.2020.120	0	0	0	0	1	0	0	0	1	0
Antiquity	Rethinking pig domestication in China: regional trajectories in central China and the Lower Yangtze Valley	2020	Research	China	China	East Asia	Asia	Holocene	10000	10000	EH	0	0	0	1	4	0	0	0	0	0	0	0	0	0	0	0	0	0	0	0	0	0	0	13	Fudan University		2020-08-04	10.15184/aqy.2020.122	0	0	0	0	1	0	0	0	0	0
Antiquity	Crop choice, gathered plants and household activities at the beginnings of farming in the Pelagonia Valley of North Macedonia	2020	Project Gallery	Macedonia	Macedonia	Eastern Europe	Europe	Neolithic	8500	8500	EH	0	0	0	1	1	0	0	0	0	0	0	0	0	0	0	0	0	0	0	0	0	0	0	2	University of Basel; University of Belgrade		2020-08-04	10.15184/aqy.2020.119	0	0	0	0	1	0	0	0	0	0
Antiquity	First results of a Middle Stone Age survey in the Kerma region, northern Sudan	2020	Project Gallery	Sudan	Sudan	Sub-Saharan Africa	Africa	Middle Stone Age	120000	60000	UP	1	0	0	1	13	0	0	0	0	0	0	0	0	0	0	0	0	0	0	0	0	0	0	22	University of Algarve; University of Louisville; University of Neuchâtel	Fundação para a Ciência e Tecnologia	2020-07-17	10.15184/aqy.2020.116	0	0	0	0	1	0	0	0	0	0
Antiquity	Exploring Chaundkot Fort in Garhwal, central Himalaya, India	2020	Project Gallery	India	India	Southeast Asia	Asia	Medieval	900	500	LH	0	0	0	1	13	0	0	0	0	0	0	0	0	0	0	0	0	0	0	0	0	0	0	26	Hemwati Nandan Bahuguna Garhwal University		2020-07-17	10.15184/aqy.2020.117	0	0	0	0	1	0	0	0	0	0
Antiquity	Inequality on the Pacific Northwest Coast of North America measured by house-floor area and storage capacity	2020	Research	USA	USA	North America	North America		500	500	LH	0	0	0	1	6	0	0	0	0	0	0	0	0	0	0	0	0	0	0	0	0	0	0	12	Portland State University; Washington State University	National Endowment for the Humanities; National Science Foundation; United States Fish and Wildlife Service	2020-07-17	10.15184/aqy.2020.128	0	0	0	0	1	0	0	0	0	0
Antiquity	Assembling Petra's rural landscapes	2020	Project Gallery	Jordan	Jordan	Southwest Asia	Asia		1936	1936	LH	0	0	0	1	6	0	0	0	0	0	0	0	0	0	0	0	0	0	0	0	0	0	0	9	Brown University; University of Chicago; University of Padua		2020-07-17	10.15184/aqy.2020.127	0	0	0	0	1	0	0	0	0	0
Antiquity	Engaging with demand and destruction	2020	Debate	Europe, USA	Europe, USA	Eastern Europe, North America, Western Europe	Europe, North America	Present	0	0	PRES	0	0	0	0	2	0	0	0	0	0	0	0	0	0	0	0	0	0	0	0	0	0	0	2	DePaul University		2020-07-17	10.15184/aqy.2020.62	0	0	0	0	0	0	0	0	0	0
Antiquity	Unravelling the spectra of stewards and collectors	2020	Debate	Europe, USA	Europe, USA	Eastern Europe, North America, Western Europe	Europe, North America	Present	0	0	PRES	0	0	0	0	2	0	0	0	0	0	0	0	0	0	0	0	0	0	0	0	0	0	0	2	University of Helsinki; University of Oklahoma		2020-07-17	10.15184/aqy.2020.99	0	0	0	0	0	0	0	0	0	0
Antiquity	Archaeology's awkward allies	2020	Debate	Europe, USA	Europe, USA	Eastern Europe, North America, Western Europe	Europe, North America	Present	0	0	PRES	0	0	0	0	1	0	0	0	0	0	0	0	0	0	0	0	0	0	0	0	0	0	0	1	Aarhus University		2020-07-17	10.15184/aqy.2020.50	0	0	0	0	0	0	0	0	0	0
Antiquity	‘Project Piedemonte’: between the Maloti-Drakensberg and the Great Escarpment in the Eastern Cape Province, South Africa	2020	Project Gallery	South Africa	South Africa	Sub-Saharan Africa	Africa	Middle Stone Age	10000	10000	UP	0	0	0	1	22	0	0	0	0	0	0	0	0	0	0	0	0	0	0	0	0	0	0	34	University of the Witwatersrand		2020-07-02	10.15184/aqy.2020.101	0	0	0	0	5	0	0	0	0	0
Antiquity	Planning Punic cities: geophysical prospection and the built environment at Motya, Sicily	2020	Research	Sicily	Italy	Western Europe	Europe	Punic	2500	2500	LH	0	0	0	1	16	0	0	0	0	0	0	0	0	0	0	0	0	0	0	0	0	0	0	36	University of Pennsylvania; University of Tübingen	Institute of International Education	2020-07-02	10.15184/aqy.2020.97	0	0	0	0	2	0	0	0	0	0
Antiquity	Mortuary practices of the first Polynesians: formative ethnogenesis in the Kingdom of Tonga	2020	Research	Polynesia	Polynesia	Oceania, Australia	Oceania/Australia	Polynesian	2650	2650	LH	0	0	0	1	8	0	0	0	0	0	0	0	0	0	0	0	0	0	0	0	0	0	0	15	Australian National University; French National Centre for Scientific Research; James Cook University	Australian Research Council; French National Centre for Scientific Research	2020-07-02	10.15184/aqy.2020.89	0	0	0	0	3	0	0	0	0	0
Antiquity	Archaeology without antiquity	2020	Research	Global	Global	global	Global	Modern	0	0	PRES	0	0	0	0	2	0	0	0	0	0	0	0	0	0	0	0	0	0	0	0	0	0	0	3	Hebrew University of Jerusalem; University of Haifa; University of Iceland		2020-07-02	10.15184/aqy.2020.90	0	0	0	0	1	0	0	0	0	0
Antiquity	Subsistence and persistence: agriculture in the Central Plains of China through the Neolithic to Bronze Age transition	2020	Research	China	China	East Asia	Asia	Bronze Age	4000	4000	LH	0	0	0	1	1	0	0	0	0	0	0	0	0	0	0	0	0	0	0	0	0	0	0	4	Fudan University; New York University		2020-07-02	10.15184/aqy.2020.80	0	0	0	0	1	0	0	0	0	0
Antiquity	CLIOdynamic ARCHaeology: computational approaches to Final Palaeolithic/Early Mesolithic archaeology and climate change	2020	Project Gallery	Global	Global	global	Global	Final Paleolithic	15000	15000	UP	1	0	0	0	28	0	0	0	0	0	0	0	0	0	0	0	0	0	0	0	0	0	0	22	Aarhus University; Max Planck Institute for Meteorology	European Research Council	2020-06-09	10.15184/aqy.2020.85	2	0	0	0	2	0	0	0	0	0
Antiquity	History, archaeology and memory of the Swahili-Arab in the Maniema, Democratic Republic of Congo	2020	Project Gallery	Democratic Republic of Congo	Democratic Republic of Congo	Sub-Saharan Africa	Africa	Historic	100	100	HIST	0	0	0	1	21	0	0	0	0	0	0	0	0	0	0	0	0	0	0	0	0	0	0	35	Royal Museum for Central Africa; Université Libre de Bruxelles; University of Kinshasa; University of Lubumbashi		2020-06-09	10.15184/aqy.2020.86	0	0	0	0	2	0	0	0	0	0
Antiquity	New discoveries at Mokarta, a Bronze Age hilltop settlement in western Sicily	2020	Research	Sicily	Italy	Western Europe	Europe	Bronze Age	3000	3000	LH	0	0	0	1	18	0	0	0	0	0	0	0	0	0	0	0	0	0	0	0	0	0	0	14	Central Institution for Meteorology and Geodynamics; University of Vienna	FWF Austrian Science Fund	2020-06-09	10.15184/aqy.2019.171	1	0	0	0	2	0	0	0	0	0
Antiquity	Land-use and cultivation in the etaghas of the Tadrart Acacus (south-west Libya): the dawn of Saharan agriculture?	2020	Research	Lybia	Libya	North Africa	Africa	Garamantian	1700	1700	LH	0	0	0	1	18	0	0	0	0	0	0	0	0	0	0	0	0	0	0	0	0	0	0	34	Sapienza University of Rome; University of Milan; University of Modena and Reggio Emilia; University of the Witwatersrand	Ministero degli Affari Esteri	2020-06-09	10.15184/aqy.2020.41	0	0	0	0	2	0	0	0	0	0
Antiquity	Ancient zinc smelting in the Upper and Middle Yangtze River region	2020	Project Gallery	China	China	East Asia	Asia	Ming	600	450	LH	0	0	0	1	4	0	0	0	0	0	0	0	0	0	0	0	0	0	0	0	0	0	0	8	Sichuan University; University of Exeter	China Postdoctoral Science Foundation	2020-06-09	10.15184/aqy.2020.83	0	0	0	0	2	0	0	0	0	0
Antiquity	Love and hope: emotions, dress accessories and a plough in later medieval Britain, c. AD 1250–1500	2020	Research	England	UK	Western Europe	Europe	Late Mideval	500	500	LH	0	0	0	1	15	0	0	0	0	0	0	0	0	0	0	0	0	0	0	0	0	0	0	25	University of Oxford		2020-05-21	10.15184/aqy.2020.61	0	0	0	0	2	0	0	0	0	0
Antiquity	From the earliest farmers to the first urban centres: a socio-economic analysis of underground storage practices in north-eastern Iberia	2020	Research	Spain	Spain	Western Europe	Europe	Neolithic, Iron Age	7000	2000	MH, LH	0	0	0	1	41	0	0	0	0	0	0	0	0	0	0	0	0	0	0	0	0	0	0	32	University of Basel; University of Lleida	Government of Catalonia; Ministry of Economy, Industry and Competitiveness; Swiss National Science Foundation	2020-04-08	10.15184/aqy.2019.153	2	0	0	0	2	1	0	0	0	0
Antiquity	Optically stimulated luminescence profiling and dating of earthworks: the creation and development of prehistoric field boundaries at Bosigran, Cornwall	2020	Research	United Kingdom	UK	Western Europe	Europe	Bronze Age, Iron Age	3000	3000	LH	0	0	0	1	195	0	0	0	0	0	0	0	0	0	0	0	0	0	0	0	0	0	0	286	Cornwall Council; Newcastle University; University of St Andrews; Vrije Universiteit Brussel	European Commission; Research Foundation - Flanders	2020-03-30	10.15184/aqy.2019.138	0	0	0	0	4	0	0	0	0	0
Antiquity	Chariots in the Eurasian Steppe: a Bayesian approach to the emergence of horse-drawn transport in the early second millennium BC	2020	Research	Azerbaijan	Azerbaijan	Central Asia	Asia	Bronze Age	4000	4000	LH	0	0	0	1	33	0	0	0	0	0	0	0	0	0	0	0	0	0	0	0	0	0	0	41	Freie Universität Berlin		2020-03-30	10.15184/aqy.2020.37	1	0	0	0	4	0	0	0	0	0
Antiquity	Ancestral Pueblo settlement structure and sacred landscape at Castle Rock Community, Colorado	2020	Research	USA	USA	North America	North America	Mesa Verde Civilization	700	700	LH	0	0	0	1	20	0	0	0	0	0	0	0	0	0	0	0	0	0	0	0	0	0	0	31	Jagiellonian University; Maryland Institute College of Art	National Science Center; United States Department of the Interior	2020-03-30	10.15184/aqy.2020.31	0	0	0	0	1	0	0	0	0	0
Antiquity	Palaeolithic occupation and cultural transition in the Wainganga River Basin, India	2020	Research	India	India	Southeast Asia	Asia	Paleolithic	100000	30000	UP	1	0	0	1	17	0	0	0	0	0	0	0	0	0	0	0	0	0	0	0	0	0	0	37	Deccan College Post Graduate and Research Institute		2020-03-30	10.15184/aqy.2020.32	0	0	0	0	1	0	0	0	0	0
Antiquity	Foraging and farming: archaeobotanical and zooarchaeological evidence for Neolithic exchange on the Tibetan Plateau	2020	Research	China	China	East Asia	Asia	Neolithic	4000	4000	LH	0	0	0	1	9	0	0	0	0	0	0	0	0	0	0	0	0	0	0	0	0	0	0	17	Harvard University; Lanzhou University; Nanjing Agricultural University; Scripps Institution of Oceanography	Chinese Academy of Sciences; Ministry of Science and Technology of the People's Republic of China; National Natural Science Foundation of China	2020-03-30	10.15184/aqy.2020.35	0	0	0	0	3	0	0	0	0	0
Antiquity	Iron Age botanical remains from nuraghe S'Urachi, Sardinia	2020	Project Gallery	Italy	Italy	Western Europe	Europe	Iron age	3000	3000	LH	0	0	0	1	8	0	0	0	0	0	0	0	0	0	0	0	0	0	0	0	0	0	0	8	Brown University; University of Valencia		2020-03-30	10.15184/aqy.2020.33	0	0	0	0	2	1	0	0	0	0
Antiquity	A newly discovered cache of large biface lithics from northern Honshu, Japan	2020	Project Gallery	Japan	Japan	East Asia	Asia	Paleolithic	15000	11500	UP	0	0	0	1	8	0	0	0	0	0	0	0	0	0	0	0	0	0	0	0	0	0	0	11	Institute of Archaeology and Ethnography; Tohoku University	Japan Society for the Promotion of Science; Russian Science Foundation	2020-03-30	10.15184/aqy.2020.28	0	0	0	0	5	0	0	0	0	0
Antiquity	Agropastoralists? Late Iron Age and historic forest livelihoods in the Cherangani Hills of north-west Kenya	2020	Project Gallery	Kenya	Kenya	Sub-Saharan Africa	Africa	Iron Age	250	250	HIST	0	0	0	1	2	0	0	0	0	0	0	0	0	0	0	0	0	0	0	0	0	0	0	5	University of Cambridge; University of Oxford		2020-03-30	10.15184/aqy.2020.38	0	0	0	0	1	0	0	0	0	0
Antiquity	The metal behind the myths: iron metallurgy in the south-eastern Black Sea region	2020	Research	Georgia	Georgia	Central Asia	Asia	Iron Age	2500	2500	LH	0	0	0	1	11	0	0	0	0	0	0	0	0	0	0	0	0	0	0	0	0	0	0	18	Rutgers, The State University of New Jersey; University of Oxford	Directorate for Education & Human Resources; Directorate for Social, Behavioral & Economic Sciences	2020-03-17	10.15184/aqy.2020.16	0	0	0	0	1	1	0	0	0	0
Antiquity	Settlement change on the western Konya Plain: refining Neolithic and Chalcolithic chronologies at Canhasan, Turkey	2020	Research	Turkey	Turkey	Southwest Asia	Asia	Neolithic	8000	8000	MH	0	0	0	1	1	0	0	0	0	0	0	0	0	0	0	0	0	0	0	0	0	0	0	2	Australian Nuclear Science and Technology Organisation; Scottish Universities Environmental Research Centre; University of Liverpool; University of Oxford; University of Queensland	Australian Institute of Nuclear Science and Engineering; Australian Research Council	2020-03-17	10.15184/aqy.2020.13	0	0	0	0	1	0	0	0	0	0
Antiquity	‘Monumental Myopia’: bringing the later prehistoric settlements of southern Siberia into focus	2020	Project Gallery	Siberia	Russia	Central Asia	Asia	Iron Age	2500	2500	LH	0	0	0	1	25	0	0	0	0	0	0	0	0	0	0	0	0	0	0	0	0	0	0	48	University of Oxford	British Academy	2020-02-18	10.15184/aqy.2019.233	0	0	0	0	4	0	0	0	0	0
Antiquity	Dig in: an evaluation of the role of archaeological fieldwork for the improved wellbeing of military veterans	2020	Research	United Kingdom	UK	Western Europe	Europe	Present	0	0	PRES	0	0	0	0	21	0	0	0	0	0	0	0	0	0	0	0	0	0	0	0	0	0	0	32	Southampton Solent University; University of Winchester		2020-02-18	10.15184/aqy.2019.85	0	0	0	0	1	0	0	0	0	0
Antiquity	Vaquerías ceramics: a techno-stylistic study of the earliest polychrome pottery in the Argentine Northwest	2020	Research	Argentina	Argentina	South America	South America	Early Formative	2700	1500	LH	0	0	0	1	6	0	0	0	0	0	0	0	0	0	0	0	0	0	0	0	0	0	0	16	Centro Científico Tecnológico - Mendoza; University of Buenos Aires	Agencia Nacional de Promoción Científica y Tecnológica	2020-02-18	10.15184/aqy.2019.239	0	0	0	0	3	0	0	0	0	0
Antiquity	The Keimoes 3 desert kite site, South Africa: an aerial lidar and micro-topographic exploration	2020	Research	South Africa	South Africa	Sub-Saharan Africa	Africa	Late Stone Age	2000	2000	LH	0	0	0	1	17	0	0	0	0	0	0	0	0	0	0	0	0	0	0	0	0	0	0	32	Linnaeus University; University of Johannesburg		2020-01-24	10.15184/aqy.2019.99	0	0	0	0	2	0	0	0	0	0
Antiquity	The Balchiria stelae	2020	Project Gallery	Corsica	France	Western Europe	Europe	Neolithic	6000	6000	MH	0	0	0	1	181	0	0	0	0	0	0	0	0	0	0	0	0	0	0	0	0	0	0	270	Collège de France; Laboratoire Méditerranéen de Préhistoire Europe Afrique; Ministry of Culture; Travaux et Recherches Archéologiques sur les Cultures, les Espaces et les Sociétés		2020-01-23	10.15184/aqy.2019.228	0	0	0	0	2	0	0	0	0	0
Antiquity	Halls at Borre: the discovery of three large buildings at a Late Iron and Viking Age royal burial site in Norway	2020	Research	Norway	Norway	Western Europe	Europe	Viking	1500	1500	LH	0	0	0	1	40	0	0	0	0	0	0	0	0	0	0	0	0	0	0	0	0	0	0	58	Norwegian Institute for Cultural Heritage Research; University of Vienna; Vestfold fylkeskommune		2020-01-22	10.15184/aqy.2019.211	1	0	0	0	3	0	0	0	0	0
Antiquity	The VIMOA project and archaeological heritage in the Nuussuaq Peninsula of north-west Greenland	2020	Project Gallery	Greenland	Greenland	North America	North America	Present	0	0	PRES	0	0	0	0	7	0	0	0	0	0	0	0	0	0	0	0	0	0	0	0	0	0	0	11	Aarhus University; Florida State University; National Museum of Denmark; University of Miami; University of Oslo; University of Southern Denmark		2020-01-22	10.15184/aqy.2019.230	0	0	0	0	1	0	0	0	0	0
Antiquity	Lijiagou and the earliest pottery in Henan Province, China	2015	Research	China	China	East Asia	Asia	Neolithic	10000	10000	EH	0	0	0	1	7	1	0	0	0	0	0	0	0	0	0	0	0	0	0	0	0	0	0	0	Harvard University; Peking University		2015-04-08	10.15184/aqy.2015.2	0	0	0	0	0	0	0	0	0	0
Antiquity	Feasting on fore-limbs: conspicuous consumption and identity in later prehistoric Britain	2015	Research	Britain	UK	Western Europe	Europe	Early Iron Age	3000	3000	LH	0	0	0	1	25	1	0	0	0	0	0	0	0	0	0	0	0	0	0	0	0	0	0	12	Cardiff University	Natural Environment Research Council	2015-06-05	10.15184/aqy.2015.24	1	0	0	0	3	0	0	0	0	0
Antiquity	The archaeology of early medieval violence: the mass grave at Bude?, Czech Republic	2016	Research	Czech	Czech Republic	Eastern Europe	Europe	Medieval	1000	1000	LH	0	0	0	1	63	1	0	0	0	0	0	0	0	0	0	0	0	0	0	0	0	0	0	95	Charles University; Czech Academy of Sciences		2016-05-17	10.15184/aqy.2016.29	0	0	0	0	2	0	0	0	0	0
Antiquity	‘The most awkward building in England’? The ‘Rotten’ heritage of ‘Tin Pan Alley’ revisited	2016	Research	England	UK	Western Europe	Europe	Present	100	100	HIST	0	0	0	1	25	1	0	0	0	0	0	0	0	0	0	0	0	0	0	0	0	0	0	24	University College London; University of York		2016-11-21	10.15184/aqy.2016.217	0	0	0	0	0	0	0	0	0	0
Antiquity	Opium or oil? Late Bronze Age Cypriot Base Ring juglets and international trade revisited	2016	Research	Israel	Israel/Palestine	Southwest Asia	Asia	Bronze Age	2400	2400	LH	0	0	0	1	22	1	0	0	0	0	0	0	0	0	0	0	0	0	0	0	0	0	0	19	Tel Aviv University	Israel Science Foundation	2016-11-21	10.15184/aqy.2016.177	0	0	0	0	1	0	0	0	0	0
Antiquity	Climate, styles and archaeology: an integral approach towards an absolute chronology of the rock art in the Libyan Desert (Eastern Sahara)	2017	Research	Lybia	Libya	North Africa	Africa	Holocene	8500	5500	EH, MH	0	0	0	1	13	1	0	0	0	0	0	0	0	0	0	0	0	0	0	0	0	0	0	8	University of Cologne		2017-01-20	10.15184/aqy.2016.252	0	0	0	0	1	0	0	0	0	0
Antiquity	Maritime hominin dispersals in the Pleistocene: advancing the debate	2017	Debate	Global	Global	Global	Global	Pleistocene	2000000	2000000	MP	1	0	0	1	25	1	0	0	0	0	0	0	0	0	0	0	0	0	0	0	0	0	0	10	Boston University; University of Cambridge		2017-04-04	10.15184/aqy.2017.16	1	0	0	0	1	0	0	0	0	0
Antiquity	Cultural spaces inside and outside caves: a study in Guam, western Micronesia	2017	Research	Guam	Guam	Oceania, Australia	Oceania/Australia	Austronesian	3500	0	LH, HIST, PRES	0	0	0	1	20	1	0	0	0	0	0	0	0	0	0	0	0	0	0	0	0	0	0	7	University of Guam	United States Fish and Wildlife Service	2017-04-04	10.15184/aqy.2016.233	1	0	0	0	0	0	0	0	0	0
Antiquity	Hafting with beeswax in the Final Palaeolithic: a barbed point from Bergkamen	2017	Research	Germany	Germany	Western Europe	Europe	Late Pleistocene	13000	13000	UP	0	1	0	1	39	1	0	0	0	0	0	0	0	0	0	0	0	0	0	0	0	0	0	70	Ruhr University Bochum		2017-09-20	10.15184/aqy.2017.142	0	0	0	0	5	0	0	0	0	0
Antiquity	Disproving claims for small-bodied humans in the Palauan archipelago	2017	Research	Palau	Palau	Oceania, Australia	Oceania/Australia	Prehistoric	2500	2500	LH	0	0	0	1	20	1	0	0	0	0	0	0	0	0	0	0	0	0	0	0	0	0	0	22	University of Oregon	Wenner-Gren Foundation	2017-12-06	10.15184/aqy.2017.184	0	0	0	0	4	0	1	0	0	0
Antiquity	Gender and medieval archaeology: storming the castle	2019	Research	Britain	UK	Western Europe	Europe	Medieval	1000	1000	LH	0	0	0	1	106	1	0	0	0	0	0	0	0	0	0	0	0	0	0	0	0	0	0	147	University of Reading	European Commission	2019-06-12	10.15184/aqy.2019.13	0	0	0	0	3	1	0	0	0	0
Antiquity	China's major Late Neolithic centres and the rise of Erlitou	2019	Research	China	China	East Asia	Asia	Neolithic	6000	3000	MH, LH	0	0	0	1	23	1	0	0	0	0	0	0	0	0	0	0	0	0	0	0	0	0	0	21	Peking University; University of Oxford		2019-06-12	10.15184/aqy.2019.63	0	0	0	0	5	0	0	0	0	0
Antiquity	Preclassic ceramic economy in Belize: neutron activation analysis at Cahal Pech	2019	Research	Belize	Belize	Central America	North America	Preclassic	3200	1700	LH	0	0	0	1	32	1	0	0	0	0	0	0	0	0	0	0	0	0	0	0	0	0	0	33	Northern Arizona University; University of Missouri	Directorate for Social, Behavioral & Economic Sciences	2019-07-15	10.15184/aqy.2019.93	1	0	0	0	3	0	0	0	0	0
Antiquity	Neolithisation in the southern Lesser Khingan Mountains: lithic technologies and ecological adaptation	2019	Research	China	China	East Asia	Asia	Neolithic	6000	6000	MH	0	0	0	1	13	1	0	0	0	0	0	0	0	0	0	0	0	0	0	0	0	0	0	6	Chinese Academy of Sciences; Institute of Vertebrate Paleontology and Paleoanthropology; Max Planck Institute for the Science of Human History; University of Chinese Academy of Sciences	Alexander von Humboldt Foundation; Chinese Academy of Sciences; Max Planck Society; National Natural Science Foundation of China	2019-07-15	10.15184/aqy.2019.92	0	0	0	0	2	0	0	0	0	0
Antiquity	Dressing the sacrifice: textiles, textile production and the sacrificial economy at Casas del Turuñuelo in fifth-century BC Iberia	2019	Research	Spain	Spain	Western Europe	Europe	Iron Age	2500	2500	LH	0	0	0	1	66	1	0	0	0	0	0	0	0	0	0	0	0	0	0	0	0	0	0	99	University of Cambridge	European Research Council	2019-08-12	10.15184/aqy.2019.42	0	0	0	0	8	0	0	0	0	0
Antiquity	Forging empire: Angkorian iron smelting, community and ritual practice at Tonle Bak	2019	Research	Cambodia	Cambodia	Southeast Asia	Asia	Iron Age	1500	500	LH	0	0	0	1	18	1	0	0	0	0	0	0	0	0	0	0	0	0	0	0	0	0	0	14	Australian Nuclear Science and Technology Organisation; Nanosciences et Innovation pour les Matériaux, la Biomédecine et l'Energie; University College London; University of Illinois at Chicago	Agence Nationale de la Recherche; Australian Nuclear Science and Technology Organisation; Department of Education, Skills and Employment; Directorate for Social, Behavioral & Economic Sciences; Ministry of Culture	2019-12-10	10.15184/aqy.2019.174	0	0	0	0	1	0	0	0	0	0
Antiquity	The dangers of conflating responsible and responsive artefact stewardship with illicit and illegal collecting	2020	Debate	Europe, USA	Europe, USA	Eastern Europe, North America, Western Europe	Europe, North America	Present	0	0	PRES	0	0	0	0	31	1	0	0	0	0	0	0	0	0	0	0	0	0	0	0	0	0	0	19	University of Helsinki; University of Oklahoma	Academy of Finland	2020-07-17	10.15184/aqy.2019.201	1	0	0	0	2	0	0	0	0	0
Antiquity	A rare depiction of a butchering scene in the rock paintings of Maser in Madhya Pradesh, India	2020	Project Gallery	India	India	Southeast Asia	Asia	Upper Paleolithic-Medieval	30000	1400	UP, EH, MH, LH	0	0	0	1	12	1	0	0	0	0	0	0	0	0	0	0	0	0	0	0	0	0	0	7	Indian Institute of Science Education and Research Mohali		2020-03-17	10.15184/aqy.2020.30	0	0	0	0	1	0	0	0	0	0
Antiquity	Trans-Asiatic exchange of glass, gold and bronze: analysis of finds from the late prehistoric Pangkung Paruk site, Bali	2020	Research	Bali	Indonesia	Southeast Asia	Asia	First Millennium	1500	1500	LH	0	0	0	1	68	1	0	0	0	0	0	0	0	0	0	0	0	0	0	0	0	0	0	79	Australian National University; Deutsches Archäologisches Institut; Udayana University; University College London	Australian Research Council	2020-01-22	10.15184/aqy.2019.199	1	0	0	0	5	0	0	0	0	0
Antiquity	Of mammoths and other monsters: historic approaches to the submerged Palaeolithic	2016	Research	United Kingdom	UK	Western Europe	Europe	Pleistocene	20000	20000	UP	0	1	0	1	23	2	0	0	0	0	0	0	0	0	0	0	0	0	0	0	0	0	0	8	University of Southampton		2016-07-19	10.15184/aqy.2016.129	0	0	0	0	5	0	0	0	0	0
Antiquity	Beneath the Basilica of San Marco: new light on the origins of Venice	2017	Research	Italy	Italy	Western Europe	Europe	Venetian	1300	1300	LH	0	0	0	1	42	2	0	0	0	0	0	0	0	0	0	0	0	0	0	0	0	0	0	37	Colgate University; University of Arizona	National Geographic Society	2017-12-06	10.15184/aqy.2017.164	0	0	0	0	6	0	0	0	0	0
Antiquity	On the scent of an animal skin: new evidence on Corded Ware mortuary practices in Northern Europe	2018	Research	Finland	Finland	Western Europe	Europe	Late Neolithic	4700	4700	MH	0	0	0	1	37	2	0	0	0	0	0	0	0	0	0	0	0	0	0	0	0	0	0	48	Aalto University; University of Helsinki	Academy of Finland	2018-02-09	10.15184/aqy.2017.188	0	0	0	0	6	0	0	0	0	0
Antiquity	Settlement and social organisation in the late fourth millennium BC in Central Europe: the waterlogged site of Zurich-Parkhaus Opéra	2018	Research	Switzerland	Switzerland	Western Europe	Europe	Late Neolithic	6000	6000	MH	0	0	0	1	156	2	0	0	0	0	0	0	0	0	0	0	0	0	0	0	0	0	0	191			2018-10-26	10.15184/aqy.2018.109	0	0	0	0	3	0	0	0	0	0
Antiquity	Quartz crystal materiality in Terminal Pleistocene Lesotho	2019	Research	Southern Africa	Lesotho	Sub-Saharan Africa	Africa	Terminal Pleistocene	29000	12000	UP	0	0	0	1	25	2	0	0	0	0	0	0	0	0	0	0	0	0	0	0	0	0	0	25	Emory University; University of Exeter; University of Johannesburg		2019-01-21	10.15184/aqy.2018.167	0	0	0	0	3	0	0	0	0	0
Antiquity	The monastic mosaic at Mount Nebo, Jordan: biogeochemical and epigraphical evidence for diverse origins	2019	Research	Jordan	Jordan	Southwest Asia	Asia	Byzantine	1500	1500	LH	0	0	0	1	25	2	0	0	0	0	0	0	0	0	0	0	0	0	0	0	0	0	0	21	University of Pittsburgh; University of South Alabama; Wilfrid Laurier University	Wenner-Gren Foundation	2019-03-13	10.15184/aqy.2018.185	0	0	0	0	4	0	0	0	0	0
Antiquity	A mosaic floor from the Late Bronze Age building II of U?akl? Höyük, central Turkey	2019	Project Gallery	Turkey	Turkey	Southwest Asia	Asia	Hittite	3600	3600	LH	0	0	0	1	70	2	0	0	0	0	0	0	0	0	0	0	0	0	0	0	0	0	0	75	University of Pisa		2019-12-10	10.15184/aqy.2019.181	1	0	0	0	7	0	0	0	0	0
Antiquity	Constructing and deconstructing the Gokstad mound	2020	Research	Norway	Norway	Western Europe	Europe	Viking	1200	1000	LH	0	0	0	1	39	2	0	0	0	0	0	0	0	0	0	0	0	0	0	0	0	0	0	22	University College London; University of Oslo	The Research Council of Norway	2020-09-01	10.15184/aqy.2020.162	1	0	0	0	2	0	0	0	0	0
Antiquity	Cleaning the dead: Neolithic ritual processing of human bone at Scaloria Cave, Italy	2015	Research	Italy	Italy	Western Europe	Europe	Neolithic	7000	7000	MH	0	0	0	1	40	3	0	0	0	0	0	0	0	0	0	0	0	0	0	0	0	0	0	1	Sapienza University of Rome; University of Bordeaux; University of California, Los Angeles; University of Cambridge	European Commission; National Endowment for the Humanities; Natural Environment Research Council	2015-01-30	10.15184/aqy.2014.35	2	0	0	0	3	0	0	0	0	0
Antiquity	Conflict antiquities and conflicted antiquities: addressing commercial sales of legally excavated artefacts	2016	Debate	Global	Global	Global	Global	Present	0	0	PRES	0	0	0	0	44	3	0	0	0	0	0	0	0	0	0	0	0	0	0	0	0	0	0	10	University College London	Arts and Humanities Research Council	2016-02-17	10.15184/aqy.2015.188	1	0	0	0	0	0	0	0	0	0
Antiquity	Hunting dogs as environmental adaptations in J?mon Japan	2016	Research	Japan	Japan	East Asia	Asia	Jomon	14000	4000	UP, EH, MH, LH	0	0	0	1	56	3	0	0	0	0	0	0	0	0	0	0	0	0	0	0	0	0	0	51	Max Planck Institute for Evolutionary Anthropology		2016-09-15	10.15184/aqy.2016.115	0	0	0	0	8	7	0	0	0	0
Antiquity	Experimental stone-cutting with the Mycenaean pendulum saw	2018	Method	Greece	Greece	western Europe	Europe	Mycenaean	3000	3000	LH	0	0	0	1	102	3	0	0	0	0	0	0	0	0	0	0	0	0	0	0	0	0	0	128	Indiana University Bloomington		2018-02-09	10.15184/aqy.2017.226	1	0	0	0	7	0	0	0	0	0
Antiquity	New evidence for late first-millennium AD stilt-house settlements in Eastern Amazonia	2018	Research	Amazon	Brazil	South America	South America	Holocene	1500	1500	LH	0	0	0	1	14	3	0	0	0	0	0	0	0	0	0	0	0	0	0	0	0	0	0	6	Federal University of Maranhão		2018-12-11	10.15184/aqy.2018.162	0	0	0	0	1	0	0	0	0	0
Antiquity	Seaweed-eating sheep and the adaptation of husbandry in Neolithic Orkney: new insights from Skara Brae	2019	Research	Scotland	UK	Western Europe	Europe	Neolithic	5500	5500	MH	0	0	0	1	89	3	0	0	0	0	0	0	0	0	0	0	0	0	0	0	0	0	0	115	Archéozoologie et Archéobotanique; Conservatoire National des Arts et Métiers	European Research Council	2019-08-12	10.15184/aqy.2019.95	0	0	0	0	6	0	0	0	0	0
Antiquity	Birch-bark tar in the Roman world: the persistence of an ancient craft tradition?	2019	Research	Europe	Europe	Eastern Europe, Western Europe	Europe	Roman	2000	2000	LH	0	0	0	1	63	3	0	0	0	0	0	0	0	0	0	0	0	0	0	0	0	0	0	67	Cultures et Environnements. Préhistoire, Antiquité, Moyen Âge; University of Tübingen	Agence Nationale de la Recherche; French National Centre for Scientific Research	2019-11-13	10.15184/aqy.2019.167	0	0	0	0	3	0	0	0	0	0
Antiquity	From bodies to bones: death and mobility in the Lake Titicaca basin, Bolivia	2015	Research	Bolivia	Bolivia	South America	South America	Formative	2800	2800	LH	0	0	0	1	50	4	0	0	0	0	0	0	0	0	0	0	0	0	0	0	0	0	0	10	Franklin & Marshall College; University of Pittsburgh	Directorate for Social, Behavioral & Economic Sciences; National Geographic Society	2015-01-30	10.15184/aqy.2014.32	1	0	0	0	3	0	0	0	0	0
Antiquity	(Re)discovering the Gaulcross hoard	2016	Research	Scotland	UK	Western Europe	Europe	Bronze Age	3500	3500	LH	0	0	0	1	103	4	0	0	0	0	0	0	0	0	0	0	0	0	0	0	0	0	0	86	National Museums Scotland; University of Aberdeen		2016-05-17	10.15184/aqy.2016.71	4	0	0	0	10	1	1	0	0	0
Antiquity	Combustion at the late Early Pleistocene site of Cueva Negra del Estrecho del Río Quípar (Murcia, Spain)	2016	Research	Spain	Spain	Western Europe	Europe	Paleolithic	800000	800000	LLP	1	0	0	1	67	4	0	0	0	0	0	0	0	0	0	0	0	0	0	0	0	0	0	39	Leuphana University of Lüneburg; Max Planck Institute for Evolutionary Anthropology; Simon Fraser University; Spanish National Research Council; University of Bayreuth; University of Murcia; University of Oxford; University of Trento; University of Tübingen; Williams College	Carnegie Institution for Science; Social Sciences and Humanities Research Council; Spanish National Research Council	2016-05-17	10.15184/aqy.2016.91	1	0	0	0	1	0	2	0	0	0
Antiquity	The ‘People of the British Isles’ project and Viking settlement in England	2016	Debate	England	UK	Western Europe	Europe	Viking	1100	1100	LH	0	0	1	0	67	4	0	0	0	0	0	0	0	0	0	0	0	0	0	0	0	0	0	36	University College London; University of Warwick		2016-11-21	10.15184/aqy.2016.193	2	0	0	0	0	0	0	0	0	0
Antiquity	Kossinna's smile	2017	Research	Europe	Europe	Central Asia, Eastern Europe	Asia, Europe	Yamnaya	5000	5000	MH	0	0	1	1	54	4	0	0	0	0	0	0	0	0	0	0	0	0	0	0	0	0	0	22	University of Bristol		2017-04-04	10.15184/aqy.2017.21	2	0	0	0	2	7	0	0	0	0
Antiquity	El Médano rock art style: Izcuña paintings and the marine hunter-gatherers of the Atacama Desert	2018	Research	Chile	Chile	South America	South America	Formative	7000	7000	LH	0	0	0	1	99	4	0	0	0	0	0	0	0	0	0	0	0	0	0	0	0	0	0	116		Agencia Nacional de Investigación y Desarrollo	2018-02-09	10.15184/aqy.2017.185	1	0	0	0	13	0	0	0	0	0
Antiquity	The emergence of complex society in China: the case of Liangzhu	2018	Research	China	China	East Asia	Asia	Neolithic	4000	4000	LH	0	0	0	1	34	4	0	0	0	0	0	0	0	0	0	0	0	0	0	0	0	0	0	12	University of Cambridge		2018-08-22	10.15184/aqy.2018.60	0	0	0	0	2	0	0	0	0	0
Antiquity	Diversity and differential disposal of the dead at Sunghir	2018	Research	Russia	Russia	Central Asia	Asia	Late Paleolithic	30000	30000	UP	1	0	0	1	151	5	0	0	0	0	0	0	0	0	0	0	0	0	0	0	0	0	0	182	Lomonosov Moscow State University; Washington University in St. Louis		2018-02-09	10.15184/aqy.2017.223	2	0	0	0	7	4	0	0	0	0
Antiquity	Marking the sacral landscape of a north Arabian oasis: a sixth-millennium BC monumental stone platform and surrounding burials	2020	Research	Saudi Arabia	Saudi Arabia	Southwest Asia	Asia	Nomadic Pastoralist	7000	7000	MH	0	0	0	1	122	5	1	0	0	0	0	0	0	0	0	0	0	0	0	0	0	0	0	102	Ghent University; Louvre; National Museum of Natural History; Orient et Méditerranée, Textes, Archéologie, Histoire; Pantheon-Sorbonne University; Sorbonne University	Agence Nationale de la Recherche; French National Centre for Scientific Research; National Museum of Natural History	2020-06-09	10.15184/aqy.2020.81	3	0	0	0	2	3	0	0	0	0
Antiquity	Peopling South America's centre: the late Pleistocene site of Santa Elina	2017	Research	Brazil	Brazil	South America	South America	Late Pleistocene	12000	12000	UP	0	0	0	1	56	6	0	0	0	0	0	0	0	0	0	0	0	0	0	0	0	0	0	17	Laboratoire des Sciences du Climat et de l'Environnement; National Museum of Natural History; Universidade de São Paulo; University of Washington	French National Centre for Scientific Research; National Museum of Natural History	2017-08-08	10.15184/aqy.2017.101	3	0	0	0	4	0	0	0	3	0
Antiquity	Tulán-52: a Late Archaic ceremonial centre at the dawn of the Neolithisation process in the Atacama Desert	2018	Research	Chile	Chile	South America	South America	Late Archaic	5000	5000	MH	0	0	0	1	49	6	0	0	0	0	0	0	0	0	0	0	0	0	0	0	0	0	0	7	Catholic University of the North; Laboratoire de Préhistoire et Technologie	Agencia Nacional de Investigación y Desarrollo	2018-10-26	10.15184/aqy.2018.195	0	0	0	0	2	0	0	0	0	0
Antiquity	Semi-finished glass from Ile-Ife, Nigeria: implications for the archaeology of glass in sub-Saharan Africa	2020	Project Gallery	Nigeria	Nigeria	Sub-Saharan Africa	Africa	Ife-Ife	800	800	LH	0	0	0	1	85	6	0	0	0	0	0	0	0	0	0	0	0	0	0	0	0	0	0	59	Cyprus Institute; University College London; University of Cambridge		2020-06-09	10.15184/aqy.2020.77	1	0	0	0	3	0	0	0	0	0
Antiquity	From refuse to rebirth: repositioning the pot burial in the Egyptian archaeological record	2016	Research	Egypt	Egypt	North Africa	Africa	Pharonic	5000	2300	MH, LH	0	0	0	1	114	7	0	0	0	0	0	0	0	0	0	0	0	0	0	0	0	0	0	64	Macquarie University; University of Cambridge		2016-11-21	10.15184/aqy.2016.176	3	0	0	0	17	0	3	0	0	0
Antiquity	The development of the Pictish symbol system: inscribing identity beyond the edges of Empire	2018	Research	Scotland	UK	Western Europe	Europe	Roman	1600	1600	LH	0	0	0	1	261	7	0	0	0	0	0	0	0	0	0	0	0	0	0	0	0	0	0	333	National Museums Scotland; Scottish Universities Environmental Research Centre; University of Aberdeen	Leverhulme Trust	2018-10-26	10.15184/aqy.2018.68	0	0	0	0	10	0	1	0	0	0
Antiquity	Early commensal interaction between humans and hares in Neolithic northern China	2020	Research	China	China	East Asia	Asia	Late Neolithic	4900	4900	MH	0	0	0	1	90	9	0	0	0	0	0	0	0	0	0	0	0	0	0	0	0	0	0	43	Aarhus University; Fudan University; Institute of Vertebrate Paleontology and Paleoanthropology; University of Chinese Academy of Sciences	China Postdoctoral Science Foundation; Chinese Academy of Sciences; National Natural Science Foundation of China	2020-05-12	10.15184/aqy.2020.36	0	0	0	0	6	0	0	0	0	0
Antiquity	The geoglyph sites of Acre, Brazil: 10 000-year-old land-use practices and climate change in Amazonia	2020	Research	Brazil	Brazil	South America	South America	Holocene	10000	10000	EH	0	1	0	1	101	11	1	0	0	0	0	0	0	0	0	0	0	0	0	0	0	0	0	36	Tulane University; Universidade Federal do Acre; University of Helsinki		2020-12-01	10.15184/aqy.2020.208	0	0	0	0	2	0	0	0	0	0
Antiquity	Demystifying jadeite: an underwater Maya discovery at Ek Way Nal, Belize	2019	Research	Belize	Belize	Central America	North America	Classic	1000	1000	LH	0	0	0	1	154	12	1	0	0	0	0	0	0	0	0	0	0	0	0	0	0	0	0	106	American Museum of Natural History; Forest Products Laboratory; Indiana University Bloomington; Louisiana State University; Texas A&M University	Directorate for Social, Behavioral & Economic Sciences	2019-04-10	10.15184/aqy.2019.35	1	0	0	0	4	0	0	0	0	0
Antiquity	‘They came from the ends of the earth’: long-distance exchange of obsidian in the High Arctic during the Early Holocene	2019	Research	Siberia, Russia	Russia	Central Asia	Asia	Holocene	8000	8000	MH	0	0	0	1	175	13	0	0	0	0	0	0	0	0	0	0	0	0	0	0	0	0	0	105	Arctic and Antarctic Research Institute; Far Eastern Branch of the Russian Academy of Sciences; Far Eastern Federal University; National Research Tomsk State University; Russian Academy of Sciences; Siberian Branch of the Russian Academy of Sciences; University of Missouri	Directorate for Social, Behavioral & Economic Sciences; Russian Science Foundation	2019-02-18	10.15184/aqy.2019.2	4	0	0	0	9	0	0	0	1	0
Antiquity	Expanding the horizons of Palaeolithic rock art: the site of Romualdova Pe?ina	2019	Research	Croatia	Croatia	Eastern Europe	Europe	Pleistocene	30000	30000	UP	1	0	0	1	162	13	1	0	0	0	0	0	0	0	0	0	0	0	0	0	0	0	0	59	University of Bordeaux; University of Cantabria; University of Southampton; University of Wyoming; University of Zagreb	Agence Nationale de la Recherche	2019-04-10	10.15184/aqy.2019.36	5	0	0	0	5	0	0	0	0	0
Antiquity	Understanding blunt force trauma and violence in Neolithic Europe: the first experiments using a skin-skull-brain model and the Thames Beater	2017	Research	Western Europe	Western Europe	Western Europe	Europe	Neolithic	6000	6000	MH	0	0	0	1	188	14	0	0	0	0	0	0	0	0	0	0	0	0	0	0	0	0	0	75			2017-12-06	10.15184/aqy.2017.189	6	0	0	0	3	0	1	0	0	0
Antiquity	Living and dying at the Portus Romae	2019	Research	Italy	Italy	Western Europe	Europe	Roman	1800	1400	LH	0	0	0	1	129	14	1	0	0	0	0	0	0	0	0	0	0	0	0	0	0	0	0	49	Cyprus Institute; University of Cambridge; University of Southampton	Arts and Humanities Research Council	2019-06-12	10.15184/aqy.2019.64	1	0	0	0	8	0	0	0	0	0
Antiquity	The archaeology of persistent places: the Palaeolithic case of La Cotte de St Brelade, Jersey	2016	Research	Jersey	UK	Western Europe	Europe	Paleolithic	780000	130000	MP	1	0	0	1	202	15	0	0	0	0	0	0	0	0	0	0	0	0	0	0	0	0	0	146	British Museum; University College London; University of Manchester; University of Southampton; University of Wales Trinity Saint David	Arts and Humanities Research Council	2016-11-21	10.15184/aqy.2016.212	4	0	0	0	6	0	0	0	0	0
Antiquity	A rare miniature and small-scale stencil assemblage from the Gulf of Carpentaria: replication and meaning in Australian rock art	2020	Research	Australia	Australia	Oceania, Australia	Oceania/Australia	Prehistoric	500	500	LH	0	0	0	1	215	18	1	0	0	0	0	0	0	0	0	0	0	0	0	0	0	0	0	57	Flinders University; Monash University	Australian Research Council	2020-05-26	10.15184/aqy.2020.48	7	0	0	0	5	0	0	0	0	0
Antiquity	Rach Nui: ground stone technology in coastal Neolithic settlements of southern Vietnam	2017	Research	Vietnam	Vietnam	Southeast Asia	Asia	Neolithic	4000	4000	MH	0	0	0	1	49	1	0	0	0	0	0	0	1	0	0	0	0	0	0	0	0	0	1	12	Australian National University; Senckenberg Nature Research Society		2017-08-08	10.15184/aqy.2017.71	4	0	0	0	7	0	0	0	0	0
Antiquity	Two tales of one city: data, inference and Carthaginian infant sacrifice	2017	Research	Tunisia	Tunisia	North Africa	Africa	Carthaginian	2000	2000	LH	0	0	0	1	27	2	0	1	0	0	0	0	0	0	0	0	0	0	0	0	0	0	1	8	National Museum of Natural History; University of Pittsburgh; University of Poitiers		2017-04-04	10.15184/aqy.2016.270	0	0	0	0	0	2	0	0	0	0
Antiquity	From holes to huts: reconstructing an extinct type of architecture at the Sixth Nile Cataract	2017	Research	Sudan	Sudan	Sub-Saharan Africa	Africa	Mesolithic	11000	7000	EH, MH	0	0	0	1	31	2	0	1	0	0	0	0	0	0	0	0	0	0	0	0	0	0	1	3	Charles University; Institute of Archaeology of the Czech Academy of Sciences, Prague; Jan Evangelista Purkyn? University in Ústí nad Labem	Czech Academy of Sciences	2017-06-05	10.15184/aqy.2017.68	2	0	0	0	2	0	0	0	0	0
Antiquity	Newly discovered rock art sites in Balandar, Mashhad province, north-eastern Iran	2017	Project Gallery	Iran	Iran	Southwest Asia	Asia	Unknown	Unknown	Unknown	MH, LH	0	0	0	1	26	2	0	1	0	0	0	0	0	0	0	0	0	0	0	0	0	0	1	2	University of Ferrara		2017-06-05	10.15184/aqy.2017.77	1	0	0	0	2	0	0	0	0	0
Antiquity	Identifying ‘plantscapes’ at the Classic Maya village of Joya de Cerén, El Salvador	2017	Research	El Salvador	El Salvador	Central America	North America	Classic	1300	1300	LH	0	0	0	1	39	2	0	1	0	0	0	0	0	0	0	0	0	0	0	0	0	0	1	22	University of California, Berkeley; University of California, Los Angeles; University of Cincinnati; University of Colorado Boulder; Wofford College	Directorate for Social, Behavioral & Economic Sciences	2017-08-08	10.15184/aqy.2017.119	2	0	0	0	4	0	0	0	0	0
Antiquity	The Dancing Kudu: women's initiation in the Namib Desert during the second millennium AD	2017	Research	Namibia	Namibia	Sub-Saharan Africa	Africa	Holocene	500	500	LH, HIST	0	0	0	1	25	2	0	1	0	0	0	0	0	0	0	0	0	0	0	0	0	0	1	22	University of the Witwatersrand		2017-08-08	10.15184/aqy.2017.48	0	0	0	0	2	0	0	0	0	0
Antiquity	Radiocarbon dating of human burials from Raqefet Cave and contemporaneous Natufian traditions at Mount Carmel	2017	Research	Israel	Israel/Palestine	Southwest Asia	Asia	Natufian	13000	13000	UP	0	0	0	1	22	2	0	0	0	0	0	0	0	0	0	0	1	0	0	0	0	0	1	2	French National Centre for Scientific Research; Israel Antiquities Authority; National Autonomous University of Mexico; University of Haifa; University of Miskolc; Weizmann Institute of Science	Israel Science Foundation	2017-09-20	10.15184/aqy.2017.136	1	0	0	0	0	0	0	0	0	0
Antiquity	‘The gleaming mane of the serpent’: the Birka dragonhead from Black Earth Harbour	2018	Research	Norway	Norway	Western Europe	Europe	Viking	1000	1000	LH	0	0	0	1	106	2	0	0	0	0	0	0	1	0	0	0	0	0	0	0	0	0	1	139	Stiftung Schleswig-Holsteinische Landesmuseen; Stockholm University		2018-06-27	10.15184/aqy.2018.50	0	0	0	0	4	0	1	0	0	0
Antiquity	The archaeology of conflict-damaged sites: Hosn Niha in the Biqa? Valley, Lebanon	2015	Method	Lebanon	Lebanon	Southwest Asia	Asia	Roman	2000	2000	LH	0	0	0	0	31	3	0	1	0	0	0	0	0	0	0	0	0	0	0	0	0	0	1	3	American University of Beirut; University of Leicester		2015-04-08	10.15184/aqy.2015.4	0	0	0	0	0	0	0	0	0	0
Antiquity	Illuminating the cave, drawing in black: wood charcoal analysis at Chauvet-Pont d'Arc	2018	Research	France	France	Western Europe	Europe	Upper Paleolithic	25000	25000	UP	1	0	0	1	58	3	0	0	0	1	0	0	0	0	0	0	0	0	0	0	0	0	1	29	French National Centre for Scientific Research; Ministry of Culture; Université Côte d'Azur; Université Savoie Mont Blanc	Agence Nationale de la Recherche; Ministry of Culture	2018-04-24	10.15184/aqy.2017.222	2	0	0	0	2	0	0	0	0	0
Antiquity	The Brexit hypothesis and prehistory	2018	Debate	Europe	Europe	Eastern Europe, Western Europe	Europe	Present	0	0	PRES	0	0	1	1	186	3	0	1	0	0	0	0	0	0	0	0	0	0	0	0	0	0	1	322	University of Glasgow		2018-12-11	10.15184/aqy.2018.160	0	0	0	0	5	0	0	0	0	0
Antiquity	A material and technical study of Paracas painted ceramics	2018	Research	Peru	Peru	South America	South America	Late Formative	2900	2100	LH	0	0	0	1	95	3	0	0	0	0	0	0	0	0	0	1	0	0	0	0	0	0	1	118	American Museum of Natural History; Brooklyn Museum; Johns Hopkins University; Metropolitan Museum of Art		2018-12-11	10.15184/aqy.2018.164	0	0	0	0	0	0	0	0	0	0
Antiquity	Object narratives as a methodology for mitigating marine plastic pollution: multidisciplinary investigations in Galápagos	2020	Research	Galapagos	Galapagos	South America	South America	Present	0	0	PRES	0	0	0	0	71	3	0	1	0	0	0	0	0	0	0	0	0	0	0	0	0	0	1	72	University of Kent; University of Surrey; University of York		2020-02-18	10.15184/aqy.2019.232	1	0	0	0	3	0	0	0	0	0
Antiquity	Building the Terracotta Army: ceramic craft technology and organisation of production at Qin Shihuang's mausoleum complex	2017	Research	China	China	East Asia	Asia	Qin Dynasty	2000	2000	LH	0	0	0	1	85	4	0	0	0	0	0	0	0	0	0	0	1	0	0	0	0	0	1	77	University College London; University of Chinese Academy of Sciences	British Academy	2017-08-08	10.15184/aqy.2017.126	3	0	0	0	9	0	0	0	0	0
Antiquity	The epigraphic stela of Montoro (Córdoba): the earliest monumental script in Iberia?	2017	Research	Spain	Spain	Western Europe	Europe	Phonecian	2500	2500	LH	0	0	0	1	67	4	0	1	0	0	0	0	0	0	0	0	0	0	0	0	0	0	1	56	Andalusian Earth Sciences Institute; Institute of Languages and Cultures of the Mediterranean and the Near East; Spanish National Research Council; University of Seville; University of Southampton		2017-08-08	10.15184/aqy.2017.86	1	0	0	0	9	0	0	0	0	0
Antiquity	Boots on the ground in Africa's ancient DNA ‘revolution’: archaeological perspectives on ethics and best practices	2018	Debate	Sub-Saharan Africa	Sub-Saharan Africa	Sub-Saharan Africa	Africa	Theory	0	0	TH	1	0	1	1	157	4	0	0	0	0	0	0	0	0	0	0	1	0	0	0	0	0	1	244	Saint Louis University; Stony Brook University		2018-06-27	10.15184/aqy.2018.70	3	0	0	0	7	0	0	0	0	0
Antiquity	Excavating among the megaliths: recent research at the ‘Plain of Jars’ site 1 in Laos	2019	Research	Laos	Laos	Southeast Asia	Asia	Megalithic	1100	700	LH	0	0	0	1	57	4	0	0	0	0	0	0	1	0	0	0	0	0	0	0	0	0	1	25	Australian National University; James Cook University; University of Melbourne; University of Otago	Australian Research Council	2019-08-12	10.15184/aqy.2019.102	1	0	0	0	8	0	0	0	0	0
Antiquity	The death of a pterodactyl	2015	Research	Utah	USA	North America	North America	Barrier Canyon	1000	1000	LH	0	0	0	1	140	5	0	1	0	0	0	0	0	0	0	0	0	0	0	0	0	0	1	139	Institut des Mondes Africains		2015-08-06	10.15184/aqy.2015.54	0	0	0	0	6	0	2	0	0	0
Antiquity	ISIS and heritage destruction: a sentiment analysis	2018	Research	Syria	Syria	Southwest Asia	Asia	Present	0	0	PRES	0	0	0	1	66	5	0	1	0	0	0	0	0	0	0	0	0	0	0	0	0	0	1	24	Newcastle University; University of Milan		2018-08-22	10.15184/aqy.2018.134	1	0	0	0	1	0	0	0	0	0
Antiquity	Palaeolithic seafaring in East Asia: testing the bamboo raft hypothesis	2019	Research	China, Taiwan, Japan	China, Taiwan, Japan	East Asia	Asia	Pleistocene	40000	40000	UP	1	0	0	1	204	5	0	0	0	0	0	0	0	0	0	0	0	1	0	0	0	0	1	247	Academia Sinica; Japan Agency for Marine-Earth Science and Technology; Meiji University; Nanzan University; National Museum of Nature and Science; National Taitung University; National Tsing Hua University; Tokyo Metropolitan University	Japan Society for the Promotion of Science	2019-12-10	10.15184/aqy.2019.90	1	0	0	0	6	0	0	0	0	0
Antiquity	Polished greenstone celt caches from Ceibal: the development of Maya public rituals	2017	Research	Guatemala	Guatemala	Central America	North America	Preclassic	3000	3000	LH	0	0	0	1	63	6	0	1	0	0	0	0	0	0	0	0	0	0	0	0	0	0	1	14	Ibaraki University; University of Arizona	Alphawood Foundation; Japan Society for the Promotion of Science; National Endowment for the Humanities	2017-06-05	10.15184/aqy.2017.44	1	0	0	0	2	0	0	0	0	0
Antiquity	Gaining traction on cattle exploitation: zooarchaeological evidence from the Neolithic Western Balkans	2018	Research	Balkans	Bosnia, Serbia	Eastern Europe	Europe	Neolithic	8000	6500	MH	0	0	0	1	59	6	0	1	0	0	0	0	0	0	0	0	0	0	0	0	0	0	1	38	University College London; University of Cambridge; University of Manitoba	European Commission; European Research Council; Social Sciences and Humanities Research Council	2018-12-11	10.15184/aqy.2018.178	0	0	0	0	7	0	0	0	0	0
Antiquity	Flavouring food: the contribution of chimpanzee behaviour to the understanding of Neanderthal calculus composition and plant use in Neanderthal diets	2015	Debate	Spain	Spain	Western Europe	Europe	Upper Paleolithic	50000	50000	UP	1	0	0	1	47	7	0	0	0	0	0	0	0	0	0	0	0	1	0	0	0	0	1	7	National Museum of Natural History; University of Neuchâtel; University of Oxford	Agence Nationale de la Recherche; National Museum of Natural History	2015-04-08	10.15184/aqy.2014.7	0	0	0	0	2	2	0	0	0	0
Antiquity	So ends this day:American whalers in Yaburara country, Dampier Archipelago	2019	Research	Australia	Australia	Oceania, Australia	Oceania/Australia	Contact	150	150	HIST	0	0	0	1	63	7	0	0	0	1	0	0	0	0	0	0	0	0	0	0	0	0	1	8	Rio Tinto (Australia); University of Western Australia; Western Australian Museum	Australian Research Council	2019-02-18	10.15184/aqy.2018.186	0	0	0	0	3	0	0	0	0	0
Antiquity	Comparing ancient inequalities: the challenges of comparability, bias and precision	2019	Research	Global	Global	global	Global	Present	0	0	PRES	0	0	0	1	111	7	0	0	0	0	0	1	0	0	0	0	0	0	0	0	0	0	1	61	Bocconi University; Santa Fe Institute; University of Oxford		2019-08-12	10.15184/aqy.2019.106	2	0	0	0	4	0	0	0	0	0
Antiquity	A princely tomb in central Italy: a planned discovery	2020	Project Gallery	Italy	Italy	Western Europe	Europe	Picini Culture	2700	2700	LH	0	0	0	1	103	7	0	0	0	0	0	0	1	0	0	0	0	0	0	0	0	0	1	75	University of Bologna		2020-01-22	10.15184/aqy.2019.227	2	0	0	0	6	0	0	0	0	0
Antiquity	The farming-inequality nexus: new insights from ancient Western Eurasia	2019	Research	Western Europe, Eastern Europe, Southwest Asia, North Africa	Eastern Europe, North Africa, Southwest Asia, Western Europe	Eastern Europe, North Africa, Southwest Asia, Western Europe	Africa, Asia, Europe	Neolithic	4000	4000	LH	0	0	0	1	105	8	0	0	0	0	0	1	0	0	0	0	0	0	0	0	0	0	1	50	Bocconi University; Santa Fe Institute; University of Oxford		2019-09-18	10.15184/aqy.2019.105	2	0	0	0	8	0	0	0	0	0
Antiquity	Boom and bust in Bronze Age Britain: major copper production from the Great Orme mine and European trade, c. 1600–1400 BC	2019	Research	Wales	UK	Western Europe	Europe	Bronze Age	3500	3500	LH	0	0	0	1	119	8	0	1	0	0	0	0	0	0	0	0	0	0	0	0	0	0	1	109	University of Liverpool; University of Rennes 1	Natural Environment Research Council	2019-10-15	10.15184/aqy.2019.130	2	0	0	0	3	0	0	0	0	0
Antiquity	Ancient pathways and geoglyphs in the Sihuas Valley of southern Peru	2018	Research	Peru	Peru	South America	South America	Middle Horizon	1000	1000	LH	0	0	0	1	94	9	0	1	0	0	0	0	0	0	0	0	0	0	0	0	0	0	1	37	Royal Ontario Museum; Stanford University; University of Toronto; Western University		2018-10-26	10.15184/aqy.2018.197	1	0	0	0	6	0	0	0	0	0
Antiquity	Death by twins: a remarkable case of dystocic childbirth in Early Neolithic Siberia	2015	Research	Siberia	Russia	Central Asia	Asia	Holocene	7000	7000	MH	0	0	0	1	109	11	0	1	0	0	0	0	0	0	0	0	0	0	0	0	0	0	1	37	Irkutsk State University; University of Alberta; University of Saskatchewan	Social Sciences and Humanities Research Council	2015-01-30	10.15184/aqy.2014.37	1	0	0	0	9	0	0	0	0	0
Antiquity	Ile-Ife and Igbo Olokun in the history of glass in West Africa	2017	Research	Nigeria	Nigeria	Sub-Saharan Africa	Africa	Ife-Ife	700	700	LH	0	0	0	1	131	11	0	1	0	0	0	0	0	0	0	0	0	0	0	0	0	0	1	52	Field Museum of Natural History; Hamad bin Khalifa University; Rice University; University College London	Qatar Foundation	2017-06-05	10.15184/aqy.2017.80	2	0	0	0	1	2	0	0	0	0
Antiquity	The Must Farm pile-dwelling settlement	2019	Research	Britain	UK	Western Europe	Europe	Bronze Age	3100	280	LH	0	0	0	1	272	12	1	0	0	0	0	0	0	0	0	0	0	1	0	0	0	0	1	290	University of Cambridge		2019-06-12	10.15184/aqy.2019.38	3	0	0	0	10	1	0	0	1	0
Antiquity	All things bright: copper grave goods and diet at the Neolithic site of Os?onki, Poland	2020	Research	Poland	Poland	Eastern Europe	Europe	Neolithic	6600	6100	MH	0	0	0	1	126	12	0	0	0	0	0	0	0	0	0	0	0	1	0	0	0	0	1	41	Princeton University; Umeå University; University of ?ód?; University of Oxford		2020-08-04	10.15184/aqy.2020.102	1	0	0	0	2	0	0	0	1	0
Antiquity	Tracing textile cultures of Italy and Greece in the early first millennium BC	2017	Research	Italy, Greece	Greece, Italy	Western Europe	Europe	Bronze Age	2800	2800	LH	0	0	0	1	172	13	1	1	0	0	0	0	0	0	0	0	0	0	0	0	0	0	1	161	University of Cambridge	European Research Council; Natural History Museum	2017-09-20	10.15184/aqy.2017.144	1	0	0	0	22	0	0	0	0	0
Antiquity	When peripheries were centres: a preliminary study of the Shimao-centred polity in the loess highland, China	2018	Research	China	China	East Asia	Asia	Neolithic	4000	4000	LH	0	0	0	1	154	13	0	0	0	0	0	0	0	0	0	0	0	0	0	0	1	0	1	64	University of California, Los Angeles; Zhengzhou University		2018-08-22	10.15184/aqy.2018.31	3	0	0	0	5	4	1	0	0	0
Antiquity	Learning to use atlatls: equipment scaling and enskilment on the Oregon Coast	2019	Research	Oregon	USA	North America	North America	Holocene	1000	1000	LH	0	0	0	1	130	14	0	0	0	0	0	0	1	0	0	0	0	0	0	0	0	0	1	43	University of Alberta		2019-12-10	10.15184/aqy.2019.172	2	0	0	0	4	0	0	0	0	0
Antiquity	Neanderthals, trees and dental calculus: new evidence from El Sidrón	2016	Research	Spain	Spain	Western Europe	Europe	Paleolithic	49000	49000	UP	1	0	0	1	162	15	0	1	0	0	0	0	0	0	0	0	0	0	0	0	0	0	1	31	Institució Catalana de Recerca i Estudis Avançats; Museo Nacional de Ciencias Naturales; University of Oviedo; University of York	Ministry of Economy, Industry and Competitiveness	2016-04-06	10.15184/aqy.2016.21	4	0	0	0	5	0	4	0	0	0
Antiquity	Maya mortuary landscapes, Central Belize	2017	Project Gallery	Belize	Belize	Central America	North America	Classic	1500	1500	LH	0	0	0	1	131	15	0	1	0	0	0	0	0	0	0	0	0	0	0	0	0	0	1	2	Idaho State University; Michigan State University; Northern Arizona University; University of Copenhagen		2017-08-08	10.15184/aqy.2017.103	2	0	0	0	1	0	0	0	0	0
Antiquity	The antiquity of bow-and-arrow technology: evidence from Middle Stone Age layers at Sibudu Cave	2018	Research	South Africa	South Africa	Sub-Saharan Africa	Africa	Upper Paleolithic	61000	61000	UP	1	0	0	1	146	16	0	0	0	0	0	0	0	0	0	0	1	0	0	0	0	0	1	91	Georgian National Museum; University of Bergen; University of Bordeaux; University of Southern California; University of the Witwatersrand	Agence Nationale de la Recherche; European Research Council; The Research Council of Norway	2018-04-24	10.15184/aqy.2018.11	2	0	0	0	8	18	1	0	0	0
Antiquity	Retracing the footsteps of H.H. Thomas: a review of his Stonehenge bluestone provenancing study	2018	Research	England	UK	western Europe	Europe	Neolithic	5000	5000	MH	0	0	0	1	153	16	0	0	0	1	0	0	0	0	0	0	0	0	0	0	0	0	1	30	National Museum Wales; University College London		2018-05-31	10.15184/aqy.2018.10	0	0	0	0	5	0	1	0	0	0
Antiquity	Do all dogs go to heaven? Tracking human-animal relationships through the archaeological survey of pet cemeteries	2020	Research	United Kingdom	UK	Western Europe	Europe	Present	100	100	HIST	0	0	0	1	276	16	0	0	0	1	0	0	0	0	0	0	0	0	0	0	0	0	1	194	Newcastle University		2020-10-27	10.15184/aqy.2020.191	2	0	0	0	6	1	0	0	0	0
Antiquity	Who painted that? The authorship of Schematic rock art at the Los Machos rockshelter in southern Iberia	2020	Research	Spain	Spain	Western Europe	Europe	Prehistoric	7500	4500	MH	0	0	0	1	177	16	0	1	0	0	0	0	0	0	0	0	0	0	0	0	0	0	1	78	Autonomous University of Barcelona; Durham University; University of Granada	Government of Catalonia	2020-09-01	10.15184/aqy.2020.140	3	0	0	0	4	0	0	0	0	0
Antiquity	Viking Age tar production and outland exploitation	2018	Research	Sweden	Sweden	Western Europe	Europe	Viking	1200	1200	LH	0	0	0	1	292	17	0	1	0	0	0	0	0	0	0	0	0	0	0	0	0	0	1	184	Uppsala University	Swedish Research Council	2018-10-26	10.15184/aqy.2018.22	6	0	0	0	7	0	1	0	0	0
Antiquity	Feeding ancient cities in South Asia: dating the adoption of rice, millet and tropical pulses in the Indus civilisation	2016	Research	Indus, Pakistan	Pakistan	Southwest Asia	Asia	Indus	4000	4000	LH	0	0	0	1	132	18	1	1	0	0	0	0	0	0	0	0	0	0	0	0	0	0	1	26	Banaras Hindu University; University of Cambridge; University of Oxford	Arts and Humanities Research Council; British Academy; European Research Council; Isaac Newton Trust; Natural Environment Research Council	2016-11-21	10.15184/aqy.2016.210	2	0	0	0	4	0	0	0	0	0
Antiquity	The earliest directly dated rock paintings from southern Africa: new AMS radiocarbon dates	2017	Research	South Africa	South Africa	Sub-Saharan Africa	Africa	Late Stone Age	5000	5000	MH	0	0	0	1	203	18	0	1	0	0	0	0	0	0	0	0	0	0	0	0	0	0	1	42	Defence Academy of the United Kingdom; University of Oxford; University of Quebec at Montreal; University of the Witwatersrand	Natural Environment Research Council; Social Sciences and Humanities Research Council	2017-04-04	10.15184/aqy.2016.271	8	0	0	0	12	0	0	0	0	0
Antiquity	The landscape of Angkor Wat redefined	2015	Research	Cambodia	Cambodia	Southeast Asia	Asia	Angkor	1000	1000	LH	0	0	0	1	180	22	1	1	0	0	0	0	0	0	0	0	0	0	0	0	0	0	1	10	University of Sydney	Australian Research Council	2015-12-07	10.15184/aqy.2015.157	1	0	0	0	1	0	0	0	0	0
Antiquity	Early art in the Urals: new research on the wooden sculpture from Shigir	2018	Research	Russia	Russia	Central Asia	Asia, Europe	early Holocene	10000	10000	EH	0	0	0	1	425	32	0	1	0	0	0	0	0	0	0	0	0	0	0	0	0	0	1	215	Deutsches Archäologisches Institut; Institute of Archaeology		2018-04-24	10.15184/aqy.2018.48	10	0	0	0	27	3	1	0	0	0
Antiquity	How long does it take to burn down an ancient Near Eastern city? The study of experimentally heated mud-bricks	2016	Research	Israel	Israel/Palestine	Southwest Asia	Asia	Bronze Age	4000	4000	LH	0	0	0	1	48	5	0	1	0	0	0	0	1	0	0	0	0	0	0	0	0	0	2	15	University of Haifa; Weizmann Institute of Science	European Research Council	2016-09-15	10.15184/aqy.2016.136	0	0	0	0	1	0	0	0	0	0
Antiquity	Mosaicists at work: the organisation of mosaic production in Early Islamic Jerash	2017	Research	Jordan	Jordan	Southwest Asia	Asia	Early Islamic	1200	1200	LH	0	0	0	1	80	5	0	1	0	0	0	0	0	0	0	0	0	0	0	0	1	0	2	67	Aarhus University; University of Münster	Danish National Research Foundation	2017-08-08	10.15184/aqy.2017.66	2	0	0	0	14	1	0	0	0	0
Antiquity	A large handaxe from Wadi Dabsa and early hominin adaptations within the Arabian Peninsula	2017	Research	Arabian Peninsula	Saudi Arabia	Southwest Asia	Asia	Acheulean	2000000	2000000	MP	1	0	0	1	88	5	0	1	0	0	0	0	0	0	0	0	0	0	1	0	0	0	2	91	Durham University; King Saud University; Macquarie University; Qatar Museums; University of Liverpool; University of York	European Commission; European Research Council	2017-12-06	10.15184/aqy.2017.153	1	0	0	0	6	0	0	0	0	0
Antiquity	Cereal cultivation and nomad-sedentary interactions at the Late Bronze Age settlement of Zawiyet Umm el-Rakham	2017	Research	Egypt	Egypt	North Africa	Africa	Late Neolithic	5000	5000	MH	0	0	0	1	73	5	0	1	0	0	0	0	0	0	0	0	0	0	1	0	0	0	2	28	University of Manchester	Arts and Humanities Research Council	2017-12-06	10.15184/aqy.2017.174	3	0	0	0	1	0	0	0	0	0
Antiquity	Islands of history: the Late Neolithic timescape of Orkney	2017	Research	Scotland	UK	Western Europe	Europe	Neolithic	4800	4800	MH	0	0	0	1	114	6	0	1	0	1	0	0	0	0	0	0	0	0	0	0	0	0	2	100	Cardiff University; Historic England; University of Stirling; University of the Highlands and Islands	European Research Council	2017-09-20	10.15184/aqy.2017.140	1	0	0	0	13	2	0	0	1	0
Antiquity	Microscopic examination of Mesolithic serpent-like sculptured stones from southern Ukraine	2018	Project Gallery	Ukraine	Ukraine	Eastern Europe	Europe	Neolithic	10000	10000	EH	0	0	0	1	48	6	0	1	0	0	0	0	1	0	0	0	0	0	0	0	0	0	2	9	Institute of Archeology; Kyiv National University of Construction and Architecture; Odessa National Polytechnic University	Swiss National Science Foundation	2018-12-11	10.15184/aqy.2018.249	1	0	0	0	3	0	0	0	0	0
Antiquity	The afterlife of Egyptian statues: a cache of religious objects in the temple of Ptah at Karnak	2017	Research	Egypt	Egypt	North Africa	Africa	New Kingdom	4000	4000	LH	0	0	0	1	91	7	0	1	0	0	0	0	1	0	0	0	0	0	0	0	0	0	2	49		Agence Nationale de la Recherche; French National Centre for Scientific Research	2017-09-20	10.15184/aqy.2017.137	2	0	0	0	5	0	0	0	0	0
Antiquity	Lidar reveals the entire kingdom of Izapa during the first millennium BC	2018	Research	Mexico	Mexico	Central america	North America	Formative	2700	2700	LH	0	0	0	1	98	7	0	1	0	0	0	0	0	0	0	0	0	0	0	1	0	0	2	81	University at Albany, State University of New York	Directorate for Social, Behavioral & Economic Sciences; Eunice Kennedy Shriver National Institute of Child Health and Human Development	2018-10-26	10.15184/aqy.2018.166	0	0	0	0	0	0	0	0	0	0
Antiquity	Buried with turtles: the symbolic role of the Euphrates soft-shelled turtle (Rafetus euphraticus) in Mesopotamia	2016	Research	Turkey	Turkey	Southwest Asia	Asia	Assyrian	6000	3000	MH, LH	0	0	0	1	115	11	0	1	0	0	0	0	0	0	0	1	0	0	0	0	0	0	2	18	Batman University; French National Centre for Scientific Research; Hacettepe University	French National Centre for Scientific Research	2016-02-17	10.15184/aqy.2015.196	2	0	0	0	2	0	0	0	0	0
Antiquity	Fishing in life and death: Pleistocene fish-hooks from a burial context on Alor Island, Indonesia	2017	Research	Indonesia	Indonesia	Southeast Asia	Oceania/Australia	Pleistocene	20000	20000	UP	0	0	0	1	122	11	1	1	0	0	0	0	0	0	0	0	0	0	1	0	0	0	2	48	Australian National University; Gadjah Mada University	Australian Research Council	2017-12-06	10.15184/aqy.2017.186	2	0	0	0	9	1	1	0	0	0
Antiquity	Residential patterning at Angkor Wat	2015	Research	Cambodia	Cambodia	Southeast Asia	Asia	Angkor	1000	1000	LH	0	0	0	1	130	12	0	0	0	0	0	0	0	0	0	0	0	1	1	0	0	0	2	15	University of Hawaii at Manoa; University of Illinois Urbana-Champaign	Australian Research Council	2015-12-07	10.15184/aqy.2015.159	4	0	0	0	2	0	0	0	0	0
Antiquity	The earliest burial from the Caribbean coast of Nicaragua: the Angi shell-matrix site	2018	Research	Nicaragua	Nicaragua	Central America	North America	Formative	5900	5900	MH	0	0	0	1	80	12	0	1	0	0	0	0	1	0	0	0	0	0	0	0	0	0	2	14	Bluefields Indian and Caribbean University; National Autonomous University of Nicaragua; University of Winnipeg	Social Sciences and Humanities Research Council	2018-12-11	10.15184/aqy.2018.142	1	0	0	0	1	0	0	0	0	0
Antiquity	The Gawri Wall: a possible Partho-Sasanian structure in the western foothills of the Zagros Mountains	2019	Project Gallery	Iran	Iran	Southwest Asia	Asia	Sassanian	2400	1400	LH	0	0	0	1	299	12	0	0	0	1	0	0	1	0	0	0	0	0	0	0	0	0	2	272	Razi University		2019-08-12	10.15184/aqy.2019.97	1	0	0	0	3	4	0	0	0	0
Antiquity	A farewell to arms: a deposit of human limbs and bodies at Bergheim, France, c. 4000 BC	2015	Research	France	France	Western Europe	Europe	Neolithic	6000	6000	MH	0	0	0	1	143	13	0	0	0	0	0	1	0	0	0	1	0	0	0	0	0	0	2	20	Maison Interuniversitaire des Sciences de l'Homme; University of Bordeaux		2015-12-07	10.15184/aqy.2015.180	5	0	0	0	0	0	0	0	0	0
Antiquity	Spice and rice: pepper, cloves and everyday cereal foods at the ancient port of Mantai, Sri Lanka	2018	Research	Sri Lanka	Sri Lanka	Southeast Asia	Asia	Holocene	2500	1000	LH	0	0	0	1	107	13	0	1	0	1	0	0	0	0	0	0	0	0	0	0	0	0	2	47	Department of Archaeology; Max Planck Institute for the Science of Human History; University College London; University of Kelaniya; University of Queensland; University of Ruhuna	European Research Council; Natural Environment Research Council	2018-12-11	10.15184/aqy.2018.168	1	0	0	0	3	0	0	0	0	0
Antiquity	Reccopolis revealed: the first geomagnetic mapping of the early medieval Visigothic royal town	2019	Research	Spain	Spain	Western Europe	Europe	Visigoth	1400	1400	LH	0	0	0	1	123	13	0	1	0	0	0	0	1	0	0	0	0	0	0	0	0	0	2	36	Deutsches Archäologisches Institut; Goethe University Frankfurt; Harvard University; University of Alcalá		2019-06-12	10.15184/aqy.2019.66	0	0	0	0	4	0	0	0	0	0
Antiquity	Angkor Wat: an introduction	2015	Research	Cambodia	Cambodia	Southeast Asia	Asia	Angkor	1000	1000	LH	0	0	0	1	148	14	0	0	0	0	0	0	0	0	0	1	0	0	1	0	0	0	2	5	University of Sydney	Australian Research Council	2015-12-07	10.15184/aqy.2015.178	4	0	0	0	2	1	0	0	0	0
Antiquity	Warrior ideologies in first-millennium AD Europe: new light on monumental warrior stelae from Scotland	2020	Research	Britain	UK	Western Europe	Europe	Medieval	1000	1000	LH	0	0	0	1	173	14	0	1	0	0	0	0	0	0	0	0	0	0	1	0	0	0	2	130	Scottish Universities Environmental Research Centre; University of Aberdeen	Leverhulme Trust	2020-01-24	10.15184/aqy.2019.214	2	0	0	0	5	0	0	0	0	0
Antiquity	Phoenician lime for Phoenician wine: Iron Age plaster from a wine press at Tell el-Burak, Lebanon	2020	Research	Lebanon	Lebanon	Southwest Asia	Asia	Iron Age	2820	2420	LH	0	0	0	1	312	15	0	0	0	1	0	0	0	0	0	1	0	0	0	0	0	0	2	264	American University of Beirut; University of Tübingen		2020-09-15	10.15184/aqy.2020.4	4	0	0	0	4	1	0	0	0	0
Antiquity	Ancient metalworking in South America: a 3000-year-old copper mask from the Argentinian Andes	2017	Research	Argentina	Argentina	South America	South America	Formative	3000	3000	LH	0	0	0	1	186	19	0	1	0	0	0	0	0	0	0	1	0	0	0	0	0	0	2	50	University of Buenos Aires	Agencia Nacional de Promoción Científica y Tecnológica; Comisión Nacional de Energía Atómica; National Scientific and Technical Research Council	2017-06-05	10.15184/aqy.2017.28	4	0	0	0	5	0	0	0	0	0
Antiquity	A Late Pleistocene woman from Tham Lod, Thailand: the influence of today on a face from the past	2017	Research	Thailand	Thailand	Southeast Asia	Asia	Pleistocene	14000	14000	UP	0	0	0	1	193	20	0	1	0	1	0	0	0	0	0	0	0	0	0	0	0	0	2	38	Mahidol University; Silpakorn University; University of Wollongong	Thailand Research Fund	2017-04-04	10.15184/aqy.2017.18	3	0	0	0	12	0	0	0	0	0
Antiquity	Building Stonehenge? An alternative interpretation of lipid residues in Neolithic Grooved Ware from Durrington Walls	2019	Debate	Britain	UK	Western Europe	Europe	Neolithic	4500	4500	MH	0	0	0	1	263	23	0	0	0	0	0	0	1	0	0	0	0	0	1	0	0	0	2	71	Newcastle University		2019-07-15	10.15184/aqy.2019.62	9	0	0	0	5	0	0	0	0	0
Antiquity	Christ’s face revealed at Shivta: an Early Byzantine wall painting in the desert of the Holy Land	2018	Project Gallery	Israel	Israel/Palestine	Southwest Asia	Asia	Byzantine	1500	1500	LH	0	0	0	1	219	26	0	0	0	1	0	0	1	0	0	0	0	0	0	0	0	0	2	29	University of Haifa	European Research Council; Israel Science Foundation	2018-08-29	10.15184/aqy.2018.150	4	0	0	0	3	0	0	0	0	0
Antiquity	Inka llama offerings from Tambo Viejo, Acari Valley, Peru	2020	Research	Peru	Peru	South America	South America	Inca	570	570	LH	0	0	0	1	461	57	0	0	0	0	0	0	1	0	0	0	0	1	0	0	0	0	2	76	University of Calgary		2020-10-22	10.15184/aqy.2020.183	7	0	0	0	4	0	0	0	1	0
Antiquity	What lies beneath . . . Late Glacial human occupation of the submerged North Sea landscape	2018	Research	North Sea	North Sea	western Europe	Europe	Late Pleistocene	20000	20000	UP	0	1	0	1	154	10	0	1	0	0	0	0	1	0	0	0	0	0	1	0	0	0	3	116	Academic Medical Center; Leiden University; National Museum of Antiquities; University of Groningen	Academic Medical Center	2018-02-09	10.15184/aqy.2017.195	2	1	0	0	7	0	2	0	0	0
Antiquity	Radical ‘royals’? Burial practices at Ba?ur Höyük and the emergence of early states in Mesopotamia	2018	Research	Turkey	Turkey	Southwest Asia	Asia	Bronze Age	4500	4500	MH	0	0	0	1	86	10	0	0	0	0	0	0	1	0	1	0	0	0	1	0	0	0	3	50	Ege University; Natural History Museum		2018-06-27	10.15184/aqy.2018.63	1	0	0	0	3	0	0	0	0	0
Antiquity	Sharks in the jungle: real and imagined sea monsters of the Maya	2016	Research	Maya	Belize, El Salvador, Guatemala, Honduras, Mexico	Central America	North America	Maya	3000	1000	LH	0	0	0	1	166	11	0	1	0	1	0	0	1	0	0	0	0	0	0	0	0	0	3	138	James Madison University		2016-11-21	10.15184/aqy.2016.218	2	0	0	0	6	0	0	0	2	0
Antiquity	A prehistoric pyramid in the shape of a volcanic cinder cone, Nepeña Valley, Peru	2017	Project Gallery	Peru	Peru	South America	South America	Late Formative	400	400	HIST	0	0	0	1	120	12	0	1	0	0	0	0	1	0	0	0	1	0	0	0	0	0	3	7	University of Missouri		2017-06-05	10.15184/aqy.2017.49	1	0	0	0	2	0	0	0	0	0
Antiquity	Flint ‘figurines’ from the Early Neolithic site of Kharaysin, Jordan	2020	Research	Jordan	Jordan	Southwest Asia	Asia	Early Neolithic	11000	11000	EH	0	0	0	1	289	12	0	1	0	1	0	0	1	0	0	0	0	0	0	0	0	0	3	262	Autonomous University of Barcelona; Durham University; Institución Milá y Fontanals; Université Paul-Valéry Montpellier; University of Burgos; University of Cantabria; University of Las Palmas de Gran Canaria	European Commission; Spanish National Research Council	2020-07-07	10.15184/aqy.2020.78	2	0	0	0	6	1	0	0	0	0
Antiquity	Two Classic Maya ballplayer panels from Tipan Chen Uitz, Belize	2017	Research	Belize	Belize	Central America	North America	Late Classic	1300	1300	LH	0	0	0	1	136	13	0	1	0	0	0	0	0	0	0	0	1	0	1	0	0	0	3	26	Michigan State University; Northern Arizona University; University of Copenhagen		2017-09-20	10.15184/aqy.2017.85	5	0	0	0	4	0	0	0	0	0
Antiquity	Mummification in Bronze Age Britain	2015	Method	Britain	UK	Western Europe	Europe	Neolithic, Bronze Age	4000	4000	LH	0	0	0	1	112	14	0	1	0	1	0	0	0	0	0	0	0	0	0	0	0	1	3	9	Natural History Museum; University College London; University of Manchester	Arts and Humanities Research Council	2015-10-09	10.15184/aqy.2015.111	0	0	0	0	1	0	0	0	0	0
Antiquity	Communal eating and drinking in early Roman Mediterranean France: a possible tavern atLattara,c. 125–75 BC	2016	Research	France	France	Western Europe	Europe	Roman	2100	2100	LH	0	0	0	1	177	17	0	1	0	0	0	0	1	0	0	1	0	0	0	0	0	0	3	28	French National Centre for Scientific Research; Gettysburg College		2016-02-17	10.15184/aqy.2015.184	3	0	0	0	2	0	1	0	0	0
Antiquity	The ring sanctuary of Pömmelte, Germany: a monumental, multi-layered metaphor of the late third millennium BC	2018	Research	Germany	Germany	western Europe	Europe	Neolithic, Bronze Age	4500	4500	MH	0	0	0	1	175	18	0	1	0	0	0	0	0	1	0	0	0	0	1	0	0	0	3	59	Martin Luther University Halle-Wittenberg	Deutsche Forschungsgemeinschaft	2018-06-27	10.15184/aqy.2018.92	3	0	0	0	7	0	1	0	0	0
Antiquity	Early Holocene ritual complexity in South America: the archaeological record of Lapa do Santo (east-central Brazil)	2016	Research	Brazil	Brazil	South America	South America	Early Holocene	12000	12000	EH	0	0	0	1	127	20	0	1	0	0	0	0	0	0	0	1	0	1	0	0	0	0	3	16	Catholic University of the North; Federal University Foundation of Rio Grande; Federal University of Rio de Janeiro; Federal University of Rio Grande do Sul; Federal University of São Paulo; Max Planck Institute for Evolutionary Anthropology; Max Planck Institute for the Science of Human History; Regierungspräsidium Stuttgart; The Ohio State University; Universidade de São Paulo; Universidade Fed…	Alexander von Humboldt Foundation; Generalitat Valenciana; Max Planck Society; National Council for Scientific and Technological Development; São Paulo Research Foundation	2016-11-21	10.15184/aqy.2016.220	2	0	0	0	2	1	0	0	0	0
Antiquity	Satellite evidence of archaeological site looting in Egypt: 2002–2013	2016	Research	Egypt	Egypt	North Africa	Africa	Present	0	0	PRES	0	0	0	1	297	26	0	1	0	0	0	0	1	0	0	1	0	0	0	0	0	0	3	81	George Washington University; University of Alabama at Birmingham	National Geographic Society; Office of the Director	2016-02-17	10.15184/aqy.2016.1	6	0	0	0	6	1	0	0	0	0
Antiquity	The death of Kaakutja: a case of peri-mortem weapon trauma in an Aboriginal man from north-western New South Wales, Australia	2016	Research	Australia	Australia	Oceania, Australia	Oceania/Australia	Aboriginal	700	700	LH	0	0	0	1	214	26	0	1	0	0	0	0	1	0	0	1	0	0	0	0	0	0	3	5	Australian National University; Griffith University; University of Sydney	Australian Research Council; South Australian Museum	2016-09-15	10.15184/aqy.2016.173	3	0	0	0	2	1	3	0	2	0
Antiquity	A great wave: the Storegga tsunami and the end of Doggerland?	2020	Research	Scotland	UK	Western Europe	Europe	Holocene	8000	8000	MH	0	1	0	1	497	30	0	1	0	1	0	0	0	0	0	0	0	1	0	0	0	0	3	392	University of Bradford; University of St Andrews; University of Tartu; University of Wales Trinity Saint David		2020-12-01	10.15184/aqy.2020.49	7	0	0	0	6	3	0	0	2	0
Antiquity	The Viking Great Army in England: new dates from the Repton charnel	2018	Research	England	UK	Western Europe	Europe	Viking	1200	1200	LH	0	0	0	1	568	31	1	1	0	0	0	0	1	0	1	0	0	0	0	0	0	0	3	679	University of Bristol; University of Oxford	Natural Environment Research Council	2018-02-02	10.15184/aqy.2017.196	8	0	0	0	29	4	0	0	0	0
Antiquity	Parasite infection at the early farming community of Çatalhöyük	2019	Research	Anatolia	Turkey	Southwest Asia	Europe	Neolithic	9100	8150	EH	0	0	0	1	516	59	1	1	0	0	0	0	0	0	0	0	0	0	0	1	1	0	3	104	Koç University; Newcastle University; University of Bordeaux; University of Bristol; University of Cambridge	Agence Nationale de la Recherche; Natural Environment Research Council	2019-05-31	10.15184/aqy.2019.61	6	0	0	0	10	0	0	0	0	0
Antiquity	The origins of decorated ostrich eggs in the ancient Mediterranean and Middle East	2020	Research	Mediterranean, Middle East	Mediterranean, Middle East	Eastern Europe, North Africa, Southwest Asia, Western Europe	Africa, Asia, Europe	Bronze Age, Iron Ages	5000	3000	MH, LH	0	0	0	1	1142	139	0	0	1	1	0	0	0	0	1	0	0	0	0	0	0	0	3	81	British Museum; Durham University; University of Bristol	Natural History Museum	2020-04-09	10.15184/aqy.2020.14	4	0	0	0	12	0	0	0	0	0
Antiquity	Death is not the end: radiocarbon and histo-taphonomic evidence for the curation and excarnation of human remains in Bronze Age Britain	2020	Research	Britain	UK	Western Europe	Europe	Bronze Age	4000	4000	LH	0	0	0	1	1189	144	1	1	0	0	0	0	0	1	1	0	0	0	0	0	0	0	3	124	The Francis Crick Institute; University College Dublin		2020-09-01	10.15184/aqy.2020.152	5	0	0	0	3	2	0	0	0	0
Antiquity	Pet cats at the Early Roman Red Sea port of Berenike, Egypt	2016	Project Gallery	Egypt	Egypt	North Africa	Africa	Roman	2200	2200	LH	0	0	0	1	241	12	0	0	0	1	0	0	0	0	0	1	1	0	0	0	1	0	4	177	Polish Academy of Sciences		2016-11-21	10.15184/aqy.2016.181	8	0	0	0	14	1	0	0	0	0
Antiquity	On confluence and contestation in the Orinoco interaction sphere: the engraved rock art of the Atures Rapids	2017	Research	Venezuela	Venezuela	South America	South America	Precolumbian	500	500	LH	0	0	0	1	240	16	0	1	0	1	0	0	0	0	0	1	0	0	1	0	0	0	4	156	University College London	Leverhulme Trust	2017-12-06	10.15184/aqy.2017.152	4	0	0	0	7	1	0	0	0	0
Antiquity	Engraved bones from the archaic hominin site of Lingjing, Henan Province	2019	Research	China	China	East Asia	Asia	Late Pleistocene	125000	105000	UP	1	0	0	1	200	16	0	0	0	1	0	0	0	0	1	1	1	0	0	0	0	0	4	82	Chinese Academy of Sciences; Institute of Vertebrate Paleontology and Paleoanthropology; Shandong University; University of Bergen; University of Bordeaux	Agence Nationale de la Recherche; Chinese Academy of Sciences; French National Centre for Scientific Research; National Natural Science Foundation of China; The Research Council of Norway	2019-07-08	10.15184/aqy.2019.81	6	0	0	0	12	2	0	0	0	0
Antiquity	Climate change and the deteriorating archaeological and environmental archives of the Arctic	2018	Research	Arctic	Canada, Norway, Russia, Sweden, USA	Central Asia, North America, Western Europe	Asia, North America	Present	0	0	PRES	0	1	0	0	276	18	0	0	0	1	0	0	0	0	1	1	0	0	0	1	0	0	4	165	Institute of History of Material Culture; National Museum of Denmark; National Park Service; Norwegian Institute for Cultural Heritage Research; Norwegian University of Science and Technology; Union of Concerned Scientists; University of Alaska Fairbanks; University of Copenhagen; University of St Andrews; University of Toronto	Danish National Research Foundation; Rockefeller Brothers Fund; Russian Science Foundation; The Research Council of Norway; The Velux Foundations	2018-06-27	10.15184/aqy.2018.8	9	1	0	0	11	0	0	0	0	0
Antiquity	Make a desert and call it peace: massacre at the Iberian Iron Age village of La Hoya	2020	Research	Spain	Spain	Western Europe	Europe	Iron Age	2200	2200	LH	0	0	0	1	318	31	0	1	0	1	0	0	0	1	1	0	0	0	0	0	0	0	4	155	Laboratoire Méditerranéen de Préhistoire Europe Afrique; University of Oxford	British Academy	2020-10-01	10.15184/aqy.2020.161	0	0	0	0	4	0	0	0	0	0
Antiquity	‘The Mona Chronicle’: the archaeology of early religious encounter in the New World	2016	Research	Puerto Rico	USA	Central America	North America	Contact	400	400	HIST	0	0	0	1	334	34	1	1	0	0	0	1	1	0	0	1	0	0	0	0	0	0	4	90	British Museum; Department of Natural and Environmental Resources; Institute of Puerto Rican Culture; University of Iowa; University of Leicester; University of Puerto Rico System; Western Kentucky University	British Academy; Natural Environment Research Council; Natural History Museum	2016-07-19	10.15184/aqy.2016.103	2	0	0	0	4	1	0	0	0	0
Antiquity	Gjellestad: a newly discovered ‘central place’ in south-east Norway	2020	Research	Norway	Norway	Western Europe	Europe	Late Nordic Iron Age	1400	1000	LH	0	0	0	1	425	34	0	1	0	1	1	0	0	0	1	0	0	0	0	0	0	0	4	238	Norwegian Institute for Cultural Heritage Research		2020-11-11	10.15184/aqy.2020.39	5	2	0	0	3	1	0	0	1	0
Antiquity	Feeding Stonehenge: cuisine and consumption at the Late Neolithic site of Durrington Walls	2015	Research	England	UK	Western Europe	Europe	Neolithic	4500	4500	MH	0	0	0	1	375	37	1	1	0	1	0	0	1	0	0	0	0	1	0	0	0	0	4	73	Historic England; Leiden University; Max Planck Institute for Evolutionary Anthropology; Newcastle University; University College London; University of Sheffield; University of York	Arts and Humanities Research Council	2015-10-09	10.15184/aqy.2015.110	10	0	0	0	3	1	1	0	0	0
Antiquity	From pack animals to polo: donkeys from the ninth-century Tang tomb of an elite lady in Xi'an, China	2020	Research	China	China	East Asia	Asia	Tang Dynasty	1200	1200	LH	0	0	0	1	278	26	1	0	0	1	0	0	1	1	1	1	0	0	0	0	0	0	5	89	Fudan University; University of Chinese Academy of Sciences; Washington University in St. Louis	Chinese Academy of Sciences; Ministry of Science and Technology of the People's Republic of China; National Natural Science Foundation of China	2020-03-17	10.15184/aqy.2020.6	3	0	0	0	6	0	0	0	0	0
Antiquity	Beta Samati: discovery and excavation of an Aksumite town	2019	Research	Ethiopia	Ethiopia	Sub-Saharan Africa	Africa	Axumite	3000	3000	LH	0	0	0	1	377	35	0	1	0	0	0	0	1	0	1	0	0	1	1	0	0	0	5	151	Aksum University; American University of Beirut; Johns Hopkins University; Museum of Fine Arts, Boston; Simon Fraser University; Universität Hamburg; University of East Anglia; University of Florida; Washington University in St. Louis; Yale University	National Geographic Society	2019-12-10	10.15184/aqy.2019.84	4	0	0	0	4	2	0	0	1	0
Antiquity	Neolithic crannogs: rethinking settlement, monumentality and deposition in the Outer Hebrides and beyond	2019	Research	Scotland	UK	Western Europe	Europe	Neolithic	5000	5000	MH	0	0	0	1	488	42	0	1	0	1	0	0	1	0	0	1	0	1	0	0	0	0	5	364	University of Reading; University of Southampton	British Academy	2019-06-12	10.15184/aqy.2019.41	5	0	0	0	7	1	0	0	1	0
Antiquity	Lost in combat? A scrap metal find from the Bronze Age battlefield site at Tollense	2019	Research	Germany	Germany	Western Europe	Europe	Bronze Age	3300	3300	LH	0	0	0	1	501	43	1	1	0	1	0	0	1	0	1	1	0	0	0	0	0	0	5	182	University of Göttingen; University of Greifswald	Deutsche Forschungsgemeinschaft; European Research Council	2019-10-15	10.15184/aqy.2019.137	12	0	0	0	4	1	0	0	2	0
Antiquity	The art of rock relief in ancient Arabia: new evidence from the Jawf Province	2018	Research	Saudi Arabia	Saudi Arabia	Southwest Asia	Asia	Nabatean	2000	2000	LH	0	0	0	1	271	30	0	1	0	1	1	0	1	0	0	1	0	0	1	0	0	0	6	47	Orient et Méditerranée, Textes, Archéologie, Histoire; University of Toulouse-Jean Jaurès	Agence Nationale de la Recherche; French National Centre for Scientific Research	2018-02-09	10.15184/aqy.2017.221	4	0	0	0	4	0	0	0	0	0
Antiquity	Keep your head high: skulls on stakes and cranial trauma in Mesolithic Sweden	2018	Research	Norway	Norway	Western Europe	Europe	Mesolithic	9000	6000	EH, MH	0	0	0	1	428	46	0	1	0	1	0	0	1	1	0	1	0	0	0	0	1	0	6	126	Stockholm University		2018-02-09	10.15184/aqy.2017.210	8	0	0	0	20	1	2	0	0	0
Antiquity	Craig Rhos-y-felin: a Welsh bluestone megalith quarry for Stonehenge	2015	Research	Wales	UK	Western Europe	Europe	Mesolithic	10000	10000	EH	0	0	0	1	523	61	0	1	0	1	0	1	0	1	0	1	0	1	0	0	0	0	6	91	Bournemouth University; Leiden University; National Museum Wales; Scottish Universities Environmental Research Centre; University College London; University of Manchester; University of Oxford; University of Sheffield; University of Southampton	Arts and Humanities Research Council; Natural Environment Research Council	2015-12-07	10.15184/aqy.2015.177	14	0	0	0	9	4	0	0	0	0
Antiquity	Alpine ice-core evidence for the transformation of the European monetary system, AD 640–670	2018	Research	Switzerland	Switzerland	Western Europe	Europe	Medieval	1400	1400	LH	0	1	0	1	535	71	0	1	0	1	0	0	1	1	1	0	0	0	0	0	1	0	6	156	Harvard University; Heidelberg University; University of Maine; University of Nottingham	Directorate for Geosciences; W. M. Keck Foundation	2018-11-14	10.15184/aqy.2018.110	7	0	0	0	14	7	1	0	0	0
Antiquity	Crossing the ice: an Iron Age to medieval mountain pass at Lendbreen, Norway	2020	Research	Norway	Norway	Western Europe	Europe	Medieval	1000	1000	LH	0	0	0	1	883	79	0	1	0	1	0	0	1	0	1	1	0	0	0	1	0	0	6	436	Norwegian University of Science and Technology; University of Cambridge	Leverhulme Trust	2020-04-16	10.15184/aqy.2020.2	12	0	0	0	7	1	0	0	1	0
Antiquity	The chronology and function of a new circular mammoth-bone structure at Kostenki 11	2020	Research	Russia	Russia	Central Asia	Asia	Upper Palaeolithic	22500	22500	UP	0	0	0	1	1490	174	0	1	0	1	1	0	1	0	1	0	0	0	1	0	0	0	6	190	Institute of Arctic and Alpine Research; University of Cambridge; University of Exeter; University of Southampton	Leverhulme Trust	2020-03-17	10.15184/aqy.2020.7	6	0	0	0	12	2	0	0	0	0
Antiquity	From representation to reality: ancient Egyptian wax head cones from Amarna	2019	Research	Egypt	Egypt	North Africa	Africa	New Kingdom	2500	2000	LH	0	0	0	1	590	38	0	0	0	1	1	0	1	0	1	1	0	0	1	0	1	0	7	379	Monash University; Museum of Fine Arts, Houston; Southern Illinois University System; University of Cambridge	British Academy; National Endowment for the Humanities; Natural History Museum	2019-12-10	10.15184/aqy.2019.175	3	0	0	0	7	0	0	0	0	0
Antiquity	A re-evaluation of manner of death at Roman Herculaneum following the AD 79 eruption of Vesuvius	2020	Research	Italy	Italy	Western Europe	Europe	Roman	2000	2000	LH	0	0	0	1	409	46	0	1	0	1	1	0	1	0	1	1	0	0	1	0	0	0	7	113	Sapienza University of Rome; Teesside University; University of York		2020-01-23	10.15184/aqy.2019.215	3	0	0	0	4	0	0	0	0	0
Antiquity	Mahendraparvata: an early Angkor-period capital defined through airborne laser scanning at Phnom Kulen	2019	Research	Cambodia	Cambodia	Southeast Asia	Asia	Khmer Empire	1100	500	LH	0	0	0	1	449	50	0	1	1	1	0	0	1	1	1	0	0	1	0	0	0	0	7	75	École Française d'Extrême-Orient	European Research Council; Ministry of Culture	2019-10-15	10.15184/aqy.2019.133	4	0	0	0	8	0	0	0	0	0
Antiquity	New Neanderthal remains associated with the ‘flower burial’ at Shanidar Cave	2020	Research	Iraq	Iraq	Southwest Asia	Asia	Paleolithic	70000	60000	UP	1	0	0	1	1052	92	1	1	0	1	0	0	1	0	1	0	1	1	1	0	1	0	8	539	Birkbeck, University of London; Canterbury Archaeological Trust; Canterbury Christ Church University; Liverpool John Moores University; University of Cambridge; University of Oxford	British Academy; European Research Council; Leverhulme Trust; Natural Environment Research Council	2020-02-18	10.15184/aqy.2019.207	16	0	0	0	11	2	0	0	2	0
Antiquity	Ground-penetrating radar survey at Falerii Novi: a new approach to the study of Roman cities	2020	Research	Italy	Italy	Western Europe	Europe	Roman	2000	2000	LH	0	0	0	1	872	96	1	1	1	1	1	0	1	1	1	0	0	0	1	0	0	0	8	189	Ghent University; University of Cambridge	Arts and Humanities Research Council; Research Foundation - Flanders	2020-06-09	10.15184/aqy.2020.82	19	0	0	0	7	1	0	0	0	0
Antiquity	Megalith quarries for Stonehenge's bluestones	2019	Research	Britain	UK	Western Europe	Europe	Neolithic	5000	5000	MH	0	0	0	1	861	112	0	1	0	1	0	1	0	1	1	1	0	0	1	0	1	1	9	82	Bournemouth University; National Museum Wales; University College London; University of Cambridge; University of Sheffield; University of Southampton; University of the Highlands and Islands	British Academy	2019-02-18	10.15184/aqy.2018.111	12	0	0	0	6	3	0	0	1	0
Nature	Accurate compound-specific 14C dating of archaeological pottery vessels	2020	Article	United Kingdom, Turkey, France, Germany, Netherlands, Libya	France, Germany, Libya, Netherlands, Turkey, UK	North Africa, Southwest Asia, Western Europe	Africa, Asia, Europe	Holocene	7000	0	MH, LH, HIST, PRES	0	0	0	1	431	13	1	0	0	0	0	0	0	0	0	0	0	0	0	0	0	0	0	428	Adam Mickiewicz University in Pozna?; Akademia Sztuk Pi?knych w Gda?sku; Historic England; Leiden University; Maison Interuniversitaire des Sciences de l'Homme; Museum of London Archaeology; Pantheon-Sorbonne University; Sapienza University of Rome; University College Dublin; University of Bristol; University of Burgundy; University of Exeter; University of Stirling; University of Strasbourg; Uni…	Arts and Humanities Research Council; Biotechnology and Biological Sciences Research Council; European Research Council; Ministero degli Affari Esteri; National Science Center; Natural Environment Research Council	2020-04-08	10.1038/s41586-020-2178-z	9	0	0	0	4	0	0	0	2	0
Nature	Post-invasion demography of prehistoric humans in South America	2016	Article	South America	South America	South America	South America	Holocene	13000	2000	EH, MH, LH	0	0	0	1	326	29	0	1	0	0	0	0	0	0	0	0	0	0	0	0	0	0	1	116	Stanford University	Directorate for Geosciences; Directorate for Social, Behavioral & Economic Sciences	2016-04-06	10.1038/nature17176	9	0	0	0	3	0	3	0	0	0
Nature	Environmental drivers of megafauna and hominin extinction in Southeast Asia	2020	Article	China, Malaysia, Laos, Thailand, Indonesia, Borneo, Vietnam, Cambodia, Burma	Borneo, Burma, Cambodia, China,Indonesia, Laos, Malaysia, Thailand, Vietnam	East Asia, Southeast Asia	Asia	Quaternary	1900000	10000	MP, UP, EH	1	1	0	0	336	31	1	0	0	0	0	0	0	0	0	1	0	0	0	0	0	0	1	219	Australian National University; Griffith University; Max Planck Institute for the Science of Human History; University of Queensland; University of the Philippines System	Australian Research Council; European Research Council; Max Planck Society	2020-10-07	10.1038/s41586-020-2810-y	5	0	0	0	3	6	0	0	4	0
Nature	Aboriginal mitogenomes reveal 50,000 years of regionalism in Australia	2017	Article	Australia	Australia	Oceania, Australia	Oceania/Australia	Pleistocene	50000	0	UP, EH, MH, LH, HIST, PRES	0	0	1	1	705	51	1	1	0	0	0	0	0	0	0	0	0	0	0	0	0	0	1	493	Australian Genome Research Facility; Australian National University; Deakin University; La Trobe University; Max Planck Institute for the Science of Human History; South Australian Museum; South Australia Pathology; University of Adelaide; UNSW Sydney	Australian Research Council; South Australian Museum	2017-03-08	10.1038/nature21416	14	2	0	0	21	2	1	0	1	0
Nature	Tracing the peopling of the world through genomics	2017	Article	global	global	Global	Global	Pleistocene-Holocene	400000	0	MP, UP, EH, MH, LH, HIST, PRES	0	0	1	0	627	15	1	0	0	0	0	0	0	0	0	1	0	1	0	0	0	0	2	838	Stanford University; University of California, Berkeley; University of California System; University of Cambridge; University of Pennsylvania; University of Washington; Uppsala University; Wellcome Sanger Institute	Danish National Research Foundation; European Research Council; Knut and Alice Wallenberg Foundation; Lundbeck Foundation; National Institute of Diabetes and Digestive and Kidney Diseases; National Institute of General Medical Sciences; Swedish Research Council	2017-01-18	10.1038/nature21347	7	0	0	0	57	5	2	0	0	0
Nature	Ancient herders enriched and restructured African grasslands	2018	Article	Kenya	Kenya	Sub-Saharan Africa	Africa	Neolithic	3700	1500	LH	0	1	0	1	208	16	1	0	0	0	0	0	0	0	0	0	1	1	0	0	0	0	2	132	Albert Einstein College of Medicine; Max Planck Institute for the Science of Human History; Nanyang Technological University; National Museums of Kenya; University of Haifa; University of Illinois Urbana-Champaign; Washington University in St. Louis	Directorate for Engineering	2018-08-29	10.1038/s41586-018-0456-9	4	0	0	0	4	0	0	0	0	0
Nature	137 ancient human genomes from across the Eurasian steppes	2018	Article	Eurasia	Central Asia	Central Asia	Asia, Europe	Bronze-Medieval	4500	500	MH, LH	0	0	1	0	464	28	0	0	0	1	0	0	0	0	0	0	1	0	0	0	0	0	2	386	Arizona State University; Charles University; Children's Hospital of Philadelphia; Harvard University; Hashemite University; Institute of Archaeology; Institute of Archaeology named after A.Kh.Margulan; Institute of Molecular Biology; Institute of Mongolian Buddhist and Tibetan Studies; Irkutsk State University; Karagandy State University; Kyrgyz-Turkish Manas University; Leiden University; Mongo…		2018-05-09	10.1038/s41586-018-0094-2	10	0	0	0	8	40	0	0	2	0
Nature	Widespread exploitation of the honeybee by early Neolithic farmers	2015	Article	United Kingdom, Greece, Slovenia, Denmark, Turkey, Jordan, Sweden, Hungary, Switzerland, Spain, Germany, Kazakhstan, France, Austria, Ukraine, Serbia, Tunisia, Finland, Kenya, Algeria, Sudan, Bulgaria, Slovenia, Ireland, Romania, Israel, Syria, Libya, Mali, Portugal, Finland	Algeria, Austria, Bulgaria, Denmark, Finland, Finland, France, Germany, Greece, Hungary, Ireland, Israel/Palestine, Jordan, Kazakhstan, Kenya, Libya, Mali, Portugal, Romania, Serbia, Slovenia, Spain, Sudan, Syria, Sweden, Switzerland, Tunisia, Turkey, UK, Ukraine	Central Asia, Eastern Europe, North Africa, Sub-saharan Africa, Southwest Asia, Western Europe,	Africa, Asia, Europe	Neolithic	9500	4000	MH, LH	0	0	0	1	589	55	0	0	0	0	0	1	0	0	1	0	0	0	0	0	0	0	2	187	Adam Mickiewicz University in Pozna?; Aix-Marseille University; Aristotle University of Thessaloniki; Cardiff University; Centre National de Recherches Prehistoriques, Anthropologiques et Historiques; Cultures et Environnements. Préhistoire, Antiquité, Moyen Âge; Democritus University of Thrace; Deutsches Archäologisches Institut; Enrico Fermi Center for Study and Research; Freie Universität Berl…	English Heritage; European Research Council; Leverhulme Trust; Ministry of Culture; Ministry of Higher Education and Research; Natural Environment Research Council; Royal Society; Wellcome Trust	2015-11-11	10.1038/nature15757	14	0	0	0	8	3	8	0	1	0
Nature	Genomic insights into the origin of farming in the ancient Near East	2016	Article	Russia, Germany, Czech Republic, Estonia, Armenia, Hungary, Italy, Denmark, Sweden, Kazkhstan, Poland, Spain, Georgia, Switzerland, Luxembourg, Turkey, Iran, Israel, Jordan	Armenia, Czech Republic, Denmark, Estonia, Georgia, Germany, Hungary, Iran, Israel/Palestine, Italy, Jordan, Kazkhstan, Luxembourg, Poland, Russia, Spain, Sweden, Switzerland, Turkey	Central Asia, Eastern Europe, Southwest Asia, Western Europe	Asia, Europe	Natufian-Bronze Age	12000	1400	UP, EH, MH, LH	0	0	1	0	446	43	1	1	0	0	1	0	0	0	0	0	0	0	0	0	0	1	3	206	Alexandru Ioan Cuza University; Binghamton University; Broad Institute; Emory University; French National Centre for Scientific Research; Harvard University; IFB Adiposity Diseases; Imperial College London; Institute for Anthropological Research; Institute of Evolutionary Biology; Institute of Vertebrate Paleontology and Paleoanthropology; Israel Antiquities Authority; Max Planck Institute for Ev…	Bureau of International Cooperation; Chief Scientist Office; Chinese Academy of Sciences; Deutsche Forschungsgemeinschaft; Directorate for Biological Sciences; Directorate for Social, Behavioral & Economic Sciences; European Commission; European Research Council; Federal Ministry of Education and Research; Howard Hughes Medical Institute; Irish Research Council; Medical Research Council; National…	2016-07-25	10.1038/nature19310	15	1	0	0	8	35	3	0	0	0
Nature	Late Middle Pleistocene Levallois stone-tool technology in southwest China	2018	Article	China	China	East Asia	Asia	Late Pleistocene	170000	80000	MP, UP	1	0	0	1	530	48	1	0	0	0	0	0	1	0	0	0	1	1	0	0	0	0	3	185	Chinese Academy of Sciences; Institute of Vertebrate Paleontology and Paleoanthropology; Peking University; University of Washington; University of Wollongong		2018-11-19	10.1038/s41586-018-0710-1	9	0	0	0	7	13	5	0	0	0
Nature	Ancient hepatitis B viruses from the Bronze Age to the Medieval period	2018	Article	Germany, Kazakhstan, Hungary, Slovakia, Russia, Mongolia, Poland	Germany, Hungary, Kazakhstan, Mongolia, Poland, Russia, Slovakia	Central Asia, Eastern Europe, Western Europe	Asia, Europe	Bronze-Medieval	4500	800	MH, LH	0	0	1	1	542	57	0	0	0	1	1	0	0	0	0	0	1	0	0	0	0	0	3	216	Charité - University Medicine Berlin; Charles University; Erasmus MC; Freie Universität Berlin; German Center for Infection Research; Institute of Anthropology and Ethnography; Karagandy State University; Mongolian University of Life Sciences; National University of Mongolia; Paul Sabatier University; South Ural State University; Stockholm University; S. Toraighyrov Pavlodar State University; Tec…	European Commission	2018-05-09	10.1038/s41586-018-0097-z	12	0	0	0	5	4	2	0	0	0
Nature	Population genomics of Bronze Age Eurasia	2015	Article	Estonia, Poland, Denmark, Sweden, Poland, Russia, Hungary, Kazakhstan, Armenia, Italy, Germany, Czech Republic, Montenegro, Lithuania	Armenia, Czech Republic, Denmark, Estonia, Germany, Hungary, Italy, Kazakhstan, Lithuania, Montenegro, Poland, Russia, Sweden	Central Asia, Eastern Europe, Western Europe	Asia, Europe	Bronze Age	5000	3000	MH, LH	0	0	1	1	711	59	0	1	0	0	0	0	0	1	0	0	0	1	0	0	0	1	4	408	Charles University; Eötvös Loránd University; Gorno-Altaisk State University; Hungarian National Museum; Hungarian Natural History Museum; Institute of Archaeology; Institute of Botany; Institute of Molecular Biology; Leiden University; Lomonosov Moscow State University; Lund University; Masaryk University; National Museum of Denmark; Polish Academy of Sciences; Samara State University of Social …	Danish National Research Foundation; European Commission; European Research Council; Lundbeck Foundation; Novo Nordisk Foundation; Swiss National Science Foundation; The Velux Foundations	2015-06-10	10.1038/nature14507	36	0	0	0	29	62	9	0	6	0
Nature	The genetic history of Ice Age Europe	2016	Article	Romania, France, Czech Republic, Italy, Belgium, Germany, Spain, Russia, Austria	Austria, Belgium, Czech Republic, France, Germany, Italy, Romania, Russia, Spain	Central Asia, Eastern Europe, Western Europe	Asia, Europe	Late Pleistocene	45000	7000	UP, EH, MH	1	0	1	0	885	71	1	1	0	0	0	1	0	0	0	1	0	1	0	0	0	0	4	404	Aarhus University; Altai State University; Broad Institute; California State University, Northridge; Chrono-Environment Laboratory; Czech Academy of Sciences; Emil Racovita Institute of Speleology; Harvard University; Institute for Oriental and European Archaeology; Institute of Archaeology and Ethnography; Institute of Vertebrate Paleontology and Paleoanthropology; Masaryk University; Max Planck…	Bureau of International Cooperation; Chinese Academy of Sciences; European Research Council; FWF Austrian Science Fund; Howard Hughes Medical Institute; International Human Frontier Science Program Organization; Irish Research Council; Max Planck Society; National Institute of General Medical Sciences; National Natural Science Foundation of China; Wenner-Gren Foundation	2016-05-02	10.1038/nature17993	35	0	0	0	29	38	17	0	1	0
Nature	Early Pleistocene enamel proteome from Dmanisi resolves Stephanorhinus phylogeny	2019	Article	Georgia	Georgia	Central Asia	Asia	Pleistocene	1770000	1770000	LLP	1	0	1	0	591	47	1	1	1	1	0	0	0	0	0	1	1	0	0	0	0	0	5	502	BGI Group (China); Georgian National Museum; Grønlands Naturinstitut; Harvard University; Institució Catalana de Recerca i Estudis Avançats; Max Planck Institute for Evolutionary Anthropology; Norwegian University of Science and Technology; Paul Sabatier University; Rovira i Virgili University; Sabah Wildlife Department; Stockholm University; Swedish Museum of Natural History; Tbilisi State Unive…	Carlsberg Foundation; Danish National Research Foundation; Directorate for Social, Behavioral & Economic Sciences; European Commission; European Research Council; Gordon and Betty Moore Foundation; Leverhulme Trust; Lundbeck Foundation; Ministero degli Affari Esteri; Natural Environment Research Council; Natural History Museum; Novo Nordisk (Denmark); Novo Nordisk Foundation; Swedish Research Cou…	2019-09-11	10.1038/s41586-019-1555-y	7	0	0	0	8	6	0	0	0	0
Nature	The genomic history of southeastern Europe	2018	Article	Russia, Germany, Hungary, Turkey, Bulgaria, Croatia, Romania, Serbia, Sweden, Czech Republic, Estonia, Poland, Ukraine, Belgium, Italy, Iran, Latvia, Austria, Jordan, Israel, Ethiopia, Greece, Denmark, Kazakhstan, Luxembourg, Switzerland Spain, France,	Austria, Belgium, Bulgaria, Croatia, Czech Republic, Denmark, Estonia, Ethiopia, France, Germany, Greece, Hungary, Iran, Israel/Palestine, Italy, Jordan, Kazakhstan, Latvia, Luxembourg, Poland, Romania, Russia, Serbia, Spain, Sweden, Switzerland, Turkey, Ukraine	Central Asia, Eastern Europe, Southwest Asia, Western Europe	Asia, Europe	Neolithic, Bronze Age	14000	2500	UP, EH, MH, LH	0	0	1	0	477	48	1	1	0	1	1	0	0	0	0	1	1	0	0	0	1	0	6	332	Broad Institute; Bulgarian Academy of Sciences; Chrono-Environment Laboratory; Columbia University; Croatian Academy of Sciences and Arts; Danube Private University; Durham University; Emory University; Eötvös Loránd University; Grand Valley State University; Harvard University; Institute for Anthropological Research; Institute of Archaeology; Institute of Archaeology and Ethnography; Institute o…	Allen Foundation; American Mathematical Society; Croatian Science Foundation; Deutsche Forschungsgemeinschaft; Directorate for Social, Behavioral & Economic Sciences; European Research Council; Howard Hughes Medical Institute; International Human Frontier Science Program Organization; Irish Research Council; National Institute of General Medical Sciences	2018-02-21	10.1038/nature25778	6	0	0	0	11	48	0	0	0	0
Nature	Earliest hominin occupation of Sulawesi, Indonesia	2016	Article	Indonesia	Indonesia	Southeast Asia	Asia	Late Pleistocene	200000	100000	MP, LP	1	0	0	1	578	61	0	1	0	1	1	0	1	0	0	1	1	0	0	0	0	0	6	134	Griffith University; Naturalis Biodiversity Center; University of New England; University of Wollongong	Australian Research Council; Danish Ministry of Higher Education and Science; The Velux Foundations	2016-01-13	10.1038/nature16448	16	0	0	0	9	3	4	0	4	0
Nature	Ancient West African foragers in the context of African population history	2020	Article	Cameroon	Cameroon	Sub-Saharan Africa	Africa	Holocene	8000	3000	MH, LH	0	0	1	1	717	75	1	1	1	1	1	0	0	0	0	1	1	0	0	0	0	0	6	309	Broad Institute; Duke Kunshan University; Harvard University; Institute of Evolutionary Biology; KU Leuven; Pennsylvania State University; Royal Belgian Institute of Natural Sciences; Royal Museum for Central Africa; Saint Louis University; Service Public de Wallonie; Stony Brook University; Université de Yaoundé I; Université Libre de Bruxelles; University College London; University of Bordeaux;…	Biotechnology and Biological Sciences Research Council; CaixaBank; Directorate for Social, Behavioral & Economic Sciences; European Commission; Fund for Scientific Research; Government of Catalonia; Howard Hughes Medical Institute; John Templeton Foundation; Ministry of Economy, Industry and Competitiveness; National Institute of General Medical Sciences; Royal Society; Wellcome Trust	2020-01-22	10.1038/s41586-020-1929-1	13	0	0	0	4	4	0	0	2	0
Nature	Earliest known hominin activity in the Philippines by 709 thousand years ago	2018	Article	Philippines	Philippines	Southeast Asia	Asia	Middle Pleistocene	709000	709000	MP	1	0	0	1	982	80	0	1	0	1	1	0	0	0	1	1	1	0	0	0	0	0	6	649	Aix-Marseille University; Ateneo de Manila University; Catalan Institute of Human Paleoecology and Social Evolution; Centre for Research and Teaching in Environmental Geoscience; Collège de France; École Française de Rome; French National Centre for Scientific Research; Institut de Recherche pour le Développement; Laboratoire des Sciences du Climat et de l'Environnement; Max Planck Institute for …		2018-05-02	10.1038/s41586-018-0072-8	17	0	0	0	21	13	1	0	2	0
Nature	Humans thrived in South Africa through the Toba eruption about 74,000 years ago	2018	Article	South Africa	South Africa	Sub-Saharan Africa	Africa	Late Pleistocene	74000	74000	UP	1	0	0	1	743	88	1	1	0	1	1	0	0	0	0	1	1	0	1	0	0	0	6	214	Arizona State University; Iziko Museums of South Africa; Nelson Mandela University; The University of Texas at Arlington; University of Cambridge; University of Cape Town; University of Nevada, Las Vegas; University of Wollongong	American Association For The Advancement of Science; Australian Research Council; Directorate for Social, Behavioral & Economic Sciences; John Templeton Foundation; Leverhulme Trust	2018-03-12	10.1038/nature25967	18	0	0	0	10	2	2	0	2	0
Nature	The population history of northeastern Siberia since the Pleistocene	2019	Article	Russia, Finland	Finland, Russia	Central Asia, Western Europe	Asia, Europe	Pleistocene, Holocene	31000	600	UP, EH, MH, LH	0	0	1	0	827	95	1	1	0	1	1	0	0	0	0	0	1	1	1	0	0	0	6	258	Arctic and Antarctic Research Institute; Finnish Institute for Health and Welfare; Finnish Museum of Natural History; Geological Institute; Institute of Archaeology and Ethnography; Institute of Biological Problems of the North; Institute of History of Material Culture; Institute of Vertebrate Paleontology and Paleoanthropology; Leiden University; Russian Academy of Sciences; Russian State Univer…	European Research Council; Swiss National Science Foundation; Wellcome Trust	2019-06-05	10.1038/s41586-019-1279-z	18	0	0	0	16	9	0	0	2	0
Nature	Early Middle Palaeolithic culture in India around 385–172 ka reframes Out of Africa models	2018	Article	India	India	Southeast Asia	Asia	Middle Paleolithic	385000	172000	MP	1	0	0	1	1021	96	0	1	0	1	0	0	0	0	1	0	1	0	1	1	0	0	6	320	Claude Bernard University Lyon 1; Gujarat University; Physical Research Laboratory; Sharma Centre for Heritage Education India	Department of Atomic Energy; Department of Science and Technology; Indian Space Research Organisation	2018-02-01	10.1038/nature25444	23	0	0	0	8	7	3	0	3	0
Nature	Initial Upper Palaeolithic Homo sapiens from Bacho Kiro Cave, Bulgaria	2020	Article	Bulgaria	Bulgaria	Eastern Europe	Europe	Initial Upper Paleolithic	45000	45000	UP	1	0	0	1	2013	232	1	1	1	1	0	0	0	0	0	0	1	1	0	0	0	1	6	482	Bulgarian Academy of Sciences; Centre for Research and Teaching in Environmental Geoscience; Collège de France; ETH Zurich; Fraunhofer Institute for Cell Therapy and Immunology; Institute of Biodiversity and Ecosystem Research; Max Planck Institute for Evolutionary Anthropology; New Bulgarian University; New York University; Romano-Germanic Central Museum; University of Aberdeen; University of Al…	European Commission; European Research Council; Institut National des Sciences de l'Univers; Max Planck Society	2020-05-11	10.1038/s41586-020-2259-z	29	0	0	0	6	11	0	0	7	0
Nature	Population genomics of the Viking world	2020	Article	Denmark, Norway, Sweden, Russia, Ukraine, Poland, United Kingdom, Ireland, Iceland, Greenland, Faroe Islands, Estonia, Italy	Denmark, Norway, Sweden, Russia, Ukraine, Poland, United Kingdom, Ireland, Iceland, Greenland, Faroe Islands, Estonia, Italy	Central Asia, Eastern Europe, North America, Western Europe	Asia, Europe, North America	Bronze-Early Modern	2400	1600	LH	0	0	1	1	1483	131	1	1	1	1	1	0	0	0	1	1	1	0	0	0	0	0	7	833	Aarhus University; Curtin University; Institute of History of Material Culture; Institute of Molecular Biology; Lomonosov Moscow State University; Lundbeck Foundation; Lund University; Maria Curie-Sk?odowska University; McGill University; Mental Health Services; Museum and Institute of Zoology; National Academy of Sciences of Ukraine; National Historical Museums; National Institute of Genomic Med…	Canada Foundation for Innovation; Danish National Research Foundation; European Commission; Health Research Board; Lundbeck Foundation; Novo Nordisk (Denmark); Novo Nordisk Foundation; Science Foundation Ireland; Swedish Research Council; The Velux Foundations; Wellcome Trust	2020-09-16	10.1038/s41586-020-2688-8	27	0	0	0	9	12	0	0	7	0
Nature	Monumental architecture at Aguada Fénix and the rise of Maya civilization	2020	Article	Mexico	Mexico	Central America	North America	Middle Preclassic	3000	2800	LH	0	0	0	1	1790	131	1	1	0	1	0	0	0	1	1	1	0	1	0	0	1	0	7	2623	Archéologie des Amériques; Ibaraki University; National Autonomous University of Mexico; Okayama University of Science; The University of Texas at Austin; University of Arizona; University of Calgary; University of Houston; University of Tokyo	Alphawood Foundation; Directorate for Social, Behavioral & Economic Sciences; Japan Society for the Promotion of Science	2020-06-03	10.1038/s41586-020-2343-4	17	0	0	0	6	8	0	0	4	0
Nature	Ancient gene flow from early modern humans into Eastern Neanderthals	2016	Article	Russia, Spain, Croatia	Croatia, Russia, Spain	Central Asia, Eastern Europe, Western Europe	Asia, Europe	Middle Paleolithic	100000	40000	UP	1	0	1	1	1363	158	1	1	0	1	1	1	0	0	1	0	1	0	1	0	0	0	7	310	Centro Nacional de Análisis Genómico; Cold Spring Harbor Laboratory; Cornell University; Croatian Academy of Sciences and Arts; Harvard University; Institució Catalana de Recerca i Estudis Avançats; Institute of Evolutionary Biology; Institute of Vertebrate Paleontology and Paleoanthropology; Interdisciplinary Center Herzliya; Max Planck Institute for Developmental Biology; Max Planck Institute f…	Chinese Academy of Sciences; Directorate for Education & Human Resources; European Molecular Biology Organization; European Research Council; Institució Catalana de Recerca i Estudis Avançats; Ministry of Economy, Industry and Competitiveness; National Institute of General Medical Sciences; National Institute of Mental Health	2016-02-17	10.1038/nature16544	43	0	0	0	24	22	20	0	0	0
Nature	The earliest unequivocally modern humans in southern China	2015	Article	China	China	East Asia	Asia	Late Pleistocene	120000	120000	UP	1	0	0	1	1258	155	0	1	0	1	1	1	1	0	1	1	0	0	0	0	0	1	8	357	Institute of Earth Environment; Institute of Vertebrate Paleontology and Paleoanthropology; Leiden University; National Research Center on Human Evolution; Peking University; University College London; University of Burgos; University of Minnesota; Utrecht University; Xi'an Jiaotong University	Chinese Academy of Sciences; Dutch Research Council; Junta de Castilla y León; Ministerio de Educación Cultura y Deporte; National Natural Science Foundation of China	2015-10-14	10.1038/nature15696	28	0	0	0	11	4	25	0	2	0
Nature	Revised stratigraphy and chronology for Homo floresiensis at Liang Bua in Indonesia	2016	Article	Indonesia	Indonesia	Southeast Asia	Asia	Late Pleistocene	100000	50000	UP	1	0	0	1	1276	175	1	1	0	1	1	1	1	0	0	1	1	0	0	1	0	0	8	132	Association Vahatra; Australian National University; Griffith University; Lakehead University; Macquarie University; National Museum of Natural History; Stony Brook University Hospital; University of Bergen; University of Queensland; University of Wollongong; Victoria University of Wellington	Australian Research Council; Government of Canada; National Geographic Society; The Velux Foundations; Waitt Foundation	2016-03-30	10.1038/nature17179	31	0	0	0	16	22	0	0	0	0
Nature	Timing of archaic hominin occupation of Denisova Cave in southern Siberia	2019	Article	Russia	Russia	Central Asia	Asia	Late Pleistocene	300000	40000	MP, UP	1	0	0	1	559	75	1	1	1	1	1	0	0	0	1	1	1	0	1	0	1	0	9	90	Altai State University; Institute of Archaeology and Ethnography; Institute of Paleontology A A Borisyak; Lomonosov Moscow State University; Novosibirsk State University; University of Wollongong		2019-01-30	10.1038/s41586-018-0843-2	10	0	0	0	4	3	2	0	0	0
Nature	Age estimates for hominin fossils and the onset of the Upper Palaeolithic at Denisova Cave	2019	Article	Russia	Russia	Central Asia	Asia	Late Pleistocene	300000	40000	MP, UP	1	0	0	1	530	80	1	1	1	1	1	0	0	0	1	1	1	0	1	0	1	0	9	174	Altai State University; Australian National University; Griffith University; Institute of Archaeology and Ethnography; Max Planck Institute for Evolutionary Anthropology; Max Planck Institute for the Science of Human History; Novosibirsk State University; University of Manchester; University of Oxford; University of Toronto; University of Wollongong	European Research Council; Natural Environment Research Council	2019-01-30	10.1038/s41586-018-0870-z	12	0	0	0	3	3	2	0	0	0
Nature	Palaeolithic cave art in Borneo	2018	Article	Indonesia	Indonesia	Southeast Asia	Asia	Upper Paleolithic	50000	37000	UP	1	0	0	1	1312	107	0	1	0	1	1	0	0	0	1	1	1	1	0	0	1	1	9	861	Australian Synchrotron; Bandung Institute of Technology; Griffith University; University of Queensland		2018-11-07	10.1038/s41586-018-0679-9	14	0	0	0	8	25	2	0	0	0
Nature	Last appearance of Homo erectus at Ngandong, Java, 117,000–108,000 years ago	2019	Article	Indonesia	Indonesia	Southeast Asia	Asia	Late Pleistocene	117000	108000	UP	1	0	0	1	1176	119	1	1	1	1	0	0	1	1	1	1	1	1	0	0	0	0	9	465	Griffith University; Illinois State University; Indiana University Bloomington; Macquarie University; Minnesota State University, Mankato; Rutgers, The State University of New Jersey; Southern Cross University; The University of Texas at Austin; University of Alberta; University of Iowa; University of New England; University of Oxford; University of Queensland; University of Wollongong	Australian Research Council; Danish Ministry of Higher Education and Science; The Velux Foundations; United States Geological Survey; Wenner-Gren Foundation	2019-12-18	10.1038/s41586-019-1863-2	19	0	0	0	12	13	0	0	3	0
Nature	The timing and effect of the earliest human arrivals in North America	2020	Article	USA, Mexico, Canada, Russia	Canada, Mexico, Russia, USA	Central America, Central Asia, North America	Asia, North America	Late Pleistocene	26500	12900	UP	1	0	0	1	1014	122	0	1	1	1	1	0	0	1	1	0	1	1	0	0	1	0	9	155	University of Oxford; UNSW Sydney		2020-07-22	10.1038/s41586-020-2491-6	23	0	0	0	2	6	0	0	3	0
Nature	Native American gene flow into Polynesia predating Easter Island settlement	2020	Article	South America, Oceania	Polynesia	Oceania, Australia, South America	Oceania/Australia, South America	modern	800	0	LH, HIST, PRES	0	0	0	0	2808	167	1	1	1	1	1	0	1	0	1	1	0	1	0	1	0	0	9	2603	Instituto Politécnico Nacional; MRC Weatherall Institute of Molecular Medicine; National Institute of Genomic Medicine; Pontificia Universidad Católica de Chile; Stanford University; University of California, San Francisco; University of Chile; University of Colorado Denver; University of Oslo; University of Oxford; Wellcome Centre for Human Genetics	American Society For Engineering Education; National Institute for Health Research; United States National Library of Medicine; Wellcome Trust	2020-07-08	10.1038/s41586-020-2487-2	21	0	0	0	11	11	0	0	12	0
Nature	A late Middle Pleistocene Denisovan mandible from the Tibetan Plateau	2019	Article	China	China	East Asia	Asia	Late Pleistocene	160000	160000	MP	1	0	1	0	2142	249	1	1	1	1	1	0	1	0	1	1	1	0	1	0	1	0	10	651	Chinese Academy of Sciences; Collège de France; Fudan University; Institute of Vertebrate Paleontology and Paleoanthropology; Karl Landsteiner University of Health Sciences; Lanzhou University; Max Planck Institute for Evolutionary Anthropology; National Taiwan University; New York University; University of Copenhagen; University of Kent; University of Oxford		2019-05-01	10.1038/s41586-019-1139-x	29	0	0	0	15	17	0	0	0	0
Nature	Apidima Cave fossils provide earliest evidence of Homo sapiens in Eurasia	2019	Article	Greece	Greece	Western Europe	Europe	Middle Paleolithic	210000	170000	MP	1	0	0	1	2568	274	0	1	1	1	1	1	0	0	1	1	0	0	1	0	1	1	10	893	American School of Classical Studies at Athens; Biomedical Research Foundation of the Academy of Athens; Griffith University; National and Kapodistrian University of Athens; Natural History Museum; University of Manchester; University of Tübingen	Deutsche Forschungsgemeinschaft; European Research Council	2019-07-10	10.1038/s41586-019-1376-z	25	0	0	0	28	30	0	0	2	0
Nature	An abstract drawing from the 73,000-year-old levels at Blombos Cave, South Africa	2018	Article	South Africa	South Africa	Sub-Saharan Africa	Africa	Middle Stone Age	73000	73000	UP	1	0	0	1	2386	308	1	1	1	1	1	0	0	1	0	1	1	0	1	0	1	1	10	527	University of Bergen; University of Bordeaux; University of the Witwatersrand; University of Toulouse-Jean Jaurès		2018-09-12	10.1038/s41586-018-0514-3	30	1	0	0	16	3	3	0	0	0
Nature	Earliest hunting scene in prehistoric art	2019	Article	Indonesia	Indonesia	Southeast Asia	Asia	Upper Paleolithic	44000	44000	UP	1	0	0	1	2762	310	0	1	1	1	1	0	1	0	1	1	1	0	1	1	0	0	10	1203	Griffith University; University of Queensland	Australian Research Council	2019-12-11	10.1038/s41586-019-1806-y	25	0	0	0	8	21	0	0	3	0
Nature	Human occupation of northern Australia by 65,000 years ago	2017	Article	Australia	Australia	Oceania, Australia	Oceania/Australia	Late Pleistocene	65000	65000	UP	1	0	0	1	1588	207	1	1	1	1	1	0	1	0	0	1	1	1	1	1	0	1	11	714	Australian National University; Australian Nuclear Science and Technology Organisation; Australian Synchrotron; Griffith University; Harvard University; National Museum of Australia; University of Adelaide; University of Queensland; University of Washington; University of Wollongong	Australian Institute of Nuclear Science and Engineering; Australian Nuclear Science and Technology Organisation; Australian Research Council	2017-07-20	10.1038/nature22968	42	1	0	0	28	27	4	0	0	0
Nature	Evidence of human occupation in Mexico around the Last Glacial Maximum	2020	Article	Mexico	Mexico	Central Asia	North America	Late Pleistocene	33000	19000	UP	1	0	0	1	2358	251	1	1	1	1	1	1	0	1	1	1	1	1	0	0	1	0	11	990	Autonomous University of San Luis Potosí; Autonomous University of Zacatecas; Field Museum of Natural History; Kansas State University; National Autonomous University of Mexico; National Institute of Anthropology and History; Universidad de Ciencias y Artes de Chiapas; Universidade de São Paulo; University of Cambridge; University of Copenhagen; University of Exeter; University of Oxford; Univers…	Carlsberg Foundation; Danish National Research Foundation; Lundbeck Foundation; Natural Environment Research Council; Novo Nordisk Foundation; Wellcome Trust	2020-07-22	10.1038/s41586-020-2509-0	35	0	0	0	14	14	0	0	7	0
Nature	The age of the hominin fossils from Jebel Irhoud, Morocco, and the origins of the Middle Stone Age	2017	Article	Morocco	Morocco	North Africa	Africa	Middle Stone Age	315000	315000	MP	1	0	0	1	2649	356	1	1	1	1	0	1	1	0	1	1	1	1	1	0	0	1	11	289	Australian National University; Collège de France; Griffith University; Institut National des Sciences de l'Archéologie et du Patrimoine; Leuphana University of Lüneburg; Max Planck Institute for Evolutionary Anthropology; Sorbonne University; Southern Cross University; Université Paul-Valéry Montpellier; University of Bordeaux; University of California, Davis	Australian Research Council	2017-06-08	10.1038/nature22335	30	0	0	0	14	27	2	0	1	0
Nature	Human origins in a southern African palaeo-wetland and first migrations	2019	Article	South Africa, Botswana	Botswana, South Africa	Sub-Saharan Africa	Africa	Pleistocene, Holocene	200000	0	MP, UP, EH, MH, LH, HIST, PRES	0	0	0	0	2952	375	0	1	1	1	1	0	1	0	1	1	1	1	1	1	0	0	11	959	Garvan Institute of Medical Research; Institute for Basic Science; Pusan National University; Rhodes University; South African Weather Service; University of Limpopo; University of Pretoria; University of Sydney; UNSW Sydney	Australian Research Council; Cancer Association of South Africa; National Computational Infrastructure	2019-10-28	10.1038/s41586-019-1714-1	27	0	0	0	19	8	0	0	7	0
Nature	A 130,000-year-old archaeological site in southern California, USA	2017	Article	USA	USA	North America	North America	Late Pleistocene	130000	130000	UP	1	0	0	1	2517	256	0	1	0	1	1	1	1	0	1	1	1	1	1	1	0	1	12	937	Adams State University; California Department of Parks and Recreation; San Diego Natural History Museum; United States Geological Survey; University of Michigan–Ann Arbor; University of Wollongong	National Geographic Society; Walton Family Foundation	2017-04-27	10.1038/nature22065	41	0	0	0	64	16	17	0	5	0
Nature Communications	Yak whole-genome resequencing reveals domestication signatures and prehistoric population expansions	2015	Article	Qinghai-Tibet	China	East Asia	Asia	Holocene	10000	0	EH, MH, LH, HIST, PRES	0	0	0	0	20	0	0	0	0	0	0	0	0	0	0	0	0	0	0	0	0	0	0	34	Lanzhou University; Sichuan University; University of St Andrews; Utrecht University	Ministry of Science and Technology of the People's Republic of China; National Natural Science Foundation of China	2015-12-22	10.1038/ncomms10283	0	0	0	0	1	0	1	0	0	0
Nature Communications	Marine resource abundance drove pre-agricultural population increase in Stone Age Scandinavia	2020	Article	Sweden, Denmark	Denmark, Sweden	Western Europe	Europe	Mesolithic	10000	5000	EH, MH	0	1	0	0	23	0	0	0	0	0	0	0	0	0	0	0	0	0	0	0	0	0	0	35	Aarhus University; Loughborough University; National Museum of Denmark; Newcastle University; Queen's University Belfast; University of Nottingham	Carlsberg Foundation; Danish Agency for Science and Higher Education; Leverhulme Trust	2020-04-24	10.1038/s41467-020-15621-1	0	0	0	0	2	0	0	0	0	0
Nature Communications	Whole-genome resequencing reveals world-wide ancestry and adaptive introgression events of domesticated cattle in East Asia	2018	Article	China	China	East Asia	Asia	Late Neolithic	5000	0	MH, LH, HIST, PRES	0	0	1	1	36	1	0	0	0	0	0	0	0	0	0	0	0	0	0	0	0	0	0	15	Institute of Animal Sciences; International Livestock Research Institute; Kunming Institute of Zoology; Lanzhou University; Ningxia University; North West Agriculture and Forestry University; Northwestern Polytechnical University; Qinghai University; Trinity College Dublin; Yunnan Agricultural University; Yunnan University	National Natural Science Foundation of China	2018-06-14	10.1038/s41467-018-04737-0	4	0	0	0	0	0	1	0	0	0
Nature Communications	Synchronous 500-year oscillations of monsoon climate and human activity in Northeast Asia	2019	Article	China	China	East Asia	Asia	Holocene	8000	0	MH, LH, HIST, PRES	0	1	0	1	89	2	0	0	0	0	0	0	0	0	0	0	0	0	0	0	0	0	0	60	Chinese Academy of Sciences; Institute of Geology and Geophysics; Shandong University; Stanford University; University of Chinese Academy of Sciences; Yunnan Normal University	National Natural Science Foundation of China	2019-09-11	10.1038/s41467-019-12138-0	8	0	0	0	0	2	0	0	1	0
Nature Communications	Isotopic evidence for initial coastal colonization and subsequent diversification in the human occupation of Wallacea	2020	Article	Indonesia, Timor-Leste	Indonesia, Timor-Leste	Southeast Asia	Asia	Late Pleistocene-Holocene	42000	10000	UP, EH	1	0	0	1	162	9	1	0	0	0	0	0	0	0	0	0	0	0	0	0	0	0	0	148	Australian National University; Autonomous University of Barcelona; Gadjah Mada University; Griffith University; Histoire Naturelle de l’Homme Préhistorique; Max Planck Institute for the Science of Human History; University of Queensland	Australian Research Council; European Research Council; Max Planck Society	2020-04-29	10.1038/s41467-020-15969-4	2	0	0	0	1	1	0	0	0	0
Nature Communications	Compound-specific radiocarbon dating and mitochondrial DNA analysis of the Pleistocene hominin from Salkhit Mongolia	2019	Article	Mongolia	Mongolia	Central Asia	Asia	Upper Paleolithic	34000	34000	UP	1	0	1	1	183	10	1	0	0	0	0	0	0	0	0	0	0	0	0	0	0	0	0	132	Max Planck Institute for Evolutionary Anthropology; Mongolian Academy of Sciences; Seoul National University; University of Oxford; University of Pisa	European Research Council; Natural Environment Research Council	2019-01-30	10.1038/s41467-018-08018-8	4	0	0	0	1	2	0	0	0	0
Nature Communications	Genetic history from the Middle Neolithic to present on the Mediterranean island of Sardinia	2020	Article	Sardinia	Italy	Western Europe	Europe	Neolithic-Medieval	6100	500	MH, LH	0	0	1	1	209	10	1	0	0	0	0	0	0	0	0	0	0	0	0	0	0	0	0	213	Autonomous University of Barcelona; Broad Institute; Brown University; Columbia University; Durham University; Harvard University; Institute of Genetic and Biomedical Research; Max Planck Institute for the Science of Human History; Max Planck Society; University of Almería; University of Chicago; University of Eastern Piedmont Amadeo Avogadro; University of Leicester; University of North Carolina…	Australian Research Council; Directorate for Education & Human Resources; Directorate for Social, Behavioral & Economic Sciences; Fondazione Cariplo; Howard Hughes Medical Institute; Max Planck Society; National Human Genome Research Institute; National Institute of General Medical Sciences; National Institute on Aging	2020-02-24	10.1038/s41467-020-14523-6	2	0	0	0	8	6	0	0	3	0
Nature Communications	The genetic prehistory of the Baltic Sea region	2018	Article	Lithuania, Latvia, Estonia, Russia, Sweden	Estonia, Lithuania, Latvia, Russia, Sweden	Central Asia, Eastern Europe, Western Europe	Asia, Europe	Mesolithic, Neolithic	9500	2200	EH, MH, LH	0	0	1	1	162	11	1	0	0	0	0	0	0	0	0	0	0	0	0	0	0	0	0	91	Broad Institute; Harvard University; Lithuanian Institute of History; Max Planck Institute for the Science of Human History; Research Centre for Medical Genetics; Stockholm University; Tallinn University; University of Adelaide; University of Helsinki; University of Latvia; University of Tartu; University of Tübingen; Vilnius University; Xiamen University	Allen Foundation; Deutsche Forschungsgemeinschaft; Directorate for Social, Behavioral & Economic Sciences; Howard Hughes Medical Institute; Max Planck Society; National Institute of General Medical Sciences; Russian Foundation for Basic Research	2018-01-30	10.1038/s41467-018-02825-9	5	0	0	0	6	16	0	0	2	0
Nature Communications	Ancient proteins from ceramic vessels at Çatalhöyük West reveal the hidden cuisine of early farmers	2018	Article	turkey	Turkey	Southwest Asia	Asia	Neolithic	8000	8000	MH	0	0	0	1	195	11	1	0	0	0	0	0	0	0	0	0	0	0	0	0	0	0	0	145	Freie Universität Berlin; Kiel University; Max Planck Institute for the Science of Human History; University at Buffalo, State University of New York; University of British Columbia; University of Copenhagen; University of Oxford; University of York	Arts and Humanities Research Council; British Academy; Deutsche Forschungsgemeinschaft; Leverhulme Trust; Max Planck Society; Novo Nordisk (Denmark); Novo Nordisk Foundation	2018-10-03	10.1038/s41467-018-06335-6	3	0	0	0	7	1	0	0	0	0
Nature Communications	Ancient Fennoscandian genomes reveal origin and spread of Siberian ancestry in Europe	2018	Article	Finland, Russia	Finland, Russia	Central Asia, Western Europe	Asia, Europe	Iron Age-Present	3500	0	LH, HIST, PRES	0	0	1	1	216	15	1	0	0	0	0	0	0	0	0	0	0	0	0	0	0	0	0	160	Max Planck Institute for Evolutionary Anthropology; Max Planck Institute for the Science of Human History; Research Centre for Medical Genetics; Russian Academy of Sciences; University of Helsinki; University of Tübingen; University of Turku; Vavilov Institute of General Genetics	Academy of Finland; Ella and Georg Ehrnrooth Foundation; Emil Aaltosen Säätiö; Jane and Aatos Erkko Foundation; Jenny ja Antti Wihurin Rahasto; Kone Foundation; Max Planck Society	2018-11-27	10.1038/s41467-018-07483-5	5	0	0	0	7	11	0	0	4	0
Nature Communications	Large-scale recent expansion of European patrilineages shown by population resequencing	2015	Article	Europe	Europe	Eastern Europe, Western Europe	Europe	Holocene	10000	0	EH, MH, LH, HIST, PRES	0	0	0	0	281	21	1	0	0	0	0	0	0	0	0	0	0	0	0	0	0	0	0	132	Bo?aziçi University; Complutense University of Madrid; Leiden University Medical Center; Ministry of Health; Norwegian Institute of Public Health; Royal College of Surgeons in Ireland; University of Belgrade; University of Ferrara; University of Helsinki; University of Leicester; University of North Texas Health Science Center; University of Oulu; University of Oxford; University of Rome Tor Verg…	Dutch Research Council; European Research Council; Leverhulme Trust; Ministry of Education, Science and Technological Development; Wellcome Trust	2015-05-19	10.1038/ncomms8152	7	0	0	0	18	17	5	0	3	0
Nature Communications	Intertidal resource use over millennia enhances forest productivity	2016	Article	British Columbia First Nations, Canada	Canada	North America	North America	Holocene	13000	0	EH, MH, LH, HIST, PRES	0	1	0	1	355	23	1	0	0	0	0	0	0	0	0	0	0	0	0	0	0	0	0	342	Arizona State University; Tula Foundation; University of Victoria; University of Waterloo	Canada Foundation for Innovation; Natural Sciences and Engineering Research Council	2016-08-30	10.1038/ncomms12491	6	0	0	0	12	0	0	0	2	0
Nature Communications	DNA evidence of bowhead whale exploitation by Greenlandic Paleo-Inuit 4,000 years ago	2016	Article	Greenland	Greenland	North America	North America	Paleo-Inuit	4000	4000	LH	0	0	1	1	251	26	0	0	0	0	0	0	0	0	0	0	0	0	0	0	0	0	0	49	Curtin University; Smithsonian Institution; University of Cambridge; University of Copenhagen; University of Greenland	The Velux Foundations	2016-11-08	10.1038/ncomms13389	7	0	0	0	3	0	1	0	1	0
Nature Communications	Upper Palaeolithic genomes reveal deep roots of modern Eurasians	2015	Article	Georgia, Switzerland	Georgia, Switzerland	Central Asia, Western Europe	Asia, Europe	Late Paleolithic, Mesolithic	13700	9700	UP, EH	0	0	1	1	373	27	0	0	0	0	0	0	0	0	0	0	0	0	0	0	0	0	0	188	Georgian National Museum; Harvard University; Hebrew University of Jerusalem; Israel Antiquities Authority; King Abdullah University of Science and Technology; Laténium; Trinity College Dublin; University College Dublin; University of Cambridge; University of Ferrara; University of Geneva; University of Neuchâtel; University of Oxford; University of Potsdam	Biotechnology and Biological Sciences Research Council; European Research Council; Gates Cambridge Trust; Irish Research Council; National Science Foundation; Science Foundation Ireland; Swiss National Science Foundation	2015-11-16	10.1038/ncomms9912	20	0	0	0	11	29	9	0	3	0
Nature Communications	Late Pleistocene human genome suggests a local origin for the first farmers of central Anatolia	2019	Article	Turkey, Israel, Jordan	Israel/Palestine, Jordan, Turkey	Southwest Asia	Asia	Epipaleolithic, Neolithic	15000	8000	UP, EH	0	0	1	1	194	8	0	0	0	0	0	0	0	0	0	0	1	0	0	0	0	0	1	157	Bülent Ecevit University; Deutsches Archäologisches Institut; Durham University; Freie Universität Berlin; Hebrew University of Jerusalem; Liverpool John Moores University; Ludwig-Maximilians-Universität München; Max Planck Institute for the Science of Human History; Tel Aviv University; University of Liverpool; University of Queensland	Australian Research Council; British Academy; Deutsche Forschungsgemeinschaft; Israel Science Foundation; Max Planck Society	2019-03-19	10.1038/s41467-019-09209-7	5	0	0	0	9	6	0	0	1	0
Nature Communications	Climate-human interaction associated with southeast Australian megafauna extinction patterns	2019	Article	Australia	Australia	Oceania, Australia	Oceania/Australia	Pleistocene	126000	12000	UP	0	1	0	0	162	13	1	0	0	0	0	0	1	0	0	0	0	0	0	0	0	0	1	75	Flinders University; Institute for Basic Science; James Cook University; National Research Institute for Agriculture, Food and Environment; Pusan National University; University of Hawaii at Manoa; University of Tasmania	Australian Research Council	2019-11-22	10.1038/s41467-019-13277-0	3	0	0	0	0	3	0	0	2	0
Nature Communications	Ancient human genome-wide data from a 3000-year interval in the Caucasus corresponds with eco-geographic regions	2019	Article	Russia, Armenia	Armenia, Russia	Central Asia	Asia	Bronze Age	4000	2000	LH	0	0	1	0	206	19	1	0	0	0	0	0	0	0	0	0	1	0	0	0	0	0	1	122	Broad Institute; Danube Private University; Deutsches Archäologisches Institut; Harvard University; Institute of Archaeology; Institute of History; Kiel University; Lomonosov Moscow State University; Max Planck Institute for the Science of Human History; Research Centre for Medical Genetics; University College Dublin; University of Adelaide; University of Basel; University of Oxford; University o…	European Research Council; Max Planck Society; National Institute of General Medical Sciences; National Natural Science Foundation of China	2019-02-04	10.1038/s41467-018-08220-8	5	0	0	0	9	7	0	0	1	0
Nature Communications	The first archaic Homo from Taiwan	2015	Article	Taiwan* China	Taiwan, China	East Asia	Asia	Middle Pleistocene, Late Pleistocene	190000	190000	MP	1	0	0	0	364	21	0	1	0	0	0	0	0	0	0	0	0	0	0	0	0	0	1	194	Australian National University; Kyoto University; National Museum of Natural Science; National Museum of Nature and Science; Ochanomizu University; Tunghai University; University of Tokyo	Australian Research Council; Japan Society for the Promotion of Science; Ministry of Education; Ministry of Science and Technology	2015-01-27	10.1038/ncomms7037	9	0	0	0	55	10	3	0	0	0
Nature Communications	Climate change not to blame for late Quaternary megafauna extinctions in Australia	2016	Article	Australia	Australia	Oceania, Australia	Oceania/Australia	late Quaternary	120000	0	UP, EH, MH, LH, HIST, PRES	0	1	0	0	220	19	0	0	0	0	0	0	0	0	0	0	1	0	0	1	0	0	2	79	Australian National University; Curtin University; Flinders University; Institute of Arctic and Alpine Research; James Cook University; Macquarie University; Spanish National Research Council; University of Adelaide; University of Tasmania; University of Wollongong; UNSW Sydney	Australian Research Council	2016-01-29	10.1038/ncomms10511	7	0	0	0	3	6	2	0	2	0
Nature Communications	Ancient genomes from northern China suggest links between subsistence changes and human migration	2020	Article	China	China	East Asia	Asia	Neolithic, Bronze Age	75000	1700	UP, EH, MH, LH	0	0	1	0	210	23	0	1	0	1	0	0	0	0	0	0	0	0	0	0	0	0	2	40	Henan Provincial Institute of Cultural Heritage and Archaeology; Institute of Archaeology; Jilin University; Lanzhou University; Max Planck Institute for the Science of Human History; Peking University; Renmin University of China; Seoul National University; Wuhan University; Xiamen University; Zhengzhou University	European Research Council; Max Planck Society; Ministry of Education of the People's Republic of China; National Natural Science Foundation of China	2020-06-01	10.1038/s41467-020-16557-2	3	0	0	0	1	0	0	0	0	0
Nature Communications	End of Green Sahara amplified mid- to late Holocene megadroughts in mainland Southeast Asia	2020	Article	Laos	Laos	Southeast Asia	Asia	Holocene	9500	0	EH, MH, LH, HIST, PRES	0	1	0	0	297	31	1	1	0	0	0	0	0	0	0	0	0	0	0	1	1	0	3	112	Los Alamos National Laboratory; Northumbria University; The University of Texas at Austin; University of California, Irvine; University of New Mexico; University of Oxford; University of Pennsylvania; University of Quebec at Montreal; William Paterson University	Directorate for Geosciences; Directorate for Social, Behavioral & Economic Sciences; Henry Luce Foundation; National Oceanic and Atmospheric Administration; United States Department of Energy	2020-08-21	10.1038/s41467-020-17927-6	4	0	0	0	1	0	0	0	0	0
Nature Communications	Humans rather than climate the primary cause of Pleistocene megafaunal extinction in Australia	2017	Article	Australia	Australia	Oceania, Australia	Oceania/Australia	Pleistocene, Holocene	150000	0	MP, UP, EH, MH, LH, HIST, PRES	0	1	0	0	605	68	1	1	0	0	0	0	0	0	0	0	0	1	0	1	0	0	3	232	Curtin University; GEOMAR Helmholtz Centre for Ocean Research Kiel; Monash University; University of Colorado Boulder; UNSW Sydney; VU Amsterdam	Deutsche Forschungsgemeinschaft; Directorate for Social, Behavioral & Economic Sciences	2017-01-20	10.1038/ncomms14142	8	0	0	0	8	8	3	0	1	0
Nature Communications	78,000-year-old record of Middle and Later Stone Age innovation in an East African tropical forest	2018	Article	Kenya	Kenya	Sub-Saharan Africa	Africa	MSA/LSA	78000	0	UP, EH, MH, LH, HIST, PRES	1	0	0	1	650	43	1	1	0	0	0	0	1	0	0	0	1	0	1	0	0	0	4	801	Australian National University; Autonomous University of Barcelona; British Institute in Eastern Africa; Canterbury Archaeological Trust; La Trobe University; Max Planck Institute for Evolutionary Anthropology; Max Planck Institute for the Science of Human History; National Museums of Kenya; National Museum Wales; Natural History Museum; Royal Holloway University of London; Saint Louis University…	Agence Nationale de la Recherche; British Academy; European Research Council; Max Planck Society; Natural Environment Research Council; The Research Council of Norway	2018-05-09	10.1038/s41467-018-04057-3	13	0	0	0	7	8	2	0	1	0
Nature Communications	The first Australian plant foods at Madjedbebe, 65,000–53,000 years ago	2020	Article	Australia	Australia	Oceania, Australia	Oceania/Australia	Upper Paleolithic	65000	53000	UP	1	1	0	1	1261	166	1	1	1	1	0	0	0	0	0	0	0	0	1	0	0	0	4	92	Flinders University; Griffith University; Max Planck Institute for the Science of Human History; National Museum of Australia; University of Notre Dame Australia; University of Queensland; University of Washington; University of Wollongong	Australian Institute of Nuclear Science and Engineering; Australian Research Council; Department of Agriculture, Water and the Environment	2020-02-17	10.1038/s41467-020-14723-0	3	0	0	0	2	0	0	0	1	0
Nature Communications	Human occupation of northern India spans the Toba super-eruption ~74,000 years ago	2020	Article	India	India	Southeast Asia	Asia	Paleolithic	80000	0	UP, EH, MH, LH, HIST, PRES	1	0	0	1	788	71	1	0	1	1	0	0	0	0	0	1	1	0	1	0	1	0	6	291	Australian National University; Banaras Hindu University; Desert Research Institute; Max Planck Institute for the Science of Human History; National Museum of Natural History; University of Allahabad; University of Calgary; University of Cambridge; University of Madras; University of Queensland; University of Wollongong	Australian Research Council; British Academy; European Research Council; Leverhulme Trust; Max Planck Society	2020-02-25	10.1038/s41467-020-14668-4	15	0	0	0	9	0	0	0	7	0
Nature Communications	Pre-Columbian earth-builders settled along the entire southern rim of the Amazon	2018	Article	Bolivia	Bolivia	South America	South America	Precolumbian	1250	1500	LH	0	0	0	1	1609	174	1	1	0	1	0	0	1	0	0	1	0	1	1	0	0	0	6	473	Federal University of Para; National Institute for Space Research; University of Exeter	European Research Council	2018-03-27	10.1038/s41467-018-03510-7	14	0	0	0	10	3	13	0	1	0
Nature Communications	Ancient Egyptian mummy genomes suggest an increase of Sub-Saharan African ancestry in post-Roman periods	2017	Article	Egypt	Egypt	North America	Africa	New Kingdom, Roman	3000	2000	LH	0	0	1	1	2554	178	1	1	0	1	1	1	1	0	1	0	0	0	1	0	1	0	8	2512	Max Planck Institute for the Science of Human History; Museum and Institute of Zoology; University of Adelaide; University of Cambridge; University of Tübingen	Deutsche Forschungsgemeinschaft; Foundation for Polish Science	2017-05-30	10.1038/ncomms15694	20	0	0	0	37	23	14	0	10	0
Proceedings of the National Academy of Sciences of the United States of America	Evidence on the age of the Asian Hominidae	2015	Article	Asia	Asia	Central Asia, East Asia, Southeast Asia, Southwest Asia	Asia	Paleolithic	1000000	1000000	LLP	1	0	0	0	3	0	0	0	0	0	0	0	0	0	0	0	0	0	0	0	0	0	0	0			2015-06-03		0	0	0	0	0	7	0	0	0	0
Proceedings of the National Academy of Sciences of the United States of America	Assessing elements of an extended evolutionary synthesis for plant domestication and agricultural origin research	2017	Article	global	global	global	Global	Neolithic	12000	10000	EH	0	1	0	0	8	0	0	0	0	0	0	0	0	0	0		0	0	0	0	0	0	0	13	National Museum of Natural History; Smithsonian Tropical Research Institute		2017-06-02	10.1073/pnas.1703658114	0	0	0	0	0	1	0	0	0	0
Proceedings of the National Academy of Sciences of the United States of America	Neutral evolution of human enamel–dentine junction morphology	2020	Article	Global	Global	global	Global	Pleistocene	2600000	20000	ELP, LLP, MP, UP	1	0	0	0	14	0	0	0	0	0	0	0	0	0	0	0	0	0	0	0	0	0	0	24	University of Zurich; Western Washington University	Swiss National Science Foundation	2020-10-05	10.1073/pnas.2008037117	0	0	0	0	0	0	0	0	0	0
Proceedings of the National Academy of Sciences of the United States of America	Automated detection of archaeological mounds using machine-learning classification of multisensor and multitemporal satellite data	2020	Article	Pakistan	Pakistan	Southwest Asia	Asia	Indus	7500	3500	MH, LH	0	0	0	1	69	0	0	0	0	0	0	0	0	0	0	0	0	0	0	0	0	0	0	123	Institució Catalana de Recerca i Estudis Avançats; Pompeu Fabra University; Spanish National Research Council; University of Cambridge; University of the Witwatersrand	Biotechnology and Biological Sciences Research Council; British Academy; European Commission; European Research Council	2020-07-20	10.1073/pnas.2005583117	0	0	0	0	0	1	0	0	0	0
Proceedings of the National Academy of Sciences of the United States of America	Expanding use of archaeology in climate change response by changing its social environment	2020	Perspective	Global	Global	global	Global	Present	0	0	PRES	0	1	0	1	28	0	0	0	0	0	0	0	0	0	0	0	0	0	0	0	0	0	0	51	International Council on Monuments and Sites; University System of Maryland	Directorate for Biological Sciences	2020-04-13	10.1073/pnas.1914213117	0	0	0	0	0	0	0	0	0	0
Proceedings of the National Academy of Sciences of the United States of America	Archaeological climate proxies and the complexities of reconstructing Holocene El Niño in coastal Peru	2020	Perspective	Peru	Peru	South America	South America	Holocene	11000	0	EH, MH, LH, HIST, PRES	0	1	0	1	12	0	0	0	0	0	0	0	0	0	0	0	0	0	0	0	0	0	0	17	University of Alabama System; University of Georgia; University of Maine System		2020-04-13	10.1073/pnas.1912242117	0	0	0	0	0	0	0	0	0	0
Proceedings of the National Academy of Sciences of the United States of America	Leveraging legacy archaeological collections as proxies for climate and environmental research	2020	Perspective	Global	Global	global	Global	Present	0	0	PRES	0	1	0	1	12	0	0	0	0	0	0	0	0	0	0	0	0	0	0	0	0	0	0	1	Smithsonian Institution; University of Georgia; University of Maine System		2020-04-13	10.1073/pnas.1914154117	1	0	0	0	0	0	0	0	0	0
Proceedings of the National Academy of Sciences of the United States of America	Spatiotemporal distribution of Holocene populations in North America	2015	Article	USA	USA	North America	North America	Holocene	13000	13000	UP, EH	0	0	0	1	17	1	0	0	0	0	0	0	0	0	0	0	0	0	0	0	0	0	0	18	University of British Columbia; University of Ottawa; University of Ulm	German Academic Exchange Service; Natural Sciences and Engineering Research Council	2015-09-08	10.1073/pnas.1505657112	0	0	0	0	0	0	0	0	0	0
Proceedings of the National Academy of Sciences of the United States of America	Hunted gazelles evidence cooling, but not drying, during the Younger Dryas in the southern Levant	2016	Article	Israel	Israel/Palestine	Southwest Asia	Asia	Natufian	12900	11500	UP, EH	0	1	0	1	18	1	0	0	0	0	0	0	0	0	0	0	0	0	0	0	0	0	0	8	Harvard University; Hebrew University of Jerusalem; University of Connecticut	Israel Science Foundation	2016-03-28	10.1073/pnas.1519862113	0	0	0	0	1	2	0	0	0	0
Proceedings of the National Academy of Sciences of the United States of America	Genomic insights into the origin and diversification of late maritime hunter-gatherers from the Chilean Patagonia	2018	Article	Chile	Chile	South America	South America	Holocene	1000	1000	LH	0	0	1	0	44	1	0	0	0	0	0	0	0	0	0	0	0	0	0	0	0	0	0	39	Instituto Politécnico Nacional; National Autonomous University of Mexico; Stanford University; University of Bern; University of California, San Francisco; University of Cambridge; University of Chile; University of Copenhagen; University of Lausanne; University of Magallanes; University of Porto; Wellcome Sanger Institute	Agencia Nacional de Investigación y Desarrollo; European Commission; European Research Council; National Human Genome Research Institute; Swiss National Science Foundation	2018-04-09	10.1073/pnas.1715688115	2	0	0	0	2	1	0	0	0	0
Proceedings of the National Academy of Sciences of the United States of America	Symbolic emblems of the Levantine Aurignacians as a regional entity identifier (Hayonim Cave, Lower Galilee, Israel)	2018	Article	Israel	Israel/Palestine	Southwest Asia	Asia	Aurignacian	30000	30000	UP	1	0	0	1	17	1	0	0	0	0	0	0	0	0	0	0	0	0	0	0	0	0	0	12	Harvard University; Hebrew University of Jerusalem; University of Barcelona	Government of Catalonia; Ministry of Economy, Industry and Competitiveness	2018-04-30	10.1073/pnas.1717145115	0	0	0	0	0	0	0	0	0	0
Proceedings of the National Academy of Sciences of the United States of America	Ancient genomes from North Africa evidence prehistoric migrations to the Maghreb from both the Levant and Europe	2018	Article	Morocco	Morocco	North Africa	Africa	Neolithic	7000	7000	MH	0	0	1	0	127	1	0	0	0	0	0	0	0	0	0	0	0	0	0	0	0	0	0	226	Durham University; Institut National des Sciences de l'Archéologie et du Patrimoine; National Autonomous University of Mexico; Stanford University; University of California System; University of La Laguna; University of Las Palmas de Gran Canaria	Directorate for Mathematical & Physical Sciences; European Commission; Gordon and Betty Moore Foundation; Ministry of Economy, Industry and Competitiveness	2018-06-12	10.1073/pnas.1800851115	0	0	0	0	2	13	0	0	0	0
Proceedings of the National Academy of Sciences of the United States of America	Extended dilation of the radiocarbon time scale between 40,000 and 48,000 y BP and the overlap between Neanderthals andHomo sapiens	2020	Article	Eurasia	Asia, Europe	Central Asia, Eastern Europe, Southwest Asia, Western Europe	Asia, Europe	Pleistocene	48000	40000	UP	1	0	0	0	75	1	0	0	0	0	0	0	0	0	0	0	0	0	0	0	0	0	0	119	Heidelberg University; Queen's University Belfast; University of Bologna; University of Sheffield	Leverhulme Trust; Natural Environment Research Council	2020-08-17	10.1073/pnas.2012307117	0	0	0	0	3	1	0	0	5	0
Proceedings of the National Academy of Sciences of the United States of America	Ex novo development of lead glassmaking in early Umayyad Spain	2020	Article	Spain	Spain	Western Europe	Europe	Islamic	1200	1200	LH	0	0	0	1	13	1	0	0	0	0	0	0	0	0	0	0	0	0	0	0	0	0	0	8	University of Orléans	European Research Council	2020-06-22	10.1073/pnas.2003440117	0	0	0	0	2	0	0	0	0	0
Proceedings of the National Academy of Sciences of the United States of America	Archaeology, climate, and global change in the Age of Humans	2020	Introduction	Global	Global	global	Global	Holocene	10000	0	EH, MH, LH, HIST, PRES	0	1	0	1	41	1	0	0	0	0	0	0	0	0	0	0	0	0	0	0	0	0	0	54	Smithsonian Institution; University of Maine System		2020-04-13	10.1073/pnas.2003612117	0	0	0	0	2	0	0	0	0	0
Proceedings of the National Academy of Sciences of the United States of America	Population size does not explain past changes in cultural complexity	2016	Article	global	global	global	Global	Present	0	0	PRES	0	0	0	0	73	2	0	0	0	0	0	0	0	0	0	0	0	0	0	0	0	0	0	66	Eindhoven University of Technology; La Trobe University; Leiden University; Simon Fraser University; University of Aberdeen	Australian Research Council; Canada Foundation for Innovation; Dutch Research Council	2016-04-04	10.1073/pnas.1520288113	2	0	0	0	1	0	7	0	2	0
Proceedings of the National Academy of Sciences of the United States of America	Neandertals revised	2016	Article	Europe, Southwest Asia, Central Asia	Europe, Southwest Asia, Central Asia	Central Asia, Eastern Europe, Southwest Asia, Western Europe	Asia, Europe	Middle Paleolithic	300000	40000	MP, UP	1	0	0	0	201	2	0	0	0	0	0	0	0	0	0		0	0	0	0	0	0	0	315	Leiden University	Dutch Research Council; Royal Netherlands Academy of Arts and Sciences	2016-06-07	10.1073/pnas.1521269113	1	0	0	0	3	1	0	0	0	0
Proceedings of the National Academy of Sciences of the United States of America	Compositional data supports decentralized model of production and circulation of artifacts in the pre-Columbian south-central Andes	2017	Article	Argentina	Argentina	South America	South America	Formative	2400	1000	LH	0	0	0	1	18	2	0	0	0	0	0	0	0	0	0		0	0	0	0	0	0	0	2	National Scientific and Technical Research Council; National University of Tucumán; University of Arkansas at Fayetteville; University of Exeter; University of Missouri	Agencia Nacional de Promoción Científica y Tecnológica; Arts and Humanities Research Council; British Academy; Directorate for Social, Behavioral & Economic Sciences	2017-05-01	10.1073/pnas.1610494114	0	0	0	0	1	0	1	0	0	0
Proceedings of the National Academy of Sciences of the United States of America	Holocene coastal evolution preceded the expansion of paddy field rice farming	2020	Article	China	China	East Asia	Asia	Bronze Age	3000	2000	LH	0	0	0	1	39	2	0	0	0	0	0	0	0	0	0	0	0	0	0	0	0	0	0	27	Sun Yat-sen University; University of Hawaii at Manoa; University of Hong Kong	Ministry of Science and Technology of the People's Republic of China; National Natural Science Foundation of China	2020-09-14	10.1073/pnas.1919217117	1	0	0	0	1	0	0	0	0	0
Proceedings of the National Academy of Sciences of the United States of America	In-place molecular preservation of cellulose in 5,000-year-old archaeological textiles	2020	Article	Turkmenistan, Pakistan, Iraq	Iraq, Pakistan, Turkmenistan	Central Asia, Southwest Asia	Asia	Holocene	5000	3000	MH, LH	0	0	0	1	33	2	0	0	0	0	0	0	0	0	0	0	0	0	0	0	0	0	0	30	Institut Polytechnique de Paris	Agence Nationale de la Recherche; European Commission; French National Centre for Scientific Research	2020-08-03	10.1073/pnas.2004139117	0	0	0	0	1	0	0	0	0	0
Proceedings of the National Academy of Sciences of the United States of America	Integration of ancient DNA with transdisciplinary dataset finds strong support for Inca resettlement in the south Peruvian coast	2020	Article	Peru	Peru	South America	South America	Late Horizon	600	450	LH	0	0	1	1	34	2	0	0	0	0	0	0	0	0	0	0	0	0	0	0	0	0	0	34	Fine Arts Museums of San Francisco; Harvard University; National University of San Marcos; Pennsylvania State University; University of California, Los Angeles; University of California, Santa Cruz; University of East Anglia; University of South Florida	Andrew W. Mellon Foundation; Arts and Humanities Research Council; Directorate for Education & Human Resources; Directorate for Social, Behavioral & Economic Sciences; National Geographic Society; National Institute of General Medical Sciences	2020-07-13	10.1073/pnas.2005965117	0	0	0	0	1	0	0	0	0	0
Proceedings of the National Academy of Sciences of the United States of America	Late Pleistocene age and archaeological context for the hominin calvaria from GvJm-22 (Lukenya Hill, Kenya)	2015	Article	Kenya	Kenya	Sub-Saharan Africa	Africa	Late Pleistocene	70000	20000	UP	1	0	0	1	66	3	0	0	0	0	0	0	0	0	0	0	0	0	0	0	0	0	0	23	Délégation Aquitaine; George Washington University; Harvard University; Max Planck Institute for Evolutionary Anthropology; National Museums of Kenya; New York University; University College London; University of Queensland	Natural History Museum	2015-02-17	10.1073/pnas.1417909112	4	0	0	0	8	0	0	0	0	0
Proceedings of the National Academy of Sciences of the United States of America	A holistic picture of Austronesian migrations revealed by phylogeography of Pacific paper mulberry	2015	Article	Taiwan* China	Taiwan, China	East Asia	Asia	Holocene	8000	3000	MH, LH	0	0	1	0	42	3	0	0	0	0	0	0	0	0	0	0	0	0	0	0	0	0	0	29	Academy of Christian Humanism University; National Dong Hwa University; National Taiwan University; University of Chile	Agencia Nacional de Investigación y Desarrollo; Ministry of Education; Ministry of Science and Technology	2015-10-05	10.1073/pnas.1503205112	0	0	0	0	2	4	0	0	0	0
Proceedings of the National Academy of Sciences of the United States of America	Twenty-first century approaches to ancient problems: Climate and society	2016	Article	global	global	global	Global	All	0	0	TH	0	1	0	1	41	3	0	0	0	0	0	0	0	0	0		0	0	0	0	0	0	0	18	Crow Canyon Archaeological Center; Maison des Sciences de l’Homme et de l‘Environnement Claude Nicolas Ledoux; Santa Fe Institute; Washington State University	American Council of Learned Societies; Cook Medical (United States); Directorate for Biological Sciences; Directorate for Geosciences; Directorate for Social, Behavioral & Economic Sciences; Henry Luce Foundation	2016-12-12	10.1073/pnas.1616188113	1	0	0	0	0	0	1	0	0	0
Proceedings of the National Academy of Sciences of the United States of America	Estimating mobility using sparse data: Application to human genetic variation	2017	Article	Europe, Asia	Asia, Europe	Central Asia, Western Europe	Asia, Europe	Late Pleistocene-Iron Age	50000	3000	UP, EH, MH, LH	0	0	1	0	100	3	1	0	0	0	0	0	0	0	0		0	0	0	0	0	0	0	154	King's College London; University College London; University of Cambridge; University of Manchester; University of Oxford	Engineering and Physical Sciences Research Council; European Research Council; Leverhulme Trust; Natural Environment Research Council; Wellcome Trust	2017-10-30	10.1073/pnas.1703642114	1	0	0	0	3	0	2	0	0	0
Proceedings of the National Academy of Sciences of the United States of America	Early specialized maritime and maize economies on the north coast of Peru	2020	Article	Peru	Peru	South America	South America	Preceramic	7500	4000	MH, LH	0	0	0	1	35	3	0	0	0	0	0	0	0	0	0	0	0	0	0	0	0	0	0	9	Austral University of Chile; New York State Museum; Vanderbilt University	Directorate for Geosciences; National Geographic Society	2020-12-07	10.1073/pnas.2009121117	1	0	0	0	2	0	0	0	0	0
Proceedings of the National Academy of Sciences of the United States of America	Human responses to climate and ecosystem change in ancient Arabia	2020	Article	Saudi Arabia	Saudi Arabia	Southwest Asia	Asia	Holocene	12000	0	EH, MH, LH, HIST, PRES	0	1	0	1	76	3	0	0	0	0	0	0	0	0	0	0	0	0	0	0	0	0	0	78	Freie Universität Berlin; King's College London; Max Planck Institute for Biogeochemistry; Max Planck Institute for Chemical Ecology; Max Planck Institute for the Science of Human History; Smithsonian Institution; University of Calgary; University of Queensland	Leverhulme Trust; Max Planck Society	2020-04-13	10.1073/pnas.1920211117	3	0	0	0	1	0	0	0	0	0
Proceedings of the National Academy of Sciences of the United States of America	Early Lapita skeletons from Vanuatu show Polynesian craniofacial shape: Implications for Remote Oceanic settlement and Lapita origins	2015	Article	Vanuatu	Vanuatu	Oceania, Australia	Oceania/Australia	Lapita	3000	3000	LH	0	0	0	1	59	4	0	0	0	0	0	0	0	0	0	0	0	0	0	0	0	0	0	12	Australian National University; French National Centre for Scientific Research		2015-12-28	10.1073/pnas.1516186113	4	0	0	0	5	0	0	0	0	0
Proceedings of the National Academy of Sciences of the United States of America	Holocene fluctuations in human population demonstrate repeated links to food production and climate	2017	Article	United Kingdom, Ireland	Ireland, UK	Western Europe	Europe	Holocene	6000	500	MH, LH, HIST	0	0	0	1	62	4	0	0	0	0	0	0	0	0	0		0	0	0	0	0	0	0	59	University College London; University of Plymouth	European Research Council	2017-11-20	10.1073/pnas.1709190114	0	1	0	0	2	2	3	0	3	0
Proceedings of the National Academy of Sciences of the United States of America	Ancient genomes reveal tropical bovid species in the Tibetan Plateau contributed to the prevalence of hunting game until the late Neolithic	2020	Article	China	China	East Asia	Asia	Neolithic	5200	5200	MH	0	0	1	0	69	4	0	0	0	0	0	0	0	0	0	0	0	0	0	0	0	0	0	30	Chinese Academy of Sciences; Lanzhou University; Natural History Museum; North West Agriculture and Forestry University; University of Chinese Academy of Sciences; University of Pavia	Chinese Academy of Sciences; Fondazione Cariplo; National Natural Science Foundation of China	2020-10-19	10.1073/pnas.2011696117	3	0	0	0	1	1	0	0	0	0
Proceedings of the National Academy of Sciences of the United States of America	El Niño resilience farming on the north coast of Peru	2020	Article	Peru	Peru	South America	South America	Holocene	2000	2000	LH	0	1	0	1	87	4	0	0	0	0	0	0	0	0	0	0	0	0	0	0	0	0	0	77	Cayetano Heredia University; Harvard University; University of Arizona	Directorate for Geosciences; Directorate for Social, Behavioral & Economic Sciences	2020-09-08	10.1073/pnas.2006519117	0	0	0	0	3	0	0	0	0	0
Proceedings of the National Academy of Sciences of the United States of America	Humans, water, and the colonization of Australia	2016	Article	Australia	Australia	Oceania, Australia	Oceania/Australia	Late Pleistocene	65000	40000	UP	0	1	0	0	89	5	0	0	0	0	0	0	0	0	0		0	0	0	0	0	0	0	52	James Cook University	Australian Research Council; Geoscience Australia	2016-09-26	10.1073/pnas.1608470113	2	0	0	0	5	0	0	0	0	0
Proceedings of the National Academy of Sciences of the United States of America	Ancient human disturbances may be skewing our understanding of Amazonian forests	2017	Article	Bolivia	Bolivia	South America	South America	Holocene	12000	0	EH, MH, LH, HIST, PRES	0	1	0	1	82	5	0	0	0	0	0	0	0	0	0		0	0	0	0	0	0	0	81	Fairchild Tropical Botanic Garden; Florida Institute of Technology; Florida International University; University of Amsterdam; University of Miami; Wake Forest University	Directorate for Biological Sciences; National Aeronautics and Space Administration	2017-01-03	10.1073/pnas.1614577114	3	0	0	0	2	0	1	0	1	0
Proceedings of the National Academy of Sciences of the United States of America	Identifying early modern human ecological niche expansions and associated cultural dynamics in the South African Middle Stone Age	2017	Article	South Africa	South Africa	Sub-Saharan Africa	Africa	MSA	76000	60000	UP	1	0	0	1	76	5	0	0	0	0	0	0	0	0	0		0	0	0	0	0	0	0	41	École Pratique des Hautes Études; University of Bergen; University of Kansas; University of the Witwatersrand	Agence Nationale de la Recherche; European Research Council	2017-07-24	10.1073/pnas.1620752114	2	0	0	0	3	1	2	0	0	0
Proceedings of the National Academy of Sciences of the United States of America	History meets palaeoscience: Consilience and collaboration in studying past societal responses to environmental change	2018	Article	global	global	global	Global	All	0	0	TH	0	1	0	1	79	6	1	0	0	0	0	0	0	0	0		0	0	0	0	0	0	0	48	Georgetown University; Institute for Advanced Study; Jagiellonian University; Lund University; Princeton University; University of Bia?ystok; University of Nevada Reno; University of Plymouth		2018-03-12	10.1073/pnas.1716912115	0	0	0	0	0	1	0	0	0	0
Proceedings of the National Academy of Sciences of the United States of America	Lead isotopes in silver reveal earliest Phoenician quest for metals in the west Mediterranean	2019	Article	Sardinia, Greece, Spain, Israel	Greece, Sardinia, Spain, Israel/Palestine	Southwest Asia, Western Europe	Asia, Europe	Phonecian	3000	3000	LH	0	0	0	1	49	6	0	0	0	0	0	0	0	0	0	0	0	0	0	0	0	0	0	13	Hebrew University of Jerusalem; University of Haifa		2019-02-25	10.1073/pnas.1817951116	0	0	0	0	5	0	0	0	0	0
Proceedings of the National Academy of Sciences of the United States of America	Chemical profiling of ancient hearths reveals recurrent salmon use in Ice Age Beringia	2016	Article	USA	USA	North America	North America	Holocene	13200	11500	UP, EH	0	0	0	1	64	7	1	0	0	0	0	0	0	0	0		0	0	0	0	0	0	0	7	University of Alaska Fairbanks	Directorate for Geosciences	2016-08-30	10.1073/pnas.1606219113	1	0	0	0	5	0	0	0	0	0
Proceedings of the National Academy of Sciences of the United States of America	Ancient genomes from present-day France unveil 7,000 years of its demographic history	2020	Article	France	France	Western Europe	Europe	Mesolithic, Iron Age	9000	0	EH, MH, LH, PRES	0	0	1	0	225	7	0	0	0	0	0	0	0	0	0	0	0	0	0	0	0	0	0	280	Collège de France; Université Paul-Valéry Montpellier; University of Bordeaux; University of Paris; University of Strasbourg	Agence Nationale de la Recherche; Fondation pour la Recherche Médicale; French National Centre for Scientific Research; Ministère de la Défense; Ministry of Culture	2020-05-26	10.1073/pnas.1918034117	3	0	0	0	3	8	0	0	3	0
Proceedings of the National Academy of Sciences of the United States of America	Cook Island artifact geochemistry demonstrates spatial and temporal extent of pre-European interarchipelago voyaging in East Polynesia	2016	Article	Cook Islands	Cook Islands	Oceania, Australia	Oceania/Australia	Historic	700	400	HIST	0	0	0	1	85	8	0	0	0	0	0	0	0	0	0		0	0	0	0	0	0	0	5	Guangzhou Institute of Geochemistry; University of Auckland; University of California, Berkeley; University of Otago; University of Queensland; University of the Witwatersrand	Australian Research Council; Directorate for Computer & Information Science & Engineering; Directorate for Social, Behavioral & Economic Sciences	2016-07-05	10.1073/pnas.1608130113	2	0	0	0	0	2	0	0	0	0
Proceedings of the National Academy of Sciences of the United States of America	Regional diversity on the timing for the initial appearance of cereal cultivation and domestication in southwest Asia	2016	Article	Iran, Syria, Iraq, Palestine, Israel, Egypt, Turkey	Egypt, Iran, Iraq, Israel/Palestine, Syria, Turkey	North Africa, Southwest Asia	Asia	Neolithic	10700	8300	EH	0	0	0	1	122	9	1	0	0	0	0	0	0	0	0		0	0	0	0	0	0	0	53	Spanish National Research Council; University College London; University of Copenhagen; University of the Basque Country	Basque Government; Ministry of Economy, Industry and Competitiveness; Spanish National Research Council	2016-12-06	10.1073/pnas.1612797113	4	0	0	0	1	0	0	0	0	0
Proceedings of the National Academy of Sciences of the United States of America	Exceptionally high levels of lead pollution in the Balkans from the Early Bronze Age to the Industrial Revolution	2018	Article	Serbia	Serbia	Eastern Europe	Europe	Bronze-Medieval	5600	400	LH, HIST	0	1	0	1	104	9	1	0	0	0	0	0	0	0	0	0	0	0	0	0	0	0	0	56	Northumbria University; Romanian Academy; University of Montpellier	Agence Nationale de la Recherche	2018-05-29	10.1073/pnas.1721546115	2	0	0	0	1	0	0	0	1	0
Proceedings of the National Academy of Sciences of the United States of America	Evolutionary history of modern Samoans	2020	Article	Samoa	Samoa	Oceania, Australia	Oceania/Australia	Holocene	1000	1000	LH	0	0	1	0	98	9	1	0	0	0	0	0	0	0	0	0	0	0	0	0	0	0	0	47	Brown University; University of Auckland; University of Cincinnati; University of Maryland, Baltimore; University of Pittsburgh; University of Washington; Yale University	Centers for Disease Control and Prevention; Ministry of Health; National Cancer Institute; National Center for Advancing Translational Sciences; National Heart Lung and Blood Institute; National Human Genome Research Institute; Royal Society of New Zealand	2020-04-14	10.1073/pnas.1913157117	0	0	0	0	2	0	0	0	0	0
Proceedings of the National Academy of Sciences of the United States of America	Ritual drinks in the pre-Hispanic US Southwest and Mexican Northwest	2015	Article	New Mexico, USA	USA	North America	North America	Late Holocene	1000	1000	LH	0	0	0	1	104	10	0	0	0	0	0	0	0	0	0	0	0	0	0	0	0	0	0	10	Crow Canyon Archaeological Center; Gila River Indian Community; Millsaps College; University of Arizona; University of New Mexico	Directorate for Social, Behavioral & Economic Sciences; United States Department of the Interior; W. M. Keck Foundation	2015-09-08	10.1073/pnas.1511799112	1	0	0	0	0	1	1	0	0	0
Proceedings of the National Academy of Sciences of the United States of America	Feasting and the evolution of cooperative social organizations circa 2300 B.P. in Paracas culture, southern Peru	2018	Research Article	Peru	Peru	South America	South America	Paracas	2300	2300	LH	0	0	0	1	92	10	0	0	0	0	0	0	0	0	0	0	0	0	0	0	0	0	0	6	Arizona State University; Santa Fe Institute; University of South Florida	Directorate for Social, Behavioral & Economic Sciences	2018-07-02	10.1073/pnas.1806632115	1	0	0	0	1	0	2	0	0	0
Proceedings of the National Academy of Sciences of the United States of America	A lead isotope perspective on urban development in ancient Naples	2016	Article	Italy	Italy	Western Europe	Europe	Classical Rome	1920	1920	LH	0	1	0	1	115	11	0	0	0	0	0	0	0	0	0		0	0	0	0	0	0	0	20	École Normale Supérieure de Lyon; French National Centre for Scientific Research; Rice University; University of Glasgow; University of Naples Federico II; University of Southampton	Agence Nationale de la Recherche; European Research Council; Institut National des Sciences de l'Univers	2016-05-16	10.1073/pnas.1600893113	3	0	0	0	1	0	2	0	0	0
Proceedings of the National Academy of Sciences of the United States of America	Agricultural origins on the Anatolian plateau	2018	Article	Turkey	Turkey	Southwest Asia	Asia	Neolithic	3100	2900	LH	0	0	0	1	91	11	1	0	0	0	0	0	0	0	0		0	0	0	0	0	0	0	10	Australian Nuclear Science and Technology Organisation; Bournemouth University; Bülent Ecevit University; Cornell University; Harvard University; Peking University; University College London; University of Exeter; University of Liverpool; University of Queensland	Australian Institute of Nuclear Science and Engineering; Australian Research Council; British Academy; National Geographic Society; Wenner-Gren Foundation	2018-03-19	10.1073/pnas.1800163115	1	0	0	0	3	0	0	0	0	0
Proceedings of the National Academy of Sciences of the United States of America	Ancient genomes link early farmers from Atapuerca in Spain to modern-day Basques	2015	Article	Spain	Spain	Western Europe	Europe	Holocene	5000	5000	MH	0	0	1	0	202	12	1	0	0	0	0	0	0	0	0	0	0	0	0	0	0	0	0	118	Catalan Institute of Human Paleoecology and Social Evolution; Complutense University of Madrid; Harvard University; La Trobe University; National Research Center on Human Evolution; Stockholm University; Swedish University of Agricultural Sciences; University of Burgos; Uppsala University	European Research Council; Knut and Alice Wallenberg Foundation; Ministry of Economy, Industry and Competitiveness; Swedish Research Council	2015-09-08	10.1073/pnas.1509851112	5	0	0	0	5	8	1	0	0	0
Proceedings of the National Academy of Sciences of the United States of America	A genetic method for dating ancient genomes provides a direct estimate of human generation interval in the last 45,000 years	2016	Article	Europe	Europe	Eastern Europe, Western Europe	Europe	Paleolithic	45000	0	UP, EH, MH, LH, HIST, PRES	1	0	0	0	152	13	0	0	0	0	0	0	0	0	0		0	0	0	0	0	0	0	142	Broad Institute; Columbia University; Harvard University; Institute of Vertebrate Paleontology and Paleoanthropology; University of California, Los Angeles	Chinese Academy of Sciences; Directorate for Social, Behavioral & Economic Sciences; National Institute of General Medical Sciences; National Natural Science Foundation of China	2016-05-02	10.1073/pnas.1514696113	2	0	0	0	1	1	1	0	0	0
Proceedings of the National Academy of Sciences of the United States of America	Four millennia of Iberian biomolecular prehistory illustrate the impact of prehistoric migrations at the far end of Eurasia	2018	Article	Spain	Spain	Western Europe	Europe	Neolithic, Bronze Age	7245	3500	MH, LH	0	0	1	0	173	13	1	0	0	0	0	0	0	0	0		0	0	0	0	0	0	0	102	Complutense University of Madrid; La Trobe University; Stockholm University; Universidad Isabel I de Castilla; University of Burgos; University of Granada; University of Huelva; University of Johannesburg; University of the Basque Country; University of Zaragoza; Uppsala University	Australian Research Council; European Research Council; Knut and Alice Wallenberg Foundation; Ministry of Economy, Industry and Competitiveness; Swedish Research Council; Swedish Research Council for Environment Agricultural Sciences and Spatial Planning	2018-03-12	10.1073/pnas.1717762115	6	0	0	0	6	1	1	0	2	0
Proceedings of the National Academy of Sciences of the United States of America	Restructuring of nutrient flows in island ecosystems following human colonization evidenced by isotopic analysis of commensal rats	2018	Article	Soloman Islands, Marquesas Islands, French Polynesia	Soloman Islands, Marquesas Islands, French Polynesia	Oceania, Australia	Oceania/Australia	Holocene	2800	100	LH, HIST	0	1	0	1	97	13	1	0	0	0	0	0	0	0	0	0	0	0	0	0	0	0	0	13	Max Planck Institute for the Science of Human History; University of California, Berkeley	Directorate for Education & Human Resources; Directorate for Social, Behavioral & Economic Sciences; Max Planck Society	2018-06-04	10.1073/pnas.1805787115	1	0	0	0	5	0	0	0	0	0
Proceedings of the National Academy of Sciences of the United States of America	Reassessing the chronology of the archaeological site of Anzick	2018	Article	USA	USA	North America	North America	Clovis	13000	8000	UP, EH	0	0	0	1	119	13	1	0	0	0	0	0	0	0	0	0	0	0	0	0	0	0	0	8	Texas A&M University System; University of Oxford	European Research Council	2018-06-18	10.1073/pnas.1803624115	1	0	0	0	3	1	0	0	0	0
Proceedings of the National Academy of Sciences of the United States of America	Molecular and isotopic evidence for milk, meat, and plants in prehistoric eastern African herder food systems	2020	Article	Kenya	Kenya	Sub-Saharan Africa	Africa	Neolithic	5000	1200	MH, LH	0	0	0	1	210	13	1	0	0	0	0	0	0	0	0	0	0	0	0	0	0	0	0	163	Alliant International University; California State University System; Saint Louis University; University of Bristol; University of Dar es Salaam; University of Florida; University of Oxford; University of Pennsylvania; University of Tennessee at Knoxville; Washington University in St. Louis	Directorate for Social, Behavioral & Economic Sciences; European Research Council; Leverhulme Trust; National Geographic Society; Natural Environment Research Council; Wenner-Gren Foundation	2020-04-13	10.1073/pnas.1920309117	5	0	0	0	2	1	0	0	0	0
Proceedings of the National Academy of Sciences of the United States of America	Native American depopulation, reforestation, and fire regimes in the Southwest United States, 1492–1900 CE	2016	Article	New Mexico, Pueblo, USA	USA	North America	North America	Pueblo	600	500	LH	0	1	0	1	160	14	1	0	0	0	0	0	0	0	0	0	0	0	0	0	0	0	0	41	Harvard University; Southern Methodist University; University of Arizona	Directorate for Geosciences; United States Geological Survey; US Forest Service	2016-01-25	10.1073/pnas.1521744113	7	0	0	0	2	0	2	0	0	0
Proceedings of the National Academy of Sciences of the United States of America	European Neolithic societies showed early warning signals of population collapse	2016	Article	Europe	Europe	Eastern Europe, Western Europe	Europe	Neolithic	9000	9000	MH	0	0	0	1	180	15	0	0	0	0	0	0	0	0	0		0	0	0	0	0	0	0	74	University College London; University of Maryland, College Park	European Research Council	2016-08-30	10.1073/pnas.1602504113	4	0	0	0	4	1	5	0	10	0
Proceedings of the National Academy of Sciences of the United States of America	Origins and spread of fluted-point technology in the Canadian Ice-Free Corridor and eastern Beringia	2018	Article	USA, Canada	Canada, USA	North America	North America	Holocene	12000	12000	EH	0	0	0	1	145	15	1	0	0	0	0	0	0	0	0	0	0	0	0	0	0	0	0	38	Eastern New Mexico University; Texas A&M University System	Directorate for Geosciences; Directorate for Social, Behavioral & Economic Sciences; National Park Service	2018-04-02	10.1073/pnas.1800312115	3	0	0	0	0	1	0	0	0	0
Proceedings of the National Academy of Sciences of the United States of America	Fluctuating radiocarbon offsets observed in the southern Levant and implications for archaeological chronology debates	2018	Article	Jordan	Jordan	Southwest Asia	Asia	LBA, Early Iron Age, Modern	3200	50	LH, HIST	0	0	0	1	130	15	1	0	0	0	0	0	0	0	0	0	0	0	0	0	0	0	0	46	Cornell University; University of Arizona	Directorate for Social, Behavioral & Economic Sciences	2018-05-29	10.1073/pnas.1719420115	1	0	0	0	0	0	2	0	0	0
Proceedings of the National Academy of Sciences of the United States of America	A hydromorphic reevaluation of the forgotten river civilizations of Central Asia	2020	Article	Kazakhstan	Kazakhstan	Central Asia	Asia	Mongol	650	450	LH, HIST	0	1	0	0	170	16	1	0	0	0	0	0	0	0	0	0	0	0	0	0	0	0	0	45	KU Leuven; La Trobe University; Massey University; University College London; University of Lincoln; University of Oxford; VU Amsterdam	British Council; Dutch Research Council	2020-12-14	10.1073/pnas.2009553117	4	0	0	0	3	0	0	0	1	0
Proceedings of the National Academy of Sciences of the United States of America	Early metal use and crematory practices in the American Southeast	2018	Article	USA	USA	North America	North America	Late Archaic	4100	3980	LH	0	0	0	1	115	17	1	0	0	0	0	0	0	0	0	0	0	0	0	0	0	0	0	14	American Museum of Natural History; Ball State University; Binghamton University; Pennsylvania State University; The Ohio State University; University of Oregon	Directorate for Social, Behavioral & Economic Sciences	2018-07-30	10.1073/pnas.1808819115	2	0	0	0	0	0	0	0	0	0
Proceedings of the National Academy of Sciences of the United States of America	Ancient DNA from Guam and the peopling of the Pacific	2020	Article	Guam	Guam	Oceania, Australia	Oceania/Australia	Holocene	2200	2200	LH	0	0	1	1	192	17	0	0	0	0	0	0	0	0	0	0	0	0	0	0	0	0	0	60	Australian National University; Max Planck Institute for Evolutionary Anthropology; University of Guam	Australian Research Council; United States Fish and Wildlife Service	2020-12-21	10.1073/pnas.2022112118	2	0	0	0	1	2	0	0	7	0
Proceedings of the National Academy of Sciences of the United States of America	Ancient engineering of fish capture and storage in southwest Florida	2020	Article	USA	USA	North America	North America	Holocene	400	300	HIST	0	0	0	1	326	17	1	0	0	0	0	0	0	0	0	0	0	0	0	0	0	0	0	209	Flagler College; Florida Gulf Coast University; University of Florida; University of Georgia; University of West Georgia	Directorate for Social, Behavioral & Economic Sciences; National Geographic Society	2020-03-30	10.1073/pnas.1921708117	5	0	0	0	5	0	0	0	0	0
Proceedings of the National Academy of Sciences of the United States of America	Securing timelines in the ancient Mediterranean using multiproxy annual tree-ring data	2020	Article	Greece	Greece	Western Europe	Europe	Holocene	3630	3500	LH	0	0	0	1	160	17	1	0	0	0	0	0	0	0	0	0	0	0	0	0	0	0	0	38	University of Arizona	Directorate for Geosciences; Directorate for Social, Behavioral & Economic Sciences	2020-03-30	10.1073/pnas.1917445117	4	0	0	0	3	0	0	0	0	0
Proceedings of the National Academy of Sciences of the United States of America	Ancient X chromosomes reveal contrasting sex bias in Neolithic and Bronze Age Eurasian migrations	2017	Article	Eastern Europe, Southwest Asia	Central Asia, Eastern Europe, Southwest Asia	Central Asia, Eastern Europe, Southwest Asia	Asia, Europe	Neolithic, Bronze Age	9000	5000	EH, MH	0	0	1	0	215	18	1	0	0	0	0	0	0	0	0		0	0	0	0	0	0	0	121	Stanford University; Uppsala University	Directorate for Social, Behavioral & Economic Sciences; European Research Council; Göran Gustafsson Foundation; Swedish Research Council; Wenner-Gren Foundation	2017-02-21	10.1073/pnas.1616392114	5	0	0	0	5	1	0	0	0	0
Proceedings of the National Academy of Sciences of the United States of America	Agriculture, population growth, and statistical analysis of the radiocarbon record	2015	Article	Europe, North America	Europe, North America	Eastern Europe, North America, Western Europe	Europe, North America	Holocene	12000	12000	EH	0	0	0	1	150	19	1	0	0	0	0	0	0	0	0	0	0	0	0	0	0	0	0	46	Smithsonian Astrophysical Observatory; University of Wyoming	Directorate for Social, Behavioral & Economic Sciences	2015-12-22	10.1073/pnas.1517650112	0	0	0	0	1	0	0	0	1	0
Proceedings of the National Academy of Sciences of the United States of America	Ancient lipids document continuity in the use of early hunter–gatherer pottery through 9,000 years of Japanese prehistory	2016	Article	Japan	Japan	East Asia	Asia	Holocene	9000	0	EH, MH, LH, HIST, PRES	0	0	0	1	159	19	1	0	0	0	0	0	0	0	0	0	0	0	0	0	0	0	0	38	Niigata Prefectural Museum of History; Stockholm University; University of Bradford; University of Groningen; University of Nevada, Las Vegas; University of York; Wakasa History and Folklore Museum	Arts and Humanities Research Council; British Academy; European Commission; Japan Society for the Promotion of Science; Leverhulme Trust; Wenner-Gren Foundation	2016-03-21	10.1073/pnas.1522908113	2	0	0	0	5	0	0	0	0	0
Proceedings of the National Academy of Sciences of the United States of America	Birch tar production does not prove Neanderthal behavioral complexity	2019	Article	Europe	Europe	Eastern Europe, Western Europe	Europe	Middle Paleolithic	2000000	40000	MP, UP	1	0	0	1	213	19	0	0	0	0	0	0	0	0	0	0	0	0	0	0	0	0	0	213	ETH Zurich; Max Planck Institute for Intelligent Systems; New York University; University of Tübingen		2019-08-19	10.1073/pnas.1911137116	3	0	0	0	4	15	0	0	0	0
Proceedings of the National Academy of Sciences of the United States of America	Long-term genetic stability and a high-altitude East Asian origin for the peoples of the high valleys of the Himalayan arc	2016	Article	Nepal	Nepal	East Asia	Asia	Holocene	3150	1250	LH	0	0	1	1	211	20	1	0	0	0	0	0	0	0	0		0	0	0	0	0	0	0	71	University of California, Merced; University of Chicago; University of Oklahoma; University of Zurich; Uppsala University	Directorate for Social, Behavioral & Economic Sciences; European Research Council; Henry Luce Foundation; National Cancer Institute; National Heart Lung and Blood Institute	2016-06-20	10.1073/pnas.1520844113	7	0	0	0	2	0	2	0	4	0
Proceedings of the National Academy of Sciences of the United States of America	Evidence for the impact of the 8.2-kyBP climate event on Near Eastern early farmers	2018	Research Article	Turkey	Turkey	Southwest Asia	Asia	Neolithic	8200	8200	MH	0	1	0	1	238	20	1	0	0	0	0	0	0	0	0	0	0	0	0	0	0	0	0	68	Adam Mickiewicz University in Pozna?; Stanford University; University of Bristol; University of Gda?sk; University of Plymouth	European Research Council; Natural Environment Research Council	2018-08-13	10.1073/pnas.1803607115	6	0	0	0	8	0	2	0	2	0
Proceedings of the National Academy of Sciences of the United States of America	Human bony labyrinth is an indicator of population history and dispersal from Africa	2018	Article	Africa	Africa	North Africa, Sub-Saharan Africa	Africa	MSA	100000	50000	UP	1	0	0	0	195	22	1	0	0	0	0	0	0	0	0		0	0	0	0	0	0	0	63	Airlangga University; University of Bern; University of California, Berkeley; University of Lausanne; University of Tokyo; University of Zurich	European Research Council; Japan Society for the Promotion of Science; National Science Foundation; Swiss National Science Foundation	2018-04-02	10.1073/pnas.1717873115	4	0	0	0	6	0	3	0	1	0
Proceedings of the National Academy of Sciences of the United States of America	Dental calculus reveals Mesolithic foragers in the Balkans consumed domesticated plant foods	2016	Article	Serbia	Serbia	Eastern Europe	Europe	Mesolithic	8200	8200	EH, MH	0	0	0	1	248	23	1	0	0	0	0	0	0	0	0		0	0	0	0	0	0	0	88	Cardiff University; University College London; University of Cambridge; University of York	British Academy; European Research Council	2016-08-29	10.1073/pnas.1603477113	2	0	0	0	11	0	3	0	0	0
Proceedings of the National Academy of Sciences of the United States of America	Human settlement of East Polynesia earlier, incremental, and coincident with prolonged South Pacific drought	2020	Article	Vanuatu, Samoa, Southern Cook Islands	Samoa, Southern Cook Islands, Vanuatu	Oceania, Australia	Oceania/Australia	Holocene	1100	0	LH, HIST, PRES	0	1	0	1	228	23	1	0	0	0	0	0	0	0	0	0	0	0	0	0	0	0	0	99	British Geological Survey; Newcastle University; Scottish Universities Environmental Research Centre; University of Auckland; University of Liverpool; University of Nottingham; University of Southampton; University of Washington	American Mathematical Society; Explorers Club; National Science Foundation; Natural Environment Research Council; Royal Geographical Society	2020-04-06	10.1073/pnas.1920975117	1	0	0	0	3	2	0	0	0	0
Proceedings of the National Academy of Sciences of the United States of America	Early farmers from across Europe directly descended from Neolithic Aegeans	2016	Article	Greece, Turkey	Greece, Turkey	Southwest Asia, Western Europe	Asia, Europe	Neolithic	7600	4000	MH, LH	0	0	1	1	394	35	1	0	0	0	0	0	0	0	0		0	0	0	0	0	0	0	146	Aristotle University of Thessaloniki; Democritus University of Thrace; Ege University; Hellenic Ministry of Culture and Sports; Institute for Oriental and European Archaeology; Johannes Gutenberg University of Mainz; Netherlands Institute in Turkey; Stony Brook University; Swiss Institute of Bioinformatics; Trinity College Dublin; University College London; University of Fribourg; University of G…	Alexander von Humboldt Foundation; Biotechnology and Biological Sciences Research Council; Deutsche Forschungsgemeinschaft; Dutch Research Council; Engineering and Physical Sciences Research Council; European Commission; European Research Council; FWF Austrian Science Fund; Irish Research Council; King's College London; National Institute for Health Research; Royal Society; Swiss National Science…	2016-06-06	10.1073/pnas.1523951113	10	0	0	0	7	13	8	0	5	0
Proceedings of the National Academy of Sciences of the United States of America	The early Aurignacian dispersal of modern humans into westernmost Eurasia	2020	Article	Spain, Portugal	Portugal, Spain	Western Europe	Europe	Upper/Middle Paleolithic	40000	40000	MP	1	0	0	1	508	35	1	0	0	0	0	0	0	0	0	0	0	0	0	0	0	0	0	359	Autonomous University of Lisbon; Colorado State University System; Max Planck Institute for Evolutionary Anthropology; University of Algarve; University of Bologna; University of Coimbra; University of Connecticut; University of Lisbon; University of Louisville; University of New Mexico; University of North Carolina Wilmington; University of West Bohemia	Directorate for Social, Behavioral & Economic Sciences; European Research Council; Fundação para a Ciência e Tecnologia; Max Planck Society; National Geographic Society; Wenner-Gren Foundation	2020-09-28	10.1073/pnas.2016062117	6	0	0	0	4	0	0	0	1	0
Proceedings of the National Academy of Sciences of the United States of America	Ancient and modern DNA reveal dynamics of domestication and cross-continental dispersal of the dromedary	2016	Article	East Africa, Arabia	East Africa, North Africa, Southwest Asia	North Africa, Southwest Asia, Sub-Saharan Africa	Africa, Asia	Holocene	3000	0	LH, HIST, PRES	0	0	0	0	347	36	1	0	0	0	0	0	0	0	0		0	0	0	0	0	0	0	76	Bavarian Natural History Collections; Bayero University Kano; Bryn Mawr College; Cardiff University; Centre de Coopération Internationale en Recherche Agronomique pour le Développement; King Faisal University; Kuwait University; Lasbela University of Agriculture Water and Marine Science; Ludwig-Maximilians-Universität München; Royal Belgian Institute of Natural Sciences; University of Khartoum; U…	Austrian Academy of Sciences; European Research Council; FWF Austrian Science Fund; Natural Environment Research Council	2016-05-09	10.1073/pnas.1519508113	8	0	0	0	8	1	1	0	0	0
Proceedings of the National Academy of Sciences of the United States of America	Using hominin introgression to trace modern human dispersals	2019	Article	Asia, Europe	Asia, Europe	Central Asia, East Asia, Eastern Europe, Southeast Asia, Southwest Asia, Western Europe	Asia, Europe	Pleistocene	50000	50000	UP	1	0	1	0	338	41	1	0	0	0	0	0	0	0	0	0	0	0	0	0	0	0	0	107	University of Adelaide	Australian Research Council	2019-07-12	10.1073/pnas.1904824116	10	0	0	0	3	1	0	0	2	0
Proceedings of the National Academy of Sciences of the United States of America	Coastal heritage, global climate change, public engagement, and citizen science	2020	Article	Scotland, USA	UK, USA	North America, Western Europe	Europe, North America	Present	0	0	PRES	0	1	0	1	250	41	0	0	0	0	0	0	0	0	0	0	0	0	0	0	0	0	0	18	Flagler College; University of Maine System; University of St Andrews; University of West Florida		2020-04-13	10.1073/pnas.1912246117	5	0	0	0	0	0	0	0	0	0
Proceedings of the National Academy of Sciences of the United States of America	Exotic foods reveal contact between South Asia and the Near East during the second millennium BCE	2020	Article	Israel	Israel/Palestine	Southwest Asia	Asia	Bronze Age	4000	3000	LH	0	0	0	1	616	43	0	0	0	0	0	0	0	0	0	0	0	0	0	0	0	0	0	346	Harvard University; Israel Antiquities Authority; Max Planck Institute for Evolutionary Anthropology; Max Planck Institute for the Science of Human History; Tel Aviv University; University of Haifa; University of Valencia; University of Würzburg	European Research Council	2020-12-21	10.1073/pnas.2014956117	11	0	0	0	7	7	0	0	1	0
Proceedings of the National Academy of Sciences of the United States of America	Mapping an ancient city with a century of remotely sensed data	2018	Article	Jordan	Jordan	Southwest Asia	Asia	Neolithic-Islamic	10000	1250	EH, MH, LH	0	0	0	1	424	48	0	0	0	0	0	0	0	0	0	0	0	0	0	0	0	0	0	24	Aarhus University; Moesgaard Museum; University of Münster	Carlsberg Foundation; Danish National Research Foundation; Deutsche Forschungsgemeinschaft	2018-05-29	10.1073/pnas.1721509115	7	0	0	0	2	1	0	0	1	0
Proceedings of the National Academy of Sciences of the United States of America	Multiethnicity, pluralism, and migration in the south central Andes: An alternate path to state expansion	2015	Article	Peru	Peru	South America	South America	Tiwanaku	1000	1000	LH	0	0	0	1	10	1	0	0	0	1	0	0	0	0	0	0	0	0	0	0	0	0	1	0	University of California, San Diego		2015-07-20	10.1073/pnas.1500487112	0	0	0	0	0	0	0	0	0	0
Proceedings of the National Academy of Sciences of the United States of America	Late Archaic–Early Formative period microbotanical evidence for potato at Jiskairumoko in the Titicaca Basin of southern Peru	2016	Article	Peru	Peru	South America	South America	Late Archaic-Early Formative	3400	1600	LH	0	0	0	1	55	5	0	0	0	0	1	0	0	0	0		0	0	0	0	0	0	1	7	University of California, Merced	Directorate for Social, Behavioral & Economic Sciences; National Geographic Society	2016-11-14	10.1073/pnas.1604265113	2	0	0	0	0	6	1	0	1	0
Proceedings of the National Academy of Sciences of the United States of America	Archaeology, environmental justice, and climate change on islands of the Caribbean and southwestern Indian Ocean	2020	Article	Caribbean, Madagascar	Caribbean, Madagascar	Central America, Sub-Saharan Africa	Africa, North America	Holocene	6000	0	MH, LH, HIST, PRES	0	1	0	1	103	6	1	0	0	0	0	1	0	0	0	0	0	0	0	0	0	0	1	84	British Museum; Pennsylvania State University		2020-04-13	10.1073/pnas.1914211117	0	0	0	0	0	0	0	0	0	0
Proceedings of the National Academy of Sciences of the United States of America	Early Roman military fortifications and the origin of Trieste, Italy	2015	Article	Italy	Italy	Western Europe	Europe	Roman	2178	2178	LH	0	0	0	1	118	7	0	1	0	0	0	0	0	0	0	0	0	0	0	0	0	0	1	64	Enrico Fermi Center for Study and Research; International Centre for Theoretical Physics; Slovenian Academy of Sciences and Arts; University of Trieste; University of Udine; University of Wollongong	International Centre for Theoretical Physics	2015-03-16	10.1073/pnas.1419175112	3	0	0	0	6	0	0	0	0	0
Proceedings of the National Academy of Sciences of the United States of America	Development of sedentary communities in the Maya lowlands: Coexisting mobile groups and public ceremonies at Ceibal, Guatemala	2015	Article	Guatemala	Guatemala	Central America	North America	Preclassic	3000	3000	LH	0	0	0	1	80	7	0	0	0	0	0	0	0	0	0	0	0	1	0	0	0	0	1	17	Ibaraki University; Naruto University of Education; The Graduate University for Advanced Studies, SOKENDAI; University of Arizona; University of California System	Alphawood Foundation; Directorate for Social, Behavioral & Economic Sciences; Japan Society for the Promotion of Science; National Endowment for the Humanities; National Geographic Society	2015-03-23	10.1073/pnas.1501212112	2	0	0	0	3	0	0	0	1	0
Proceedings of the National Academy of Sciences of the United States of America	New chronology for Ksâr ‘Akil (Lebanon) supports Levantine route of modern human dispersal into Europe	2015	Article	Lebanon	Lebanon	Southwest Asia	Asia	Late Pleistocene	45000	45000	UP	1	0	0	1	129	7	0	0	0	0	0	0	0	0	0	0	0	0	0	1	0	0	1	67	Johannes Gutenberg University of Mainz; Leiden University; Max Planck Institute for Evolutionary Anthropology; University of Cambridge; University of Groningen; University of York	European Commission; Max Planck Society	2015-06-01	10.1073/pnas.1501529112	6	0	0	0	0	2	0	0	0	0
Proceedings of the National Academy of Sciences of the United States of America	Lessons from Star Carr on the vulnerability of organic archaeological remains to environmental change	2016	Article	United Kingdom	UK	Western Europe	Europe	Mesolithic	13000	13000	EH	0	1	0	0	87	7	0	0	0	0	0	0	0	0	0		0	0	0	0	1	0	1	26	University of York; York Archaeological Trust	British Academy; English Heritage; European Research Council; Leverhulme Trust; Natural England; Natural Environment Research Council	2016-10-31	10.1073/pnas.1609222113	3	0	0	0	4	0	0	0	0	0
Proceedings of the National Academy of Sciences of the United States of America	Hominid butchers and biting crocodiles in the African Plio–Pleistocene	2017	Article	Ethiopia	Ethiopia	Sub-Saharan Africa	Africa	ESA	2000000	2000000	ELP	1	0	0	1	126	7	0	0	0	0	0	0	0	0	0		0	0	1	0	0	0	1	100	Deutsche Forschungsgemeinschaft; University of California, Berkeley; University of Tübingen	Deutsche Forschungsgemeinschaft	2017-11-06	10.1073/pnas.1716317114	5	0	0	0	7	2	2	0	2	0
Proceedings of the National Academy of Sciences of the United States of America	Hominin skeletal part abundances and claims of deliberate disposal of corpses in the Middle Pleistocene	2018	Article	Spain, South Africa	South Africa, Spain	Sub-Saharan Africa, Western Europe	Africa, Europe	Middle Pleistocene	600000	300000	MP	1	0	0	1	113	7	0	0	0	0	0	0	0	0	0	0	1	0	0	0	0	0	1	89	Complutense University of Madrid; University of Alcalá; University of Florence; University of North Carolina at Greensboro; University of the Witwatersrand; University of Wisconsin–Madison	Ministry of Economy, Industry and Competitiveness	2018-04-02	10.1073/pnas.1718678115	4	0	0	0	2	4	1	0	0	0
Proceedings of the National Academy of Sciences of the United States of America	Early evidence for mounted horseback riding in northwest China	2020	Article	China	China	East Asia	Asia	Bronze Age	2350	2350	LH	0	0	0	1	126	7	0	0	0	0	1	0	0	0	0	0	0	0	0	0	0	0	1	82	Capital Normal University; Harvard University; Max Planck Institute for the Science of Human History; University of Colorado System; Xianyang Normal University	Ministry of Education of the People's Republic of China	2020-11-02	10.1073/pnas.2004360117	3	0	0	0	3	0	0	0	1	0
Proceedings of the National Academy of Sciences of the United States of America	The spatiotemporal spread of human migrations during the European Holocene	2020	Article	Europe	Europe	Eastern Europe, Western Europe	Europe	Holocene	12000	0	EH, MH, LH, HIST, PRES	0	0	1	0	155	8	1	0	0	1	0	0	0	0	0	0	0	0	0	0	0	0	1	101	University of Cambridge; University of Copenhagen; University of Gothenburg; University of Plymouth	Leverhulme Trust; Lundbeck (Denmark); Novo Nordisk Foundation; The Velux Foundations	2020-04-01	10.1073/pnas.1920051117	7	0	0	0	2	0	0	0	3	0
Proceedings of the National Academy of Sciences of the United States of America	Shifting diets and the rise of male-biased inequality on the Central Plains of China during Eastern Zhou	2017	Article	China	China	East Asia	Asia	Bronze Age	2771	2221	LH	0	0	0	1	147	9	0	0	0	1	0	0	0	0	0		0	0	0	0	0	0	1	97	Australian National University; Hospital for Special Surgery; Queens College, CUNY; Shandong University	Directorate for Education & Human Resources; Ministry of Education of the People's Republic of China	2017-01-17	10.1073/pnas.1611742114	1	0	0	0	11	0	0	0	0	0
Proceedings of the National Academy of Sciences of the United States of America	Modeling the role of voyaging in the coastal spread of the Early Neolithic in the West Mediterranean	2017	Article	Italy, France, Spain, Portugal, Morocco	France, Italy, Morocco, Portugal, Spain	North Africa, Western Europe	Africa, Europe	Neolithic	5800	4200	MH	0	0	0	1	96	11	1	1	0	0	0	0	0	0	0		0	0	0	0	0	0	1	11	Colgate University; University of Barcelona; University of Girona	China Scholarship Council; Fundación BBVA; Institució Catalana de Recerca i Estudis Avançats; Ministry of Economy, Industry and Competitiveness	2017-01-17	10.1073/pnas.1613413114	2	0	0	0	0	0	0	0	0	0
Proceedings of the National Academy of Sciences of the United States of America	Archaic human remains from Hualongdong, China, and Middle Pleistocene human continuity and variation	2019	Article	China	China	East Asia	Asia	Middle Pleistocene	300000	300000	MP	1	0	0	1	225	11	1	0	0	0	0	0	0	0	0	0	1	0	0	0	0	0	1	228	Beijing Museum of Natural History; Chinese Academy of Sciences; University College London; University of Chinese Academy of Sciences; University of Minnesota System; Washington University in St. Louis; Xi'an Jiaotong University	Chinese Academy of Sciences; Directorate for Geosciences; National Natural Science Foundation of China	2019-04-29	10.1073/pnas.1902396116	4	0	0	0	4	3	0	0	0	0
Proceedings of the National Academy of Sciences of the United States of America	Cultural implications of late Holocene climate change in the Cuenca Oriental, Mexico	2015	Article	Mexico	Mexico	Central America	North America	Post-Classic	1000	1000	LH	0	1	0	1	106	12	0	1	0	0	0	0	0	0	0	0	0	0	0	0	0	0	1	9	Lawrence Livermore National Laboratory; National Autonomous University of Mexico; University of California, Berkeley	Deutsche Forschungsgemeinschaft; Directorate for Education & Human Resources; National Science Foundation	2015-01-26	10.1073/pnas.1405653112	3	0	0	0	4	0	0	0	1	0
Proceedings of the National Academy of Sciences of the United States of America	Using seafaring simulations and shortest-hop trajectories to model the prehistoric colonization of Remote Oceania	2016	Article	Oceania	Oceania	Oceania, Australia	Oceania/Australia	Holocene	3400	800	LH	0	0	0	0	134	12	1	0	0	0	1	0	0	0	0		0	0	0	0	0	0	1	17	São Paulo State University; The Ohio State University; University of Calgary; University of Oregon		2016-10-24	10.1073/pnas.1612426113	4	0	0	0	0	0	0	0	0	0
Proceedings of the National Academy of Sciences of the United States of America	The impact of environmental change on the use of early pottery by East Asian hunter-gatherers	2018	Article	Japan	Japan	East Asia	Asia	Late Pleistocene, Early Holocene	18000	11500	UP, EH	0	0	0	1	128	12	1	1	0	0	0	0	0	0	0	0	0	0	0	0	0	0	1	33	British Museum; Chuo University; Kokugakuin University; Nara National Research Institute for Cultural Properties; Niigata Prefectural Museum of History; Stockholm University; University of California, Berkeley; University of East Anglia; University of Groningen; University of York	Arts and Humanities Research Council; British Academy; European Commission; Japan Society for the Promotion of Science; Wenner-Gren Foundation	2018-07-16	10.1073/pnas.1803782115	3	0	0	0	7	0	0	0	0	0
Proceedings of the National Academy of Sciences of the United States of America	Bird populations and species lost to Late Quaternary environmental change and human impact in the Bahamas	2020	Article	Bahamas	Bahamas	Central America	North America	Holocene	1000	1000	LH	0	1	0	0	189	12	1	0	0	0	0	0	0	0	0	0	0	0	0	0	1	0	1	83	University of California, Riverside; University of Florida	Directorate for Social, Behavioral & Economic Sciences; National Geographic Society	2020-10-05	10.1073/pnas.2013368117	8	0	0	0	3	0	0	0	0	0
Proceedings of the National Academy of Sciences of the United States of America	Late Pleistocene horse and camel hunting at the southern margin of the ice-free corridor: Reassessing the age of Wally’s Beach, Canada	2015	Article	Canada	Canada	North America	North America	Late Pleistocene	13000	13000	UP	0	1	0	1	138	13	0	1	0	0	0	0	0	0	0	0	0	0	0	0	0	0	1	21	Aarhus University; Texas A&M University; University of Calgary		2015-03-23	10.1073/pnas.1420650112	4	0	0	0	12	3	1	0	0	0
Proceedings of the National Academy of Sciences of the United States of America	Rome’s urban history inferred from Pb-contaminated waters trapped in its ancient harbor basins	2017	Article	Italy	Italy	Western Europe	Europe	Classical Rome	2200	2100	LH	0	0	0	1	137	14	0	0	0	0	0	0	0	0	0		0	0	0	0	1	0	1	28	École Normale Supérieure de Lyon; University of Glasgow; University of Southampton	Agence Nationale de la Recherche; European Research Council; French National Centre for Scientific Research	2017-08-28	10.1073/pnas.1706334114	4	0	0	0	5	0	0	0	0	0
Proceedings of the National Academy of Sciences of the United States of America	Reconstructing sexual divisions of labor from fingerprints on Ancestral Puebloan pottery	2019	Article	USA	USA	North America	North America	Ancestral Puebloan	1000	1000	LH	0	0	0	1	156	16	0	0	0	0	0	0	0	0	0	1	0	0	0	0	0	0	1	69	Georgia State University; University of North Florida	Directorate for Social, Behavioral & Economic Sciences; United States Department of the Interior	2019-06-03	10.1073/pnas.1901367116	2	0	0	0	3	0	0	0	1	0
Proceedings of the National Academy of Sciences of the United States of America	Ancient individuals from the North American Northwest Coast reveal 10,000 years of regional genetic continuity	2017	Article	USA, Canada	Canada, USA	North America	North America	Holocene	10300	1750	EH, MH, LH	0	0	1	1	220	17	1	0	0	0	0	0	0	0	0		0	0	0	1	0	0	1	47	La Trobe University; Pennsylvania State University; Sealaska Heritage Institute; Simon Fraser University; Stanford University; University of Alaska Southeast; University of Cambridge; University of Chicago; University of Illinois Urbana-Champaign; University of New Mexico; University of Oklahoma; University of Pavia; Wellcome Sanger Institute; Western University	Directorate for Geosciences; Directorate for Social, Behavioral & Economic Sciences; National Geographic Society; US Forest Service	2017-04-04	10.1073/pnas.1620410114	8	0	0	0	7	0	1	0	0	0
Proceedings of the National Academy of Sciences of the United States of America	Ancient pigs reveal a near-complete genomic turnover following their introduction to Europe	2019	Article	Europe, Asia, Africa	Africa, Asia, Europe	Eastern Europe, North Africa, Southwest Asia, Western Europe	Africa, Asia, Europe	Neolithic	8500	2500	EH, MH, LH	0	0	1	0	297	17	0	0	0	0	1	0	0	0	0	0	0	0	0	0	0	0	1	234	Adam Mickiewicz University in Pozna?; Aristotle University of Thessaloniki; Bavarian Natural History Collections; Bournemouth University; Çanakkale Onsekiz Mart University; City University of New York; Columbia University; Curt Engelhorn Centre Archaeometry; Durham University; Freie Universität Berlin; French National Centre for Scientific Research; Gazi University; Generaldirektion Kulturelles E…	European Research Council; Japan Society for the Promotion of Science; Natural Environment Research Council; Wellcome Trust	2019-08-12	10.1073/pnas.1901169116	5	0	0	0	3	2	0	0	1	0
Proceedings of the National Academy of Sciences of the United States of America	Radiocarbon-based approach capable of subannual precision resolves the origins of the site of Por-Bajin	2020	Article	Russia	Russia	Central Asia	Asia	Uyghur	1200	1200	LH	0	0	0	1	495	19	1	0	0	0	0	0	0	0	1	0	0	0	0	0	0	0	1	410	Lomonosov Moscow State University; Russian Academy of Sciences; University of Cyprus; University of Groningen	European Research Council; Russian Foundation for Basic Research	2020-06-08	10.1073/pnas.1921301117	8	0	0	0	1	3	0	0	0	0
Proceedings of the National Academy of Sciences of the United States of America	Ancient palace complex (300–100 BC) discovered in the Valley of Oaxaca, Mexico	2017	Article	Mexico	Mexico	Central America	North America	Late Formative	2300	2100	LH	0	0	0	1	179	20	0	1	0	0	0	0	0	0	0		0	0	0	0	0	0	1	2	American Museum of Natural History	Directorate for Social, Behavioral & Economic Sciences; National Geographic Society	2017-03-27	10.1073/pnas.1701336114	2	0	0	0	2	1	0	0	0	0
Proceedings of the National Academy of Sciences of the United States of America	Two contemporaneous mitogenomes from terminal Pleistocene burials in eastern Beringia	2015	Article	Alaska, USA	USA	North America	North America	Late Pleistocene	11500	11500	UP	0	0	1	0	245	22	1	0	0	0	0	1	0	0	0	0	0	0	0	0	0	0	1	22	Liverpool John Moores University; University of Alaska Fairbanks; University of Kansas; University of Utah	Directorate for Geosciences; Thermo Fisher Scientific (United States)	2015-10-26	10.1073/pnas.1511903112	12	0	0	0	1	1	4	0	1	0
Proceedings of the National Academy of Sciences of the United States of America	Regional asynchronicity in dairy production and processing in early farming communities of the northern Mediterranean	2016	Article	Europe, Southwest Asia	Europe, Southwest Asia	Eastern Europe, Southwest Asia, Western Europe	Asia, Europe	Neolithic	2700	2500	LH	0	0	0	1	190	22	1	1	0	0	0	0	0	0	0		0	0	0	0	0	0	1	27	Autonomous University of Barcelona; Collège de France; Délégation Midi Pyrénées; Democritus University of Thrace; Max Planck Institute for Evolutionary Anthropology; University of Bristol; University of Tübingen; University of York	European Commission; European Research Council; Leverhulme Trust; Natural Environment Research Council	2016-11-14	10.1073/pnas.1607810113	4	0	0	0	6	0	4	0	1	0
Proceedings of the National Academy of Sciences of the United States of America	When did Homo sapiens first reach Southeast Asia and Sahul?	2018	Perspective	China, Australia, Papau New Guinea	Australia, China, Papau New Guinea	East Asia, Oceania, Australia	Asia, Oceania/Australia	Late Pleistocene	120000	50000	UP	1	0	0	1	189	22	0	0	0	0	0	0	0	0	0	0	0	0	0	0	1	0	1	73	Australian National University; Charles Darwin University; Defence Science and Technology Group; Flinders University; La Trobe University; University of Adelaide; University of Utah; UNSW Sydney	Australian Research Council	2018-08-06	10.1073/pnas.1808385115	3	0	0	0	6	7	1	0	0	0
Proceedings of the National Academy of Sciences of the United States of America	Ancient DNA reveals the Arctic origin of Viking Age cod from Haithabu, Germany	2017	Article	Germany, Norway, United Kingdom	Germany, Norway, UK	Western Europe	Europe	Viking, Medieval	1200	720	LH	0	1	1	1	232	24	1	0	0	0	0	0	0	0	0		0	1	0	0	0	0	1	55	GEOMAR Helmholtz Centre for Ocean Research Kiel; Marine and Freshwater Research Institute; Norwegian Institute of Marine Research; University of Agder; University of Bergen; University of Cambridge; University of Gothenburg; University of Oslo	Leverhulme Trust; Southern and Eastern Norway Regional Health Authority; The Research Council of Norway	2017-08-07	10.1073/pnas.1710186114	4	1	0	0	9	0	2	0	3	0
Proceedings of the National Academy of Sciences of the United States of America	Origins of equine dentistry	2018	Article	Mongolia	Mongolia	Central Asia	Asia	Bronze Age-Present	3200	0	LH, HIST, PRES	0	0	0	1	239	27	1	0	0	0	0	0	0	0	0	0	1	0	0	0	0	0	1	24	American Center for Mongolian Studies; Max Planck Institute for the Science of Human History; Navajo Technical University; Smithsonian Institution; University of Chicago; Western Kentucky University	Max Planck Society; National Geographic Society	2018-07-02	10.1073/pnas.1721189115	4	0	0	0	8	0	0	0	0	0
Proceedings of the National Academy of Sciences of the United States of America	Progressive aridification in East Africa over the last half million years and implications for human evolution	2018	Article	Kenya	Kenya	Sub-Saharan Africa	Africa	Middle Pleistocene	575000	430000	MP	1	1	0	0	255	28	1	0	0	0	0	0	0	0	0	0	1	0	0	0	0	0	1	78	Arizona State University; Berkeley Geochronology Center; Georgia State University; Hong Kong Baptist University; National Cheng Kung University; National Research Center on Human Evolution; National Taiwan University; State University of New York; University of Arizona; University of Oxford; University of Potsdam; University of Rennes 1; University of Saskatchewan	Directorate for Geosciences; Ministry of Science and Technology; University Grants Committee	2018-10-08	10.1073/pnas.1801357115	4	0	0	0	4	2	0	0	0	0
Proceedings of the National Academy of Sciences of the United States of America	Earliest isotopic evidence in the Maya region for animal management and long-distance trade at the site of Ceibal, Guatemala	2018	Article	Guatemala	Guatemala	Central America	North America	Formative-Classic	3000	1150	LH	0	0	0	1	260	29	1	0	0	0	0	0	0	0	1		0	0	0	0	0	0	1	15	Florida Museum of Natural History; Smithsonian Tropical Research Institute; University of Arizona; University of Florida	Alphawood Foundation; Directorate for Social, Behavioral & Economic Sciences	2018-03-19	10.1073/pnas.1713880115	8	0	0	0	4	0	2	0	1	0
Proceedings of the National Academy of Sciences of the United States of America	Archaeological evidence for two separate dispersals of Neanderthals into southern Siberia	2020	Article	Russia, Siberia	Russia	Central Asia	Asia	Pleistocene	60000	50000	UP	1	0	0	1	406	35	1	0	1	0	0	0	0	0	0	0	0	0	0	0	0	0	1	189	Flinders University; Max Planck Institute for Evolutionary Anthropology; Novosibirsk State University; Polish Academy of Sciences; Siberian Branch of the Russian Academy of Sciences; University of Erlangen-Nuremberg; University of Toronto; University of Wollongong	Alexander von Humboldt Foundation; Australian Research Council; Deutsche Forschungsgemeinschaft; National Science Center; Russian Foundation for Basic Research; Russian Science Foundation; Social Sciences and Humanities Research Council	2020-01-27	10.1073/pnas.1918047117	9	0	0	0	8	2	0	0	1	0
Proceedings of the National Academy of Sciences of the United States of America	Palaeoproteomic evidence identifies archaic hominins associated with the Châtelperronian at the Grotte du Renne	2016	Article	France	France	Western Europe	Europe	MP/UP	40000	30000	UP	1	0	1	1	378	40	0	0	0	0	0	0	1	0	0		0	0	0	0	0	0	1	150	Archéologies et Sciences de l’Antiquité; Bournemouth University; Leipzig University; Max Planck Institute for Evolutionary Anthropology; Natural History Museum; Naturalis Biodiversity Center; University of Oxford; University of York	Deutsche Forschungsgemeinschaft; Engineering and Physical Sciences Research Council; European Research Council; Helmholtz Association of German Research Centres	2016-09-16	10.1073/pnas.1605834113	7	0	0	0	9	3	5	0	1	0
Proceedings of the National Academy of Sciences of the United States of America	Millennial-scale sustainability of the Chesapeake Bay Native American oyster fishery	2016	Article	USA	USA	North America	North America	Holocene	3500	400	LH, HIST	0	1	0	1	354	41	1	0	0	0	0	0	0	0	0		0	0	0	1	0	0	1	20	Johns Hopkins University; National Museum of Natural History; Smithsonian Environmental Research Center; University of Oklahoma; Virginia Marine Resources Commission; William & Mary	National Geographic Society	2016-05-23	10.1073/pnas.1600019113	2	0	0	0	1	0	4	0	0	0
Proceedings of the National Academy of Sciences of the United States of America	Female exogamy and gene pool diversification at the transition from the Final Neolithic to the Early Bronze Age in central Europe	2017	Article	Germany	Germany	Western Europe	Europe	Bronze Age	4500	3700	MH, LH	0	0	1	1	336	45	1	1	0	0	0	0	0	0	0		0	0	0	0	0	0	1	37	Heidelberg Academy of Sciences and Humanities; Johannes Gutenberg University of Mainz; Ludwig-Maximilians-Universität München; Max Planck Institute for the Science of Human History; University of Tübingen	Deutsche Forschungsgemeinschaft	2017-09-05	10.1073/pnas.1706355114	7	0	0	0	9	0	0	0	0	0
Proceedings of the National Academy of Sciences of the United States of America	Ancient crops provide first archaeological signature of the westward Austronesian expansion	2016	Article	Madagascar	Madagascar	Sub-Saharan Africa	Africa	Holocene	2000	1000	LH	0	1	0	1	334	46	1	0	0	0	0	1	0	0	0		0	0	0	0	0	0	1	25	British Institute in Eastern Africa; Canterbury Archaeological Trust; Max Planck Institute for the Science of Human History; Santa Fe Institute; Simon Fraser University; University College London; University of Antananarivo; University of Bristol; University of Cambridge; University of Michigan–Ann Arbor; University of Oxford; University of Queensland; University of the Balearic Islands; Virginia…	British Academy; Directorate for Social, Behavioral & Economic Sciences; European Research Council; Natural Environment Research Council	2016-05-31	10.1073/pnas.1522714113	7	0	0	0	6	11	4	0	5	0
Proceedings of the National Academy of Sciences of the United States of America	Ecological consequences of human niche construction: Examining long-term anthropogenic shaping of global species distributions	2016	Article	global	global	global	Global	Pleistocene, Holocene	65000	0	UP, EH, MH, LH, HIST, PRES	1	1	0	1	504	47	1	0	0	0	0	1	0	0	0		0	0	0	0	0	0	1	194	Australian National University; Max Planck Institute for the Science of Human History; National Museum of Natural History; Santa Fe Institute; University College London; University of Oregon; University of Oxford; University of Queensland	European Research Council; Natural Environment Research Council	2016-06-07	10.1073/pnas.1525200113	11	0	0	0	6	0	7	0	1	0
Proceedings of the National Academy of Sciences of the United States of America	Archaeological evidence that a late 14th-century tsunami devastated the coast of northern Sumatra and redirected history	2019	Article	Indonesia	Indonesia	Southeast Asia	Asia	Medieval	600	600	LH	0	0	0	1	72	6	0	0	0	1	0	0	0	0	0	1	0	0	0	0	0	0	2	38	Nanyang Technological University; National University of Ireland, Maynooth; Syiah Kuala University; University of Oxford	Ministry of Education	2019-05-28	10.1073/pnas.1902241116	3	0	0	0	4	0	0	0	0	0
Proceedings of the National Academy of Sciences of the United States of America	Rare pre-Columbian settlement on the Florida Gulf Coast revealed through high-resolution drone LiDAR	2019	Article	USA	USA	North America	North America	Precolumbian	1100	800	LH	0	0	0	1	113	9	0	0	0	0	0	0	1	0	0	0	0	0	1	0	0	0	2	34	University of Florida		2019-11-04	10.1073/pnas.1911285116	3	0	0	0	4	1	0	0	0	0
Proceedings of the National Academy of Sciences of the United States of America	Earliest hydraulic enterprise in China, 5,100 years ago	2017	Article	China	China	East Asia	Asia	Liangzhu	5100	5100	MH	0	0	0	1	93	10	0	1	0	0	0	0	0	0	0		0	0	1	0	0	0	2	12	Institute of Archaeology; Nanjing University; Peking University; University College London		2017-12-04	10.1073/pnas.1710516114	3	0	0	0	3	0	0	0	0	0
Proceedings of the National Academy of Sciences of the United States of America	Temple occupation and the tempo of collapse at Angkor Wat, Cambodia	2019	Article	Cambodia	Cambodia	Southeast Asia	Asia	Medieval	900	800	LH	0	0	0	1	149	16	0	0	0	1	0	0	0	0	0	0	0	0	1	0	0	0	2	38	Chinese Academy of Sciences; University College London; University of Hawaii at Manoa; University of Oregon	Australian Research Council; National Geographic Society	2019-06-03	10.1073/pnas.1821879116	1	0	0	0	2	0	0	0	0	0
Proceedings of the National Academy of Sciences of the United States of America	The rise and fall of viticulture in the Late Antique Negev Highlands reconstructed from archaeobotanical and ceramic data	2020	Article	Israel	Israel/Palestine	Southwest Asia	Asia	Late Antique	1600	1400	LH	0	0	0	1	242	19	1	1	0	0	0	0	0	0	0	0	0	0	0	0	1	0	2	122	Bar-Ilan University; Israel Antiquities Authority; Tel Aviv University; University of Haifa	European Research Council; Israel Science Foundation	2020-07-27	10.1073/pnas.1922200117	3	0	0	0	2	0	0	0	0	0
Proceedings of the National Academy of Sciences of the United States of America	Megalithic tombs in western and northern Neolithic Europe were linked to a kindred society	2019	Article	Ireland, United Kingdom, Portugal, Spain, Switzerland, Sweden	Ireland, UK, Portugal, Spain, Switzerland, Sweden	Western Europe	Europe	Neolithic	6500	6500	MH	0	0	1	0	264	20	1	0	0	1	0	0	0	0	0	0	0	0	1	0	0	0	2	183	Liverpool John Moores University; Max Planck Institute for Evolutionary Anthropology; Royal Prince Alfred Hospital; Stockholm University; University of Aberdeen; University of Johannesburg; Uppsala University	Bank of Sweden Tercentenary Foundation; Knut and Alice Wallenberg Foundation	2019-04-15	10.1073/pnas.1818037116	2	0	0	0	7	5	0	0	1	0
Proceedings of the National Academy of Sciences of the United States of America	Archaeogenomic evidence from the southwestern US points to a pre-Hispanic scarlet macaw breeding colony	2018	Article	USA	USA	North America	North America	Prehispanic	1100	800	LH	0	0	1	1	227	21	1	0	0	0	0	0	0	0	0	0	1	0	0	1	0	0	2	71	American Museum of Natural History; Columbia University; Harvard University; Pennsylvania State University; Smithsonian Institution; University of Oklahoma; University of Virginia	American Mathematical Society; National Science Foundation; United States Department of the Interior	2018-08-13	10.1073/pnas.1805856115	3	0	0	0	5	1	0	0	0	0
Proceedings of the National Academy of Sciences of the United States of America	High-precision radiocarbon dating of political collapse and dynastic origins at the Maya site of Ceibal, Guatemala	2017	Article	Guatemala	Guatemala	Central America	North America	Middle Preclassic-Terminal Classic	3000	1000	LH	0	0	0	1	278	26	1	0	0	1	0	0	1	0	0		0	0	0	0	0	0	2	51	Ibaraki University; Naruto University of Education; The Graduate University for Advanced Studies, SOKENDAI; University of Arizona	Alphawood Foundation; Directorate for Social, Behavioral & Economic Sciences; Japan Society for the Promotion of Science; National Endowment for the Humanities; National Geographic Society	2017-01-23	10.1073/pnas.1618022114	4	0	0	0	2	0	2	0	1	0
Proceedings of the National Academy of Sciences of the United States of America	Salt and marine products in the Classic Maya economy from use-wear study of stone tools	2018	Article	Belize	Belize	Central America	North America	Classic	1700	1100	LH	0	0	0	1	292	31	1	1	0	0	0	0	0	0	0	0	1	0	0	0	0	0	2	44	Ibaraki University; Louisiana State University	Directorate for Social, Behavioral & Economic Sciences; Japan Society for the Promotion of Science; National Geographic Society	2018-10-08	10.1073/pnas.1803639115	7	0	0	0	1	1	0	0	1	0
Proceedings of the National Academy of Sciences of the United States of America	Biomolecular archaeology reveals ancient origins of indigenous tobacco smoking in North American Plateau	2018	Article	USA	USA	North America	North America	holocene	1200	0	LH, HIST, PRES	0	0	0	1	276	31	0	1	0	0	0	0	0	0	0	0	1	0	0	0	0	0	2	42	Rhodes College; University of Tennessee Health Science Center; Washington State University	Directorate for Social, Behavioral & Economic Sciences; United States Army Corps of Engineers	2018-10-29	10.1073/pnas.1813796115	3	0	0	0	2	5	0	0	0	0
Proceedings of the National Academy of Sciences of the United States of America	Starch granule evidence for the earliest potato use in North America	2017	Article	USA	USA	North America	North America	Holocene	10900	10100	EH	0	0	0	1	295	35	1	1	0	1	0	0	0	0	0		0	0	0	0	0	0	2	11	University of Utah	Directorate for Social, Behavioral & Economic Sciences	2017-07-03	10.1073/pnas.1705540114	8	0	0	0	5	0	0	0	0	0
Proceedings of the National Academy of Sciences of the United States of America	Ancient trash mounds unravel urban collapse a century before the end of Byzantine hegemony in the southern Levant	2019	Article	Israel	Israel/Palestine	Southwest Asia	Asia	Byzantine	500	500	LH	0	1	0	1	189	15	0	0	0	0	0	0	1	0	0	0	1	0	1	0	0	0	3	36	Bar-Ilan University; Ben-Gurion University of the Negev; Israel Antiquities Authority; Tel Aviv University; University of Haifa; Weizmann Institute of Science	European Research Council; Israel Science Foundation	2019-03-25	10.1073/pnas.1900233116	6	0	0	0	1	3	0	0	1	0
Proceedings of the National Academy of Sciences of the United States of America	Wooden tools and fire technology in the early Neanderthal site of Poggetti Vecchi (Italy)	2018	Article	Italy	Italy	Western Europe	Europe	Middle Paleolithic	171000	171000	MP	1	0	0	1	570	30	0	0	0	0	0	0	1	0	1		0	0	1	0	0	0	3	472	University of Florence; University of Trento		2018-02-05	10.1073/pnas.1716068115	9	0	0	0	8	2	1	0	0	0
Proceedings of the National Academy of Sciences of the United States of America	Ostrich eggshell bead strontium isotopes reveal persistent macroscale social networking across late Quaternary southern Africa	2020	Article	South Africa	South Africa	Sub-Saharan Africa	Africa	Pleistocene	60000	25000	UP	1	0	0	1	314	30	1	0	1	0	0	0	1	0	1	0	0	0	0	0	0	0	3	103	University of Michigan–Ann Arbor; University of Oxford; University of the Witwatersrand; University of Toronto		2020-03-09	10.1073/pnas.1921037117	3	0	0	0	5	0	0	0	0	0
Proceedings of the National Academy of Sciences of the United States of America	Population genomic analysis of elongated skulls reveals extensive female-biased immigration in Early Medieval Bavaria	2018	Article	Germany	Germany	Western Europe	Europe	Early Medieval	1500	1500	LH	0	0	1	1	421	50	0	1	0	1	0	0	0	0	0		0	0	1	0	0	0	3	73	Bavarian Natural History Collections; Johannes Gutenberg University of Mainz; Stony Brook University; Swiss Institute of Bioinformatics; University College London; University of Fribourg	Biotechnology and Biological Sciences Research Council; Deutsche Forschungsgemeinschaft; Directorate for Social, Behavioral & Economic Sciences; Isaac Newton Trust; Volkswagen Foundation	2018-03-12	10.1073/pnas.1719880115	9	0	0	0	10	3	2	0	1	0
Proceedings of the National Academy of Sciences of the United States of America	Bioarchaeology of Neolithic Çatalhöyük reveals fundamental transitions in health, mobility, and lifestyle in early farmers	2019	Article	Turkey	Turkey	Southwest Asia	Asia	Neolithic	9100	7950	EH, MH	0	0	0	1	480	52	1	1	0	0	1	0	0	0	0	0	0	0	1	0	0	0	3	64	Johns Hopkins University; Koç University; The Ohio State University; University of Arizona; University of Bordeaux; University of Florence; University of Kent; University of Liverpool; University of Nevada Reno; University of Zurich; Wilfrid Laurier University	Agence Nationale de la Recherche; Directorate for Social, Behavioral & Economic Sciences; European Commission; John Templeton Foundation; National Geographic Society	2019-06-17	10.1073/pnas.1904345116	4	0	0	0	5	0	0	0	0	0
Proceedings of the National Academy of Sciences of the United States of America	Advanced maritime adaptation in the western Pacific coastal region extends back to 35,000–30,000 years before present	2016	Article	Japan	Japan	East Asia	Asia	Pleistocene	35000	13000	UP	0	0	0	1	483	57	0	1	1	0	0	0	0	0	1		0	0	0	0	0	0	3	52	Japan Agency for Marine-Earth Science and Technology; Kyushu University; National Museum of Nature and Science; Natural History Museum and Institute; Ochanomizu University; Okinawa Prefectural Museum; Saga University; University of the Ryukyus; University of Tokyo	Japan Society for the Promotion of Science	2016-09-16	10.1073/pnas.1607857113	10	0	0	0	9	2	0	0	0	0
Proceedings of the National Academy of Sciences of the United States of America	Origins of house mice in ecological niches created by settled hunter-gatherers in the Levant 15,000 y ago	2017	Article	Israel	Israel/Palestine	Southwest Asia	Asia	Paleolithic-Neolithic	200000	10750	MP, UP, EH	0	1	0	1	538	60	0	1	0	0	0	1	0	0	0		0	0	0	1	0	0	3	95	Archéologies et Sciences de l’Antiquité; Institut des Sciences de l'Evolution de Montpellier; Israel Antiquities Authority; National Museum of Natural History; University of Aberdeen; University of Haifa; Washington University in St. Louis	Directorate for Social, Behavioral & Economic Sciences	2017-03-27	10.1073/pnas.1619137114	11	0	0	0	9	2	0	0	0	0
Proceedings of the National Academy of Sciences of the United States of America	Neolithic and Bronze Age migration to Ireland and establishment of the insular Atlantic genome	2015	Article	British Isles	UK	Western Europe	Europe	Neolithic	5300	5300	MH	0	0	1	0	846	74	1	1	0	1	0	1	0	0	0	0	0	0	0	0	0	0	3	314	Queen's University Belfast; Trinity College Dublin	European Commission; European Research Council; Irish Research Council; Science Foundation Ireland	2015-12-28	10.1073/pnas.1518445113	27	0	0	0	15	10	10	0	7	0
Proceedings of the National Academy of Sciences of the United States of America	The Justinianic Plague: An inconsequential pandemic?	2019	Research Article	Europe	Europe	Eastern Europe, Western Europe	Europe	Roman	1400	1200	LH	0	0	0	0	633	75	1	0	0	1	0	0	1	0	1	0	0	0	0	0	0	0	3	245	Georgetown University; Hebrew University of Jerusalem; Jagiellonian University; Max Planck Institute for the Science of Human History; McMaster University; National Socio-Environmental Synthesis Center; Princeton University	American Council of Learned Societies; Directorate for Biological Sciences; Max Planck Society; Ministry of Science and Higher Education; Social Sciences and Humanities Research Council	2019-12-02	10.1073/pnas.1903797116	11	0	0	0	3	5	0	0	2	0
Proceedings of the National Academy of Sciences of the United States of America	A high-precision chronological model for the decorated Upper Paleolithic cave of Chauvet-Pont d’Arc, Ardèche, France	2016	Article	France	France	Western Europe	Europe	Upper Paleolithic	37000	28000	UP	1	0	0	1	1193	138	0	1	0	1	1	0	0	0	0	0	0	0	0	0	0	0	3	143	CEA Saclay; French National Centre for Scientific Research; Institut Français d'Archéologie Orientale; Laboratoire des Sciences du Climat et de l'Environnement; Leiden University; Travaux et Recherches Archéologiques sur les Cultures, les Espaces et les Sociétés; Université Savoie Mont Blanc; University of Bordeaux; University of Groningen; University of Tübingen	Atomic Energy and Alternative Energies Commission; Ministry of Culture	2016-04-11	10.1073/pnas.1523158113	5	0	0	0	15	5	4	0	3	0
Proceedings of the National Academy of Sciences of the United States of America	Gourds and squashes (Cucurbitaspp.) adapted to megafaunal extinction and ecological anachronism through domestication	2015	Research Article	USA, Mexico	Mexico, USA,	Central America, North America	North America	holocene	10000	0	EH, MH, LH, HIST, PRES	0	1	0	0	368	26	0	0	0	0	1	0	1	0	1	0	0	0	0	1	0	0	4	176	National Museum of Natural History; Pennsylvania State University; Santa Fe Institute; University of Cambridge; University of Warwick	Directorate for Computer & Information Science & Engineering; National Park Service; Natural Environment Research Council; Wenner-Gren Foundation	2015-11-16	10.1073/pnas.1516109112	15	0	0	0	15	0	1	0	0	0
Proceedings of the National Academy of Sciences of the United States of America	Early human symbolic behavior in the Late Pleistocene of Wallacea	2017	Article	Indonesia	Indonesia	Southeast Asia	Asia	Late Pleistocene	30000	22000	UP	1	0	0	1	356	42	1	1	0	1	0	0	0	0	0	1	0	1	0	0	0	0	4	25	Australian National University; Griffith University; Hasanuddin University; University of New England; University of Queensland; University of Wollongong	Australian Research Council	2017-04-03	10.1073/pnas.1619013114	7	0	0	0	6	0	1	0	0	0
Proceedings of the National Academy of Sciences of the United States of America	Direct evidence of a large Northern European Roman period martial event and postbattle corpse manipulation	2018	Article	Denmark	Denmark	Western Europe	Europe	Roman	2000	1900	LH	0	0	0	1	418	49	0	1	0	1	0	0	1	0	0	0	0	0	1	0	0	0	4	51	Aarhus University; Moesgaard Museum	Carlsberg Foundation	2018-05-21	10.1073/pnas.1721372115	7	0	0	0	5	2	3	0	2	0
Proceedings of the National Academy of Sciences of the United States of America	Early life of Neanderthals	2020	Article	Italy	Italy	Western Europe	Europe	Middle Paleolithic	70000	50000	UP	1	0	0	1	500	50	1	0	0	1	0	0	0	1	1	0	0	0	0	0	1	0	4	167	Goethe University Frankfurt; Harvard University; Max Planck Institute for Evolutionary Anthropology; Museum of Science; Natural History Museum; Rovira i Virgili University; Sapienza University of Rome; University College London; University of Bologna; University of Ferrara; University of Florence; University of Kent; University of Modena and Reggio Emilia; University of Padua; University of Vienn…	Deutsche Forschungsgemeinschaft; European Commission; European Research Council; Natural Environment Research Council	2020-11-02	10.1073/pnas.2011765117	10	0	0	0	7	1	0	0	1	0
Proceedings of the National Academy of Sciences of the United States of America	Underwater ritual offerings in the Island of the Sun and the formation of the Tiwanaku state	2019	Article	Bolivia	Bolivia	South America	South America	Tiwanaku	1200	1000	LH	0	0	0	1	380	51	0	1	0	1	0	0	1	0	0	0	0	0	1	0	0	0	4	34	Pennsylvania State University; Université Libre de Bruxelles; University of Oxford; University of South Florida		2019-04-01	10.1073/pnas.1820749116	4	0	0	0	5	0	0	0	0	0
Proceedings of the National Academy of Sciences of the United States of America	Bison phylogeography constrains dispersal and viability of the Ice Free Corridor in western Canada	2016	Article	USA	USA	North America	North America	LGM	23000	13000	UP	0	1	0	0	419	54	1	0	0	1	1	1	0	0	0	1	0	0	0	0	0	0	4	82	Government of Northwest Territories; Pennsylvania State University; Royal Alberta Museum; Simon Fraser University; University of Alberta; University of California, Irvine; University of California, Los Angeles; University of California, Santa Cruz; University of California System	Directorate for Geosciences; Directorate for Mathematical & Physical Sciences; Gordon and Betty Moore Foundation; National Human Genome Research Institute; Natural Environment Research Council; Natural Sciences and Engineering Research Council	2016-06-06	10.1073/pnas.1601077113	8	0	0	0	5	1	2	0	1	0
Proceedings of the National Academy of Sciences of the United States of America	Geoarchaeological evidence from Angkor, Cambodia, reveals a gradual decline rather than a catastrophic 15th-century collapse	2019	Article	Cambodia	Cambodia	Southeast Asia	Asia	medieval	500	500	LH	0	0	0	1	508	58	1	1	0	1	0	0	1	0	0	0	0	0	1	0	0	0	4	126	École Française d'Extrême-Orient; Flinders University; University of Sydney	Australian Nuclear Science and Technology Organisation; Australian Research Council; European Research Council	2019-02-25	10.1073/pnas.1821460116	4	0	0	0	1	0	0	0	0	0
Proceedings of the National Academy of Sciences of the United States of America	Impact of climate change on the transition of Neanderthals to modern humans in Europe	2018	Article	Romania	Romania	Eastern Europe	Europe	Middle Paleolithic	44000	40000	UP	1	1	0	1	637	64	1	1	0	0	0	0	1	0	0	0	0	0	1	0	1	0	4	150	Emil Racovita Institute of Speleology; International Atomic Energy Agency; Max Planck Institute for Evolutionary Anthropology; Northumbria University; Romanian Academy; University of Cologne; University of South Florida	Deutsche Forschungsgemeinschaft; European Commission	2018-08-27	10.1073/pnas.1808647115	11	0	0	0	7	3	1	0	3	0
Proceedings of the National Academy of Sciences of the United States of America	A monumental cemetery built by eastern Africa’s first herders near Lake Turkana, Kenya	2018	Article	Kenya	Kenya	Sub-Saharan Africa	Africa	Holocene	5000	4300	MH	0	0	0	1	441	45	1	1	0	1	1	0	1	0	0	0	1	0	0	0	0	0	5	68	George Washington University; Max Planck Institute for the Science of Human History; National Museums of Kenya; Stony Brook University; The University of Texas at Austin; University of Cape Town; University of Colorado Boulder; University of Denver; University of Florida; University of Illinois Urbana-Champaign; University of Toronto	Directorate for Social, Behavioral & Economic Sciences; National Geographic Society; Wenner-Gren Foundation	2018-08-20	10.1073/pnas.1721975115	11	0	0	0	1	9	1	0	0	0
Proceedings of the National Academy of Sciences of the United States of America	Daturaquids at Pinwheel Cave, California, provide unambiguous confirmation of the ingestion of hallucinogens at a rock art site	2020	Article	USA	USA	North Africa	North America	Late Period	650	200	LH, HIST	0	0	0	1	990	118	0	1	1	1	0	0	0	0	1	1	0	0	0	0	1	0	6	279	British Museum; Northumbria University; University of Cambridge; University of Central Lancashire; University of Edinburgh; University of Johannesburg; University of Nevada Reno; University of Oregon; University of Southampton; University of Strathclyde	Arts and Humanities Research Council; Bill & Melinda Gates Foundation; British Academy	2020-11-23	10.1073/pnas.2014529117	12	0	0	0	4	0	0	0	2	0
Proceedings of the National Academy of Sciences of the United States of America	Chemical evidence for the use of multiple psychotropic plants in a 1,000-year-old ritual bundle from South America	2019	Article	Bolivia	Bolivia	South America	South America	Precolumbian	1000	1000	LH	0	0	0	1	934	90	1	1	1	1	0	0	1	0	0	1	0	1	1	0	0	0	7	450	Higher University of San Andrés; Pennsylvania State University; University of California, Berkeley; University of Otago	National Geographic Society	2019-05-06	10.1073/pnas.1902174116	9	0	0	0	9	14	0	0	4	0
Proceedings of the National Academy of Sciences of the United States of America	Revealing a 5,000-y-old beer recipe in China	2016	Article	China	China	East Asia	Asia	Neolithic	5000	5000	MH	0	0	0	1	2268	279	0	1	0	1	1	1	1	0	1		0	1	0	0	0	0	7	162	Brigham Young University; Stanford University; Zhejiang Research Institute of Chemical Industry		2016-05-23	10.1073/pnas.1601465113	29	0	0	0	17	9	7	0	2	0
Proceedings of the National Academy of Sciences of the United States of America	Archaeobotanical evidence reveals the origins of bread 14,400 years ago in northeastern Jordan	2018	Article	Jordan	Jordan	Southwest Asia	Asia	Natufian	14400	14400	UP	0	0	0	1	3433	301	1	1	0	1	1	0	1	0	1	0	1	0	1	1	0	0	8	1906	University College London; University of Cambridge; University of Copenhagen	European Commission	2018-07-16	10.1073/pnas.1801071115	22	0	0	0	40	20	9	0	3	0
Proceedings of the National Academy of Sciences of the United States of America	Early Neolithic wine of Georgia in the South Caucasus	2017	Article	Georgia	Georgia	Central Asia	Asia	Neolithic	6000	5800	MH	0	0	0	1	1859	247	1	1	0	1	1	1	1	0	1	1	1	0	0	1	0	0	9	327	Boise State University; Centre de Coopération Internationale en Recherche Agronomique pour le Développement; Georgian National Museum; Institut des Sciences de l'Evolution de Montpellier; University of Milan; University of Pennsylvania; University of Toronto; Weizmann Institute of Science		2017-11-13	10.1073/pnas.1714728114	23	0	0	0	18	9	3	0	3	0
Science	Comment on “Sedimentary DNA from a submerged site reveals wheat in the British Isles 8000 years ago”	2015	Technical Comment	United Kingdom	UK	Western Europe	Europe	Neolithic	8000	8000	MH	0	0	0	1	5	0	0	0	0	0	0	0	0	0	0	0	0	0	0	0	0	0	0	10	Queen's University Belfast; Uppsala University		2015-07-16	10.1126/science.aab1886	0	0	0	0	2	0	0	0	0	0
Science	Ancient goat genomes reveal mosaic domestication in the Fertile Crescent	2018	Article	Jordan, Israel, Turkey, Iran, Turkmenistan, Armenia, Serbia, Romania, Bulgaria, Georgia	Armenia, Bulgaria, Georgia, Israel/Palestine, Iran, Jordan, Romania, Serbia, Turkey, Turkmenistan	Central Asia, Southwest Asia, Eastern Europe	Asia, Europe	Pleistocene, Holocene	50000	0	UP, HIST, PRES	0	0	1	1	248	13	0	0	0	0	0	0	0	0	0	0	0	0	0	0	0	0	0	245	Deutsches Archäologisches Institut; French National Centre for Scientific Research; Gazi University; Goethe University Frankfurt; Hebrew University of Jerusalem; Johannes Gutenberg University of Mainz; National Academy of Sciences of Armenia; Natural History Museum; Sorbonne University; Tarbiat Modares University; Trakya University; Trinity College Dublin; University College London; University of…	European Commission; European Research Council; Science Foundation Ireland	2018-07-05	10.1126/science.aas9411	5	0	0	0	2	1	2	0	3	0
Science	Ancient cattle genomics, origins, and rapid turnover in the Fertile Crescent	2019	Report	Israel, Turkey, Serbia, Iraq, Georgia, Armenia, Iran, Uzbekistan, Turkmenistan, Greece, Morroco	Armenia, Georgia, Greece, Israel/Palestine, Iraq, Iran, Morroco, Serbia, Turkey, Turkmenistan, Uzbekistan	Central Asia, Eastern Europe, North Africa, Southwest Asia	Asia	Mesolithic-Islamic	10000	0	EH, MH, LH, HIST, PRES	0	0	1	1	508	14	1	0	0	0	0	0	0	0	0	0	0	0	0	0	0	0	0	664	Ankara University; Archéologie et Philologie d’Orient et d’Occident; Baylor University; Deutsches Archäologisches Institut; Hebrew University of Jerusalem; Hellenic Ministry of Culture and Sports; Islamic Azad University, Tehran; Johannes Gutenberg University of Mainz; Mohammed V University; Natural History Museum; Pennsylvania State University; Sorbonne University; Tarbiat Modares University; Tr…	European Commission	2019-07-12	10.1126/science.aav1002	4	0	0	0	0	0	0	0	2	0
Science	Permanent human occupation of the central Tibetan Plateau in the early Holocene	2017	Report	China	China	East Asia	Asia	Neolithic	7400	7400	MH	0	0	0	1	474	64	1	0	0	0	0	0	0	0	0	0	0	0	0	0	0	0	0	59	GNS Science; Lower Saxony Institute for Historical Coastal Research; Max Planck Institute for Evolutionary Anthropology; Universität Innsbruck; University of California, Merced; University of Wyoming	FWF Austrian Science Fund	2017-01-05	10.1126/science.aag0357	3	0	0	0	3	0	1	0	1	0
Science	Comment on “U-Th dating of carbonate crusts reveals Neandertal origin of Iberian cave art”	2018	Technical Comment	Spain	Spain	Western Europe	Europe	Middle Paleolithic	64800	64800	UP	1	0	0	1	106	4	0	0	0	0	0	0	0	0	0	0	1	0	0	0	0	0	1	106	French National Centre for Scientific Research; GEOMAR Helmholtz Centre for Ocean Research Kiel		2018-09-20	10.1126/science.aau1371	2	0	0	0	1	2	0	0	0	0
Science	Age control of the first appearance datum for JavaneseHomo erectusin the Sangiran area	2020	Report	Indonesia	Indonesia	Southeast Asia	Asia	Early Stone Age	1300000	1300000	LLP	1	0	0	1	245	14	0	0	0	0	0	0	0	0	0	0	0	1	0	0	0	0	1	175	Kobe University; National Museum of Nature and Science; Ochanomizu University; Ritsumeikan University; Shinshu University; University of Potsdam; University of Tokyo	Japan Society for the Promotion of Science	2020-01-09	10.1126/science.aau8556	6	0	0	0	3	4	0	0	0	0
Science	The makers of the Protoaurignacian and implications for Neandertal extinction	2015	Report	Italy	Italy	Western Europe	Europe	Upper Paleolithic	42000	42000	UP	1	0	0	1	275	19	0	0	0	0	1	0	0	0	0	0	0	0	0	0	0	0	1	123	Istituto di Fisiologia Clinica; Max Planck Institute for Evolutionary Anthropology; University of Ferrara; University of Genoa; University of Turin	Max Planck Society	2015-04-23	10.1126/science.aaa2773	5	0	0	0	12	1	4	0	0	0
Science	The formation of human populations in South and Central Asia	2019	Research Article	Iran, Turkmenistan, Uzbekistan, Tajikistan, Afghanistan, Kyrgyzstan, Russia, Pakistan	Afghanistan, Iran, Kyrgyzstan, Pakistan, Russia, Turkmenistan, Tajikistan, Uzbekistan	Central Asia, Southwest Asia	Asia	Mesolithic, Chalcolithic, Bronze Age, Iron Age	8000	0	MH, LH, HIST, PRES	0	0	1	0	989	40	0	0	0	0	0	0	0	0	0	0	1	0	0	0	0	0	1	1087	Al-Farabi Kazakh National University; Altai State University; Broad Institute; Catalan Institute of Human Paleoecology and Social Evolution; Centre for Cellular and Molecular Biology; Chelyabinsk State University; Czech Academy of Sciences; Deccan College Post Graduate and Research Institute; Emory University; Hartwick College; Harvard University; Hazara University; Institute for Anthropological …	Burroughs Wellcome Fund; Directorate for Social, Behavioral & Economic Sciences; European Research Council; Howard Hughes Medical Institute; John Templeton Foundation; Max Planck Society; National Institute of General Medical Sciences	2019-09-05	10.1126/science.aat7487	7	0	0	0	6	59	0	0	4	0
Science	Early Neolithic genomes from the eastern Fertile Crescent	2016	Report	Iran	Iran	Southwest Asia	Asia	Neolithic	10000	7000	EH, MH	0	0	1	1	759	76	1	0	0	0	1	0	0	0	0	0	0	0	0	0	0	0	1	251	Archéologies et Sciences de l’Antiquité; Archéozoologie et Archéobotanique; Institut Pasteur; Johannes Gutenberg University of Mainz; Stony Brook University; Swedish Museum of Natural History; Swiss Institute of Bioinformatics; Tarbiat Modares University; Trinity College Dublin; University College London; University of Fribourg; University of Geneva; University of York	Biotechnology and Biological Sciences Research Council; Department of Health and Social Care; Deutsche Forschungsgemeinschaft; Engineering and Physical Sciences Research Council; Irish Research Council; National Institute for Health Research; Royal Society; Swiss National Science Foundation; Wellcome Trust	2016-07-14	10.1126/science.aaf7943	13	0	0	0	13	8	10	0	4	0
Science	Pleistocene North African genomes link Near Eastern and sub-Saharan African human populations	2018	Article	Morocco	Morocco	North Africa	Africa	Late Stone Age	15000	15000	UP	1	0	1	1	372	22	1	1	0	0	0	0	0	0	0	0	1	0	0	0	0	0	2	377	Max Planck Institute for Evolutionary Anthropology; Max Planck Institute for the Science of Human History; Mohamed I University; Mohammed V University; Natural History Museum; University of Oxford	British Academy; Leverhulme Trust; Max Planck Society; Natural Environment Research Council; Natural History Museum	2018-03-15	10.1126/science.aar8380	9	0	0	0	8	18	3	0	1	0
Science	Direct evidence for human reliance on rainforest resources in late Pleistocene Sri Lanka	2015	Report	Sri Lanka	Sri Lanka	Southeast Asia	Asia	Late Pleistocene, Holocene	20000	20000	UP	0	1	0	1	256	23	0	1	0	0	0	0	0	0	0	0	0	0	0	1	0	0	2	36	Department of Archaeology; University of Bradford; University of Oxford	European Research Council; Natural Environment Research Council	2015-03-12	10.1126/science.aaa1230	7	0	0	0	1	1	0	0	0	0
Science	Ancient DNA indicates human population shifts and admixture in northern and southern China	2020	Research Article	China	China	East Asia	Asia	Holocene	9500	300	EH, MH, LH, HIST	0	0	1	0	368	26	1	1	0	1	0	0	0	0	0	0	0	0	0	0	0	0	2	260	Broad Institute; China Medical University Hospital; Chinese Academy of Sciences; Harvard University; Institute of History and Philology, Academia Sinica; Institute of Vertebrate Paleontology and Paleoanthropology; Jilin University; Max Planck Institute for Evolutionary Anthropology; National Tsing Hua University; Northwest University; Peking University; Shandong Museum; Shandong University; Unive…	Chinese Academy of Sciences; Howard Hughes Medical Institute; National Natural Science Foundation of China	2020-05-14	10.1126/science.aba0909	4	0	0	0	1	6	0	0	1	0
Science	Kinship-based social inequality in Bronze Age Europe	2019	Report	Germany	Germany	Western Europe	Europe	Neolithic, MBA	4750	3300	MH, LH	0	0	1	1	444	45	0	0	0	0	0	0	0	0	0	0	0	1	0	1	0	0	2	158	Bavarian Natural History Collections; Generaldirektion Kulturelles Erbe Rheinland-Pfalz; Harvard University; Heidelberg Academy of Sciences and Humanities; Ludwig-Maximilians-Universität München; Max Planck Institute for the Science of Human History; University of Tübingen	Deutsche Forschungsgemeinschaft; Max Planck Society	2019-10-10	10.1126/science.aax6219	8	0	0	0	4	0	0	0	0	0
Science	Abrupt warming events drove Late Pleistocene Holarctic megafaunal turnover	2015	Research Article	North America	North America	North America	North America	Late Pleistocene	20000	20000	UP	0	1	0	0	526	51	1	1	0	0	0	0	0	0	0	0	0	0	0	0	1	0	2	157	University of Adelaide; UNSW Sydney; Woods Hole Oceanographic Institution	Australian Research Council; National Evolutionary Synthesis Center; National Science Foundation	2015-07-23	10.1126/science.aac4315	22	0	0	0	12	9	32	0	0	0
Science	Ancient Rome: A genetic crossroads of Europe and the Mediterranean	2019	Research Article	Italy	Italy	Western Europe	Europe	Holocene	12000	0	EH, MH, LH, HIST, PRES	0	0	1	0	1609	70	1	1	0	0	0	0	0	0	0	0	1	0	0	0	0	0	2	1876	Aix-Marseille University; Ministry of Cultural Heritage and Activities and Tourism; Roma Tre University; Sapienza University of Rome; Stanford University; Tuscia University; University College Dublin; University of Coimbra; University of Foggia; University of Pisa; University of Rome Tor Vergata; University of Turin; University of Vienna	Howard Hughes Medical Institute; National Heart Lung and Blood Institute; National Science Foundation; United States National Library of Medicine	2019-11-07	10.1126/science.aay6826	9	0	0	0	4	18	0	0	8	0
Science	Sedimentary DNA from a submerged site reveals wheat in the British Isles 8000 years ago	2015	Report	UK	UK	Western Europe	Europe	Neolithic	8000	8000	MH	0	0	0	1	380	24	0	0	0	0	0	0	0	0	0	0	0	1	0	1	0	1	3	127	National Oceanography Centre; University of Birmingham; University of Bradford; University of St Andrews; University of Warwick		2015-02-26	10.1126/science.1261278	15	1	0	0	10	7	3	0	0	0
Science	Early human presence in the Arctic: Evidence from 45,000-year-old mammoth remains	2016	Report	Russia	Russia	Central Asia	Asia	Paleolithic	45000	45000	UP	1	0	0	1	400	36	1	1	0	0	0	0	0	0	0	1	1	0	0	0	0	0	3	122	Arctic and Antarctic Research Institute; Budker Institute of Nuclear Physics; Geological Institute; Zoological Institute	Russian Foundation for Basic Research	2016-01-14	10.1126/science.aad0554	7	0	0	0	1	4	1	0	0	0
Science	Ancient genomes document multiple waves of migration in Southeast Asian prehistory	2018	Report	Vietnam, Myanmar, Thailand, Cambodia	Cambodia, Myanmar, Thailand, Vietnam	Southeast Asia	Asia	Neolithic-Iron Age	4100	1700	LH	0	0	1	1	426	44	1	1	0	0	0	0	0	0	0	0	1	0	0	0	1	0	3	178	Australian National University; Broad Institute; Chiang Mai University; Emory University; French National Centre for Scientific Research; Harvard University; Institute for Anthropological Research; James Cook University; Khon Kaen University; Sapporo Medical University; University College Dublin; University of Coimbra; University of Hawaii at Manoa; University of Ostrava; University of Otago; Uni…	Allen Foundation; Directorate for Social, Behavioral & Economic Sciences; European Research Council; Howard Hughes Medical Institute; Irish Research Council; Japan Society for the Promotion of Science; Ministry of Education Youth and Sports; National Institute of General Medical Sciences	2018-05-17	10.1126/science.aat3188	4	0	0	0	4	9	5	0	1	0
Science	The prehistoric peopling of Southeast Asia	2018	Article	Malaysia, Thailand, Philippines, Vietnam, Indonesia, Laos, Japan	Indonesia, Japan, Laos, Malaysia, Philippines, Thailand, Vietnam	East Asia, Southeast Asia	Asia	Neolithic, Bronze Age, Iron Age, Medieval	8000	200	MH, LH, HIST	0	0	1	1	535	50	1	1	0	1	0	0	0	0	0	0	0	0	0	0	1	0	3	261	Australian National University; École Française d'Extrême-Orient; French National Centre for Scientific Research; Griffith University; Institute of Molecular Biology; Kanazawa University; Kitasato University; Kyushu University; Mahidol University; Max Planck Institute for the Science of Human History; Monash University Malaysia; Nara National Research Institute for Cultural Properties; National I…	Australian Research Council; Danish National Research Foundation; European Research Council; Japan Society for the Promotion of Science; Lundbeck Foundation; Swiss National Science Foundation; Thailand Research Fund	2018-07-05	10.1126/science.aat3628	6	0	0	0	7	5	9	0	1	0
Science	Ancient Ethiopian genome reveals extensive Eurasian admixture in Eastern Africa	2015	Report	Ethiopia	Ethiopia	Sub-Saharan Africa	Africa	Holocene	4500	4500	MH	0	0	1	0	550	61	1	1	0	0	1	1	0	0	0	0	0	0	0	0	0	0	3	248	Advanced Institute of Convergence Technology; Defence Academy of the United Kingdom; King Abdullah University of Science and Technology; Trinity College Dublin; Ulsan National Institute of Science and Technology; University College Dublin; University of California, Los Angeles; University of Cambridge; University of Illinois Urbana-Champaign; University of Oxford; University of Potsdam; Universit…	Biotechnology and Biological Sciences Research Council; Directorate for Social, Behavioral & Economic Sciences; European Research Council; Gates Cambridge Trust; Ulsan National Institute of Science and Technology	2015-10-08	10.1126/science.aad2879	15	0	0	2	11	8	17	0	2	0
Science	Outburst flood at 1920 BCE supports historicity of China’s Great Flood and the Xia dynasty	2016	Report	China	China	East Asia	Asia	Xia Dynasty	3920	3920	LH	0	1	0	1	879	80	0	0	0	1	0	1	0	0	0	1	0	0	0	0	0	0	3	316	China Coal Technology and Engineering Group Corp (China); China Earthquake Administration; Chinese Academy of Geological Sciences; Harvard University; Institute of Archaeology; Nanjing Normal University; National Taiwan University; Peking University; Purdue University West Lafayette; Stanford University; Sun Yat-sen University	China Geological Survey; Ministry of Science and Technology of the People's Republic of China; National Natural Science Foundation of China	2016-08-04	10.1126/science.aaf0842	14	0	0	0	15	10	8	0	3	0
Science	Archaeological assessment reveals Earth’s early transformation through land use	2019	Research Article	global	global	global	Global	Pleistocene-Holocene	10000	0	UP, EH, MH, LH, HIST, PRES	0	0	0	1	1778	166	0	1	1	0	1	0	0	0	0	0	0	0	0	0	0	0	3	881		Directorate for Computer & Information Science & Engineering; Natural Environment Research Council	2019-08-29	10.1126/science.aax1192	24	2	0	0	11	20	0	0	3	0
Science	Late Pleistocene exploration and settlement of the Americas by modern humans	2019	Review	North America, South America	North America, South America	North America, South America	North America, South America	Pleistocene	20000	0	UP, EH, MH, LH, HIST, PRES	0	0	0	1	214	23	0	1	0	1	0	0	0	0	0	1	1	0	0	0	0	0	4	80	Texas A&M University		2019-07-12	10.1126/science.aat5447	3	0	0	0	3	1	0	0	1	0
Science	The first horse herders and the impact of early Bronze Age steppe expansions into Asia	2018	Research Article	Kazakhstan, Russia, Mongolia, Turkmenistan, Turkey	Kazakhstan, Mongolia, Russia, Turkmenistan, Turkey	Central Asia, Southwest Asia	Asia	Mesolithic-Medieval	11000	500	EH, MH, LH	0	0	1	0	555	27	1	0	0	1	0	0	0	0	0	1	1	0	0	0	1	0	4	462	Al-Farabi Kazakh National University; Gazi University; Government of Khyber Pakhtunkhwa; Harvard University; Hazara University; Institute of Archaeology and Ethnography; Institute of History of Material Culture; Irkutsk State University; Islamia College University; Istanbul University; Leiden University; Paul Sabatier University; S. Toraighyrov Pavlodar State University; Technical University of D…	Bank of Sweden Tercentenary Foundation; Danish National Research Foundation; Dutch Research Council; European Research Council; International Human Frontier Science Program Organization; Lundbeck Foundation; National Institute of General Medical Sciences; Wellcome Trust	2018-05-09	10.1126/science.aar7711	11	0	0	0	9	8	2	0	0	0
Science	The earliest human occupation of the high-altitude Tibetan Plateau 40 thousand to 30 thousand years ago	2018	Report	Tibet	Tibet, China	East Asia	Asia	Upper Paleolithic	45000	35000	UP	1	0	0	1	424	57	0	1	0	0	1	0	0	0	0	0	1	1	0	0	0	0	4	57	Chinese Academy of Sciences; East China Normal University; Harvard University; Institute of Archaeology and Ethnography; Institute of Vertebrate Paleontology and Paleoanthropology; Nanjing Institute of Geography and Limnology; Renmin University of China; University of Arizona; University of Chinese Academy of Sciences	Chinese Academy of Sciences; Youth Innovation Promotion Association	2018-11-29	10.1126/science.aat8824	8	0	0	0	6	2	1	0	0	0
Science	On the origin of modern humans: Asian perspectives	2017	Review	Central Asia, East Asia, Southeast Asia, Southwest Asia	Central Asia, East Asia, Southeast Asia, Southwest Asia	Central Asia, East Asia, Southeast Asia, Southwest Asia	Asia	Pleistocene	300000	30000	MP, UP	1	0	0	1	1126	71	1	1	0	1	0	0	0	0	0	0	1	0	1	0	0	0	4	1725	Max Planck Institute for the Science of Human History; National Museum of Natural History; University of Hawaii at Manoa; University of Oxford	European Research Council	2017-12-07	10.1126/science.aai9067	17	0	0	0	23	6	6	0	2	0
Science	Fire and grass-bedding construction 200 thousand years ago at Border Cave, South Africa	2020	Report	South Africa	South Africa	Sub-Saharan Africa	Africa	MSA	200000	200000	MP	1	0	0	1	945	86	1	1	0	1	0	0	0	0	1	0	0	1	0	0	0	0	4	333	Nelson Mandela University; Royal Institute for Cultural Heritage; Université Côte d'Azur; University of Bergen; University of Ferrara; University of the Witwatersrand		2020-08-13	10.1126/science.abc7239	17	0	0	0	5	15	0	0	0	0
Science	The genomic history of the Iberian Peninsula over the past 8000 years	2019	Report	Spain, Portugal	Portugal, Spain	Western Europe	Europe	Mesolithic, Neolithic, Chalcolithic, Bronze Age, Iron Age, Historical	8000	0	EH, MH, LH, HIST, PRES	0	0	1	0	1148	36	1	0	1	1	1	0	0	0	1	0	1	0	0	0	0	0	5	1376	Anglia Ruskin University; Archaeology Museum of Catalonia; Autonomous University of Barcelona; Autonomous University of Madrid; Broad Institute; Catalan Institute of Human Paleoecology and Social Evolution; Complutense University of Madrid; Danube Private University; ERA Arqueologia; Harvard University; Institute of Evolutionary Biology; Junta de Castilla y León; Liverpool John Moores University;…	Basque Government; CaixaBank; Directorate for Social, Behavioral & Economic Sciences; European Commission; Fundação para a Ciência e Tecnologia; Howard Hughes Medical Institute; Leverhulme Trust; Max Planck Society; Ministry of Economy, Industry and Competitiveness; National Institute of General Medical Sciences	2019-03-14	10.1126/science.aav4040	6	0	0	0	34	24	0	0	0	0
Science	Denisovan DNA in Late Pleistocene sediments from Baishiya Karst Cave on the Tibetan Plateau	2020	Report	China	China	East Asia	Asia	Paleolithic	100000	45000	UP	1	0	1	0	710	63	1	1	1	1	0	0	0	0	0	1	0	0	0	1	0	0	5	375	Arizona State University; Chinese Academy of Sciences; Institute of Vertebrate Paleontology and Paleoanthropology; Lanzhou University; Max Planck Institute for Evolutionary Anthropology; University of Nevada Reno; University of Richmond; University of Wollongong	Australian Research Council; Chinese Academy of Sciences; Howard Hughes Medical Institute; Max Planck Society; National Natural Science Foundation of China	2020-10-30	10.1126/science.abb6320	10	0	0	0	5	5	0	0	4	0
Science	Arctic-adapted dogs emerged at the Pleistocene–Holocene transition	2020	Report	Russia, Greenland	Greenland, Russia	Central Asia, North America	Asia, North America	Pleistocene, Holocene	33000	0	UP, EH, MH, LH, HIST, PRES	0	0	1	0	905	67	1	1	0	1	1	0	0	0	0	0	0	1	0	0	1	0	5	610	Aarhus University; All Russian Research Institute of Geology and Mineral Resources of the World Ocean; Arctic and Antarctic Research Institute; Asian Institute of Medicine, Science and Technology; Autonomous University of Barcelona; Centre for Genomic Regulation; Geological Institute; Grønlands Naturinstitut; Harvard University; Henan Agricultural University; Institució Catalana de Recerca i Estu…	Cancer Research UK; Carlsberg Foundation; European Commission; European Research Council; Government of Catalonia; Ministry of Economy, Industry and Competitiveness; Natural Environment Research Council; Russian Science Foundation; The Velux Foundations	2020-06-26	10.1126/science.aaz8599	12	0	0	0	15	4	0	0	2	0
Science	Persistent effects of pre-Columbian plant domestication on Amazonian forest composition	2017	Research Article	Brazil	Brazil	South America	South America	Present	0	0	PRES	0	1	0	1	720	69	1	1	0	0	1	1	1	0	0	0	0	1	0	0	0	0	5	237		Directorate for Biological Sciences; European Commission; Natural Environment Research Council; Wenner-Gren Foundation	2017-03-02	10.1126/science.aal0157	24	20	0	0	39	2	7	0	2	0
Science	Environmental dynamics during the onset of the Middle Stone Age in eastern Africa	2018	Article	Kenya	Kenya	Sub-Saharan Africa	Africa	Middle Stone Age	615000	300000	MP	1	1	0	1	687	81	1	1	0	1	0	0	0	0	0	0	1	0	1	0	0	1	5	66	Berkeley Geochronology Center; Emory University; George Washington University; Harvard University; Hong Kong Baptist University; National Museum of Natural History; National Museums of Kenya; National Science Foundation; Santa Monica College; University of Bergen; University of Michigan–Ann Arbor; University of Saskatchewan; University of Utah	Directorate for Engineering; Directorate for Social, Behavioral & Economic Sciences	2018-03-15	10.1126/science.aao2200	16	1	0	0	4	2	3	0	1	0
Science	1.9-million- and 2.4-million-year-old artifacts and stone tool–cutmarked bones from Ain Boucherit, Algeria	2018	Report	Algeria	Algeria	North Africa	Africa	Early Stone Age	2400000	1900000	ELP	1	0	0	1	856	84	0	1	0	1	0	0	0	0	1	0	1	1	0	0	0	0	5	462	Catalan Institute of Human Paleoecology and Social Evolution; Centre National de Recherches Prehistoriques, Anthropologiques et Historiques; Griffith University; Indiana University Bloomington; National Museum of Natural History; National Research Center on Human Evolution; Rovira i Virgili University; Spanish National Research Council; University of Ferrara	Australian Research Council; Directorate for Social, Behavioral & Economic Sciences; European Commission; European Research Council; European Science Foundation; Ministry of Economy, Industry and Competitiveness; Wenner-Gren Foundation	2018-11-29	10.1126/science.aau0008	12	0	0	0	10	6	7	0	1	0
[truncated: 292 more rows]
[truncated: 3 more columns]
