# Supplementary material for: Regional disparities in US media coverage of archaeology research
Source: Sci Adv. 2025 Jul 2;11(27):eadt5435. doi: 10.1126/sciadv.adt5435 (PMC12219491; doi:10.1126/sciadv.adt5435)
Supplement: Supplementary file 2 — Data S1 to S6 [file sciadv.adt5435_data_s1_to_s6.zip › adt5435_data_s3.xlsx]

## Sheet: Altmetric - Mentions - Altmetri
Mention Type	Mention Date	Outlet or Author	Mention Title	Country	External Mention ID	Mention URL	Research Output Title	Journal/Collection Title	Authors at my Institution	Departments	Output Type	Subjects (FoR)	Affiliations (GRID)	Publication Date	Altmetric Attention Score	Details Page URL	DOI
News story	2021-05-10 10:17:31	National Geographic	Cette tombe d’enfant est la plus vieille sépulture humaine jamais découverte en Afrique	United States		http://ct.moreover.com/?a=44888000628&p=1pl&v=1&x=HI1zx2fGkFyvFnV2V6clcQ	A Middle Palaeolithic burial of a modern human at Taramsa Hill, Egypt	Antiquity			Article	21 History and Archaeology; 2101 Archaeology	Kiel University; KU Leuven; Natural History Museum; University of Oxford	2015-01-02	25	https://www.altmetric.com/details/105341110	10.1017/s0003598x00086919
News story	2021-05-07 15:21:32	National Geographic	Archeologen vinden oudste menselijke graf in Afrika	United States		http://ct.moreover.com/?a=44869810538&p=1pl&v=1&x=vyVK2zeQz6tj2zxmaNpMsw	A Middle Palaeolithic burial of a modern human at Taramsa Hill, Egypt	Antiquity			Article	21 History and Archaeology; 2101 Archaeology	Kiel University; KU Leuven; Natural History Museum; University of Oxford	2015-01-02	25	https://www.altmetric.com/details/105341110	10.1017/s0003598x00086919
News story	2021-05-05 15:40:32	National Geographic	Child’s grave is the oldest human burial found in Africa	United States		http://ct.moreover.com/?a=44852113481&p=1pl&v=1&x=6RGW_lk1ZXeX71cWsHzwxg	A Middle Palaeolithic burial of a modern human at Taramsa Hill, Egypt	Antiquity			Article	21 History and Archaeology; 2101 Archaeology	Kiel University; KU Leuven; Natural History Museum; University of Oxford	2015-01-02	25	https://www.altmetric.com/details/105341110	10.1017/s0003598x00086919
News story	2019-01-09 12:18:10	Yahoo! News	Circular economy: ancient populations pioneered the idea of recycling waste	United States		https://uk.news.yahoo.com/circular-economy-ancient-populations-pioneered-121810386.html	A new interpretative approach to the chemistry of copper-alloy objects: source, recycling and technology	Antiquity			Article	20 Language, Communication and Culture; 2004 Linguistics; 21 History and Archaeology; 2101 Archaeology	University of Oxford	2015-01-02	50	https://www.altmetric.com/details/53693933	10.1017/s0003598x00047967
News story	2021-05-11 23:34:25	Yahoo! News	Egypt reached out to Israel over tensions to no avail: FM	United States		http://ct.moreover.com/?a=44900734470&p=1pl&v=1&x=0V_FHs8ARHtSHPt42aQfRQ	Agro-pastoralist colonization of Cyprus in the 10th millennium BP: initial assessments	Antiquity			Article	21 History and Archaeology; 2101 Archaeology	University College London; University of Edinburgh	2015-01-02	200	https://www.altmetric.com/details/105607139	10.1017/s0003598x0006049x
News story	2021-05-10 13:44:28	Yahoo! News	Water wells are at risk of going dry in the US and worldwide	United States		http://ct.moreover.com/?a=44888966374&p=1pl&v=1&x=O8__DUNwejjz94Wr_u_JOw	Agro-pastoralist colonization of Cyprus in the 10th millennium BP: initial assessments	Antiquity			Article	21 History and Archaeology; 2101 Archaeology	University College London; University of Edinburgh	2015-01-02	200	https://www.altmetric.com/details/105607139	10.1017/s0003598x0006049x
News story	2018-09-14 14:29:00	Yahoo! News	The World's Oldest Known Drawing Is a 73,000-Year-Old Hashtag	United States		https://sg.news.yahoo.com/world-apos-oldest-known-drawing-142900676.html	An engraved bone fragment from c. 70,000-year-old Middle Stone Age levels at Blombos Cave, South Africa: implications for the origin of symbolism and language	Antiquity			Article	20 Language, Communication and Culture; 2004 Linguistics; 21 History and Archaeology; 2101 Archaeology	State University of New York	2015-01-02	24	https://www.altmetric.com/details/44500757	10.1017/s0003598x00060968
News story	2018-09-14 14:29:00	Yahoo! News	The World's Oldest Known Drawing Is a 73,000-Year-Old Hashtag	United States		https://uk.news.yahoo.com/world-apos-oldest-known-drawing-142900676.html	An engraved bone fragment from c. 70,000-year-old Middle Stone Age levels at Blombos Cave, South Africa: implications for the origin of symbolism and language	Antiquity			Article	20 Language, Communication and Culture; 2004 Linguistics; 21 History and Archaeology; 2101 Archaeology	State University of New York	2015-01-02	24	https://www.altmetric.com/details/44500757	10.1017/s0003598x00060968
News story	2020-06-02 21:51:00	Discover Magazine	Why Ancient Toys Are Elusive Artifacts	United States		http://ct.moreover.com/?a=42267540276&p=1pl&v=1&x=Whyi7HSoRFZ_bKbuw2I-0Q	Animation in Palaeolithic art: a pre-echo of cinema	Antiquity			Article	20 Language, Communication and Culture; 2004 Linguistics; 21 History and Archaeology; 2101 Archaeology	French National Centre for Scientific Research	2015-01-02	239	https://www.altmetric.com/details/70248178	10.1017/s0003598x00062785
News story	2018-03-21	El País	Los juguetes invisibles de la prehistoria	Spain		https://elpais.com/elpais/2018/03/19/ciencia/1521476157_846001.html	Animation in Palaeolithic art: a pre-echo of cinema	Antiquity			Article	20 Language, Communication and Culture; 2004 Linguistics; 21 History and Archaeology; 2101 Archaeology	French National Centre for Scientific Research	2015-01-02	239	https://www.altmetric.com/details/70248178	10.1017/s0003598x00062785
News story	2018-12-08 05:30:37	The Guardian	Country diary: a simple but fascinating church | UK news	United Kingdom		https://www.theguardian.com/uk-news/2018/dec/08/country-diary-a-simple-but-fascinating-church	Anne Ross : Pagan Celtic Britain: Studies in Iconography and Tradition. London: Routledge & Kegan Paul, 1967. 462 pp., 96 pls., 208 figs., 10 maps. £6 6s.	Antiquity			Article	20 Language, Communication and Culture; 2004 Linguistics; 21 History and Archaeology; 2101 Archaeology		2015-01-02	10	https://www.altmetric.com/details/52369639	10.1017/s0003598x00033275
News story	2021-05-12 00:01:29	New Scientist	Cerne Abbas Giant may have been carved into hill over 1000 years ago	United Kingdom		http://ct.moreover.com/?a=44900991384&p=1pl&v=1&x=cxULHQxIiUs4qHinvDPWFw	ANTIQUITY and the Old World	Antiquity			Article	20 Language, Communication and Culture; 2004 Linguistics; 21 History and Archaeology; 2101 Archaeology		2015-01-02	25	https://www.altmetric.com/details/105727093	10.1017/s0003598x0009195x
News story	2021-07-24 12:00:00	The Atlantic	How Do We Know What Ancient People Ate? Their Dirty Dishes.	United States		http://ct.moreover.com/?a=45459296973&p=1pl&v=1&x=DgeepW1CvBz8Zblgh4oyyA	Epicuticular wax components preserved in potsherds as chemical indicators of leafy vegetables in ancient diets	Antiquity			Article	20 Language, Communication and Culture; 2004 Linguistics; 21 History and Archaeology; 2101 Archaeology	University of Liverpool	2015-01-02	29	https://www.altmetric.com/details/79181192	10.1017/s0003598x00080145
News story	2018-07-21 12:07:25	Scientific American	Following a New Trail of Crumbs to Agriculture's Origins	United States		https://www.scientificamerican.com/article/following-a-new-trail-of-crumbs-to-agricultures-origins/	Grinding flour in Upper Palaeolithic Europe (25000 years bp)	Antiquity			Article	20 Language, Communication and Culture; 2004 Linguistics; 21 History and Archaeology; 2101 Archaeology	University of Florence	2015-01-02	54	https://www.altmetric.com/details/4407277	10.1017/s0003598x00095946
News story	2018-08-17 21:43:20	Discover Magazine	Unearthing Secrets of Human Sacrifice	United States		http://blogs.discovermagazine.com/crux/?p=9443	Human sacrifice and intentional corpse preservation in the Royal Cemetery of Ur	Antiquity			Article	20 Language, Communication and Culture; 2004 Linguistics; 21 History and Archaeology; 2101 Archaeology		2015-01-02	29	https://www.altmetric.com/details/5066017	10.1017/s0003598x00067417
News story	2020-11-03 02:17:18	BBC News	Did Neanderthals go to war with our ancestors?	United Kingdom		http://ct.moreover.com/?a=43464545713&p=1pl&v=1&x=zYrTulR2f3hMAW30wcashw	Indications of bow and stone-tipped arrow use 64 000 years ago in KwaZulu-Natal, South Africa	Antiquity			Article	21 History and Archaeology; 2101 Archaeology	University of Johannesburg	2015-01-02	187	https://www.altmetric.com/details/70245006	10.1017/s0003598x00100134
News story	2020-09-09 11:03:00	Google News	When did we become fully human? What fossils and DNA tell us about the evolution of modern intelligence	United States		https://news.google.com/__i/rss/rd/articles/CBMiiQFodHRwczovL3RoZWNvbnZlcnNhdGlvbi5jb20vd2hlbi1kaWQtd2UtYmVjb21lLWZ1bGx5LWh1bWFuLXdoYXQtZm9zc2lscy1hbmQtZG5hLXRlbGwtdXMtYWJvdXQtdGhlLWV2b2x1dGlvbi1vZi1tb2Rlcm4taW50ZWxsaWdlbmNlLTE0MzcxN9IBjQFodHRwczovL3RoZWNvbnZlcnNhdGlvbi5jb20vYW1wL3doZW4tZGlkLXdlLWJlY29tZS1mdWxseS1odW1hbi13aGF0LWZvc3NpbHMtYW5kLWRuYS10ZWxsLXVzLWFib3V0LXRoZS1ldm9sdXRpb24tb2YtbW9kZXJ…	Indications of bow and stone-tipped arrow use 64 000 years ago in KwaZulu-Natal, South Africa	Antiquity			Article	21 History and Archaeology; 2101 Archaeology	University of Johannesburg	2015-01-02	187	https://www.altmetric.com/details/70245006	10.1017/s0003598x00100134
News story	2020-11-02 13:45:29	Yahoo! News	War in the time of Neanderthals: how our species battled for supremacy for over 100,000 years	United States		http://ct.moreover.com/?a=43460171291&p=1pl&v=1&x=aLWosCfvRauISXJ4yzxC9w	Indications of bow and stone-tipped arrow use 64 000 years ago in KwaZulu-Natal, South Africa	Antiquity			Article	21 History and Archaeology; 2101 Archaeology	University of Johannesburg	2015-01-02	187	https://www.altmetric.com/details/70245006	10.1017/s0003598x00100134
News story	2020-11-02 13:45:29	Yahoo! News	War in the time of Neanderthals: how our species battled for supremacy for over 100,000 years	United States		http://ct.moreover.com/?a=43460182869&p=1pl&v=1&x=1TfnIL1Lb9yNvpHZevAxaQ	Indications of bow and stone-tipped arrow use 64 000 years ago in KwaZulu-Natal, South Africa	Antiquity			Article	21 History and Archaeology; 2101 Archaeology	University of Johannesburg	2015-01-02	187	https://www.altmetric.com/details/70245006	10.1017/s0003598x00100134
News story	2021-04-21 23:00:00	The Independent		United Kingdom			Michel Lorblanchet. La naissance de l'art: genèse de l'art préhistorique. 304 pages, b&w and colour figures. 1999. Paris: Errance; 2-87772-165-5 hardback FF290.	Antiquity			Article	20 Language, Communication and Culture; 2004 Linguistics; 21 History and Archaeology; 2101 Archaeology	University of Cambridge	2015-01-02	35	https://www.altmetric.com/details/104260479	10.1017/s0003598x00066461
News story	2021-04-19 15:15:43	Yahoo! News	Prehistoric cave painters might have been ‘high’ on oxygen deprivation – new study	United States		http://ct.moreover.com/?a=44728078818&p=1pl&v=1&x=DjXdO9e0n2x80HLUwNu2Ng	Michel Lorblanchet. La naissance de l'art: genèse de l'art préhistorique. 304 pages, b&w and colour figures. 1999. Paris: Errance; 2-87772-165-5 hardback FF290.	Antiquity			Article	20 Language, Communication and Culture; 2004 Linguistics; 21 History and Archaeology; 2101 Archaeology	University of Cambridge	2015-01-02	35	https://www.altmetric.com/details/104260479	10.1017/s0003598x00066461
News story	2020-11-01 11:34:14	MSN	Secrets of the ice: unlocking a melting time capsule	United States		http://ct.moreover.com/?a=43452024443&p=1pl&v=1&x=ch4ZTMoKyJWHyBu1LZuzWw	Out of the Norwegian glaciers: Lendbreen—a tunic from the early first millennium AD	Antiquity			Article	21 History and Archaeology; 2101 Archaeology	Norwegian University of Science and Technology; University of Oslo	2015-01-02	96	https://www.altmetric.com/details/28512695	10.1017/s0003598x00049462
News story	2020-11-01 09:30:16	The Guardian	Secrets of the ice: unlocking a melting time capsule	United Kingdom		http://ct.moreover.com/?a=43451546460&p=1pl&v=1&x=mqLAAh4cw1ASGvAlkBo5pQ	Out of the Norwegian glaciers: Lendbreen—a tunic from the early first millennium AD	Antiquity			Article	21 History and Archaeology; 2101 Archaeology	Norwegian University of Science and Technology; University of Oslo	2015-01-02	96	https://www.altmetric.com/details/28512695	10.1017/s0003598x00049462
News story	2020-11-01 09:30:16	Yahoo! News	Secrets of the ice: unlocking a melting time capsule	United States		http://ct.moreover.com/?a=43451586775&p=1pl&v=1&x=edTi60P_fGVQ-Ph_nDKmJg	Out of the Norwegian glaciers: Lendbreen—a tunic from the early first millennium AD	Antiquity			Article	21 History and Archaeology; 2101 Archaeology	Norwegian University of Science and Technology; University of Oslo	2015-01-02	96	https://www.altmetric.com/details/28512695	10.1017/s0003598x00049462
News story	2016-08-17 15:31:48	New Scientist	Oldest jewellery in East Asia is crafted 37,000-year-old shell	United Kingdom		https://www.newscientist.com/article/2101485-oldest-jewellery-in-east-asia-is-crafted-37000-year-old-shell/?alm_mvr=0	Shell beads and social behaviour in Pleistocene Australia	Antiquity			Article	20 Language, Communication and Culture; 2004 Linguistics; 21 History and Archaeology; 2101 Archaeology	University of Western Australia	2015-01-02	21	https://www.altmetric.com/details/10632169	10.1017/s0003598x00094436
News story	2020-07-29 18:04:02	Yahoo! News	Stonehenge: how we revealed the original source of the biggest stones	United States		http://ct.moreover.com/?a=42714647663&p=1pl&v=1&x=VfcZmpQqQdigavOz-bfUTw	Stonehenge remodelled	Antiquity			Article	21 History and Archaeology; 2101 Archaeology	Bournemouth University; English Heritage; University of Sheffield	2015-01-02	45	https://www.altmetric.com/details/86743777	10.1017/s0003598x00048225
News story	2020-01-22 14:18:43	FOX News	Ancient sculpture looted from Afghanistan returned after being found on auctioneer website	United States		http://ct.moreover.com/?a=41193971493&p=1pl&v=1&x=bC8iPHCUm_dOvzmyc8hREA	Surkh Kotal	Antiquity			Article	21 History and Archaeology; 2101 Archaeology		2015-01-02	20	https://www.altmetric.com/details/74194155	10.1017/s0003598x00029082
News story	2020-01-18 13:15:29	The Guardian	Met police help Afghans recover looted ancient masterpiece	United Kingdom		http://ct.moreover.com/?a=41166823796&p=1pl&v=1&x=TK8eHD9G8TwvKuva4Uvhdg	Surkh Kotal	Antiquity			Article	21 History and Archaeology; 2101 Archaeology		2015-01-02	20	https://www.altmetric.com/details/74194155	10.1017/s0003598x00029082
News story	2019-01-04 19:11:26	Discover Magazine	Why We Still Can't Read the Writing of the Ancient Indus Civilization	United States		http://blogs.discovermagazine.com/crux/?p=10776	The Direction of Writing in the Harappan Script	Antiquity			Article	20 Language, Communication and Culture; 2004 Linguistics; 21 History and Archaeology; 2101 Archaeology		2015-01-02	23	https://www.altmetric.com/details/53470747	10.1017/s0003598x0010804x
News story	2016-10-17 13:53:23	FOX News	This Man Was Killed By Brutal Boomerang Blow 800 Years Ago	United States		http://www.foxnews.com/science/2016/10/17/this-man-was-killed-by-brutal-boomerang-blow-800-years-ago.html	The first archaeological evidence for death by spearing in Australia	Antiquity			Article	21 History and Archaeology; 2101 Archaeology	Australian National University; University of Sydney; University of Utah	2015-01-02	99	https://www.altmetric.com/details/4149402	10.1017/s0003598x00095971
News story	2016-09-19 18:43:45	National Geographic	Boomerangs Were Lethal Weapons of War, Skeleton Suggests	United States		http://news.nationalgeographic.com/2016/09/deadly-boomerang-australia-aboriginal-weapon	The first archaeological evidence for death by spearing in Australia	Antiquity			Article	21 History and Archaeology; 2101 Archaeology	Australian National University; University of Sydney; University of Utah	2015-01-02	99	https://www.altmetric.com/details/4149402	10.1017/s0003598x00095971
News story	2018-09-20 15:19:40	Newsweek	Humans Made It to Australia's Arid Desert 50,000 Years Ago, Revealing Spread of Mankind Across Globe	United States		https://www.newsweek.com/humans-made-it-australias-arid-desert-50000-years-ago-revealing-spread-1130683	The first archaeological evidence for death by spearing in Australia	Antiquity			Article	21 History and Archaeology; 2101 Archaeology	Australian National University; University of Sydney; University of Utah	2015-01-02	99	https://www.altmetric.com/details/4149402	10.1017/s0003598x00095971
News story	2016-10-17 12:15:00	Yahoo! News	This Man Was Killed by Brutal Boomerang Blow 800 Years Ago	United States		http://news.yahoo.com/man-killed-brutal-boomerang-blow-121500400.html	The first archaeological evidence for death by spearing in Australia	Antiquity			Article	21 History and Archaeology; 2101 Archaeology	Australian National University; University of Sydney; University of Utah	2015-01-02	99	https://www.altmetric.com/details/4149402	10.1017/s0003598x00095971
News story	2016-10-17 12:15:00	Yahoo! News	This Man Was Killed by Brutal Boomerang Blow 800 Years Ago	United States		https://sg.news.yahoo.com/man-killed-brutal-boomerang-blow-121500400.html	The first archaeological evidence for death by spearing in Australia	Antiquity			Article	21 History and Archaeology; 2101 Archaeology	Australian National University; University of Sydney; University of Utah	2015-01-02	99	https://www.altmetric.com/details/4149402	10.1017/s0003598x00095971
News story	2016-10-17 12:15:00	Yahoo! News	This Man Was Killed by Brutal Boomerang Blow 800 Years Ago	United States		https://uk.news.yahoo.com/man-killed-brutal-boomerang-blow-121500400.html	The first archaeological evidence for death by spearing in Australia	Antiquity			Article	21 History and Archaeology; 2101 Archaeology	Australian National University; University of Sydney; University of Utah	2015-01-02	99	https://www.altmetric.com/details/4149402	10.1017/s0003598x00095971
News story	2017-11-09 13:10:55	Newsweek	Sea level rise is washing away Micronesia’s history as its islands vanish beneath the waves	United States		http://www.newsweek.com/sea-level-rise-vanishing-islands-micronesia-history-706455	The first settlement of Remote Oceania: the Philippines to the Marianas	Antiquity			Article	20 Language, Communication and Culture; 2004 Linguistics; 21 History and Archaeology; 2101 Archaeology	Australian National University; Peking University; University of Guam; University of Hong Kong; University of the Philippines System	2015-01-02	59	https://www.altmetric.com/details/4464243	10.1017/s0003598x00068393
News story	2017-11-09 13:10:55	Yahoo! News	Sinking Islands: Sea Level Rise Is Washing Away Micronesia’s History	United States		https://uk.news.yahoo.com/sinking-islands-sea-level-rise-131055411.html	The first settlement of Remote Oceania: the Philippines to the Marianas	Antiquity			Article	20 Language, Communication and Culture; 2004 Linguistics; 21 History and Archaeology; 2101 Archaeology	Australian National University; Peking University; University of Guam; University of Hong Kong; University of the Philippines System	2015-01-02	59	https://www.altmetric.com/details/4464243	10.1017/s0003598x00068393
News story	2019-12-12 23:40:58	MSN	Ancient cave art may depict the world's oldest hunting scene	United States		http://ct.moreover.com/?a=40885314593&p=1pl&v=1&x=jgwwVPJlMyobcBm82iGFVg	The scene in the Shaft at Lascaux	Antiquity			Article	20 Language, Communication and Culture; 2004 Linguistics; 21 History and Archaeology; 2101 Archaeology		2015-01-02	20	https://www.altmetric.com/details/72636588	10.1017/s0003598x00074718
News story	2019-12-11 18:04:54	National Geographic	Ancient cave art may depict the world's oldest hunting scene	United States		http://ct.moreover.com/?a=40875309439&p=1pl&v=1&x=i97bAD5_FPYozGqcuvBSbg	The scene in the Shaft at Lascaux	Antiquity			Article	20 Language, Communication and Culture; 2004 Linguistics; 21 History and Archaeology; 2101 Archaeology		2015-01-02	20	https://www.altmetric.com/details/72636588	10.1017/s0003598x00074718
News story	2020-01-16 10:00:00	Vice	Uma pedra viking de 1.200 anos pode ser um alerta sobre mudanças climáticas, diz estudo	United States		http://ct.moreover.com/?a=41149520056&p=1pl&v=1&x=yTp_8zZILkcPDF3PwLxOww	Twilight of the gods? The ‘dust veil event’ of AD 536 in critical perspective	Antiquity			Article	21 History and Archaeology; 2101 Archaeology	University of the Witwatersrand; Uppsala University	2015-01-02	101	https://www.altmetric.com/details/70247946	10.1017/s0003598x00062852
News story	2015-01-23 18:12:56	ABC News	Our 'Gripping' Link With Our 3-Million-Year-Old Ancestors	United States		http://abcnews.go.com/Technology/million-year-ancestors-lot-handy-thought/story?id=28430095	Human-like hand use in Australopithecus africanus	Science			Article	21 History and Archaeology; 2101 Archaeology	Max Planck Institute for Evolutionary Anthropology; TU Wien; University College London	2015-01-22	707	https://www.altmetric.com/details/3093861	10.1126/science.1261735
News story	2015-01-22 19:03:50	ABC News	Thumb Bones in Pre-Humans Make Them More Like Us, Study Says	United States		http://abcnews.go.com/Technology/wireStory/thumb-bones-pre-humans-make-us-study-28409325	Human-like hand use in Australopithecus africanus	Science			Article	21 History and Archaeology; 2101 Archaeology	Max Planck Institute for Evolutionary Anthropology; TU Wien; University College London	2015-01-22	707	https://www.altmetric.com/details/3093861	10.1126/science.1261735
News story	2015-01-23 00:04:00	ABC.net.au	Ape-like ancestors had human-like hands	Australia		http://www.abc.net.au/science/articles/2015/01/23/4167223.htm	Human-like hand use in Australopithecus africanus	Science			Article	21 History and Archaeology; 2101 Archaeology	Max Planck Institute for Evolutionary Anthropology; TU Wien; University College London	2015-01-22	707	https://www.altmetric.com/details/3093861	10.1126/science.1261735
News story	2015-01-22 14:01:00	Associated Press	Thumb bones in pre-humans make them more like us, study says	United States		http://hosted2.ap.org/APDEFAULT/b2f0ca3a594644ee9e50a8ec4ce2d6de/Article_2015-01-22-US-SCI--Pre-Human%20Hands/id-98420c8d37b244859d5e5a1ceace2252	Human-like hand use in Australopithecus africanus	Science			Article	21 History and Archaeology; 2101 Archaeology	Max Planck Institute for Evolutionary Anthropology; TU Wien; University College London	2015-01-22	707	https://www.altmetric.com/details/3093861	10.1126/science.1261735
News story	2015-01-22 20:53:02	Daily Mail		United Kingdom			Human-like hand use in Australopithecus africanus	Science			Article	21 History and Archaeology; 2101 Archaeology	Max Planck Institute for Evolutionary Anthropology; TU Wien; University College London	2015-01-22	707	https://www.altmetric.com/details/3093861	10.1126/science.1261735
News story	2015-01-22 19:03:34	Daily Mail		United Kingdom			Human-like hand use in Australopithecus africanus	Science			Article	21 History and Archaeology; 2101 Archaeology	Max Planck Institute for Evolutionary Anthropology; TU Wien; University College London	2015-01-22	707	https://www.altmetric.com/details/3093861	10.1126/science.1261735
News story	2018-07-11 17:00:35	Discover Magazine	Were Hominins In China 2.1 Million Years Ago?	United States		http://blogs.discovermagazine.com/deadthings/?p=2624	Human-like hand use in Australopithecus africanus	Science			Article	21 History and Archaeology; 2101 Archaeology	Max Planck Institute for Evolutionary Anthropology; TU Wien; University College London	2015-01-22	707	https://www.altmetric.com/details/3093861	10.1126/science.1261735
News story	2015-01-23 05:00:00	EurekAlert!	Australopithecus africanus: Strong hands for a precise grip	United States		http://www.eurekalert.org/pub_releases/2015-01/m-eh012315.php	Human-like hand use in Australopithecus africanus	Science			Article	21 History and Archaeology; 2101 Archaeology	Max Planck Institute for Evolutionary Anthropology; TU Wien; University College London	2015-01-22	707	https://www.altmetric.com/details/3093861	10.1126/science.1261735
News story	2015-01-22 05:00:00	EurekAlert!	Early human ancestors used their hands like modern humans	United States		http://www.eurekalert.org/pub_releases/2015-01/uok-eha012215.php	Human-like hand use in Australopithecus africanus	Science			Article	21 History and Archaeology; 2101 Archaeology	Max Planck Institute for Evolutionary Anthropology; TU Wien; University College London	2015-01-22	707	https://www.altmetric.com/details/3093861	10.1126/science.1261735
News story	2015-01-23 01:57:00	Los Angeles Times		United States			Human-like hand use in Australopithecus africanus	Science			Article	21 History and Archaeology; 2101 Archaeology	Max Planck Institute for Evolutionary Anthropology; TU Wien; University College London	2015-01-22	707	https://www.altmetric.com/details/3093861	10.1126/science.1261735
News story	2020-10-24 07:25:00	National Geographic	El uso continuado del móvil nos está cambiando el pulgar	United States		http://ct.moreover.com/?a=43390194583&p=1pl&v=1&x=z6VYJqR8hAa33_K-MWhC7w	Human-like hand use in Australopithecus africanus	Science			Article	21 History and Archaeology; 2101 Archaeology	Max Planck Institute for Evolutionary Anthropology; TU Wien; University College London	2015-01-22	707	https://www.altmetric.com/details/3093861	10.1126/science.1261735
News story	2015-01-22	National Geographic	Human Ancestors May Have Used Tools Half-Million Years Earlier Than Thought	United States		http://news.nationalgeographic.com/news/2015/01/140122-human-tools-hands-ancient-science/	Human-like hand use in Australopithecus africanus	Science			Article	21 History and Archaeology; 2101 Archaeology	Max Planck Institute for Evolutionary Anthropology; TU Wien; University College London	2015-01-22	707	https://www.altmetric.com/details/3093861	10.1126/science.1261735
News story	2015-01-28 18:00:00	New Scientist	Human ancestors got a grip on tools 3 million years ago	United Kingdom		http://www.newscientist.com/article/mg22530064.500-human-ancestors-got-a-grip-on-tools-3-million-years-ago.html	Human-like hand use in Australopithecus africanus	Science			Article	21 History and Archaeology; 2101 Archaeology	Max Planck Institute for Evolutionary Anthropology; TU Wien; University College London	2015-01-22	707	https://www.altmetric.com/details/3093861	10.1126/science.1261735
News story	2015-01-22 19:00:00	New Scientist	Early humans got a grip on tools 3 million years ago	United Kingdom		http://www.newscientist.com/article/dn26844-early-humans-got-a-grip-on-tools-3-million-years-ago.html	Human-like hand use in Australopithecus africanus	Science			Article	21 History and Archaeology; 2101 Archaeology	Max Planck Institute for Evolutionary Anthropology; TU Wien; University College London	2015-01-22	707	https://www.altmetric.com/details/3093861	10.1126/science.1261735
News story	2015-01-27	New York Times	Study Suggests Earlier Use of Tools by Hominids	United States		http://www.nytimes.com/2015/01/27/science/study-suggests-earlier-use-of-tools-by-hominids.html	Human-like hand use in Australopithecus africanus	Science			Article	21 History and Archaeology; 2101 Archaeology	Max Planck Institute for Evolutionary Anthropology; TU Wien; University College London	2015-01-22	707	https://www.altmetric.com/details/3093861	10.1126/science.1261735
News story	2015-01-22 20:45:00	NPR	Maybe Early Humans Weren't The First To Get A Good Grip	United States		http://www.nprberlin.de/post/maybe-early-humans-werent-first-get-good-grip	Human-like hand use in Australopithecus africanus	Science			Article	21 History and Archaeology; 2101 Archaeology	Max Planck Institute for Evolutionary Anthropology; TU Wien; University College London	2015-01-22	707	https://www.altmetric.com/details/3093861	10.1126/science.1261735
News story	2015-01-23 20:53:06	Reuters		United States			Human-like hand use in Australopithecus africanus	Science			Article	21 History and Archaeology; 2101 Archaeology	Max Planck Institute for Evolutionary Anthropology; TU Wien; University College London	2015-01-22	707	https://www.altmetric.com/details/3093861	10.1126/science.1261735
News story	2015-01-22 07:00:00	Science/AAAS	How human ancestors got a grip	United States		http://news.sciencemag.org/archaeology/2015/01/how-human-ancestors-got-grip	Human-like hand use in Australopithecus africanus	Science			Article	21 History and Archaeology; 2101 Archaeology	Max Planck Institute for Evolutionary Anthropology; TU Wien; University College London	2015-01-22	707	https://www.altmetric.com/details/3093861	10.1126/science.1261735
News story	2015-01-23 16:50:31	SPIEGEL ONLINE	Knochenanalyse von Urmenschen: Die ersten Feinmechaniker	Germany		http://www.spiegel.de/wissenschaft/mensch/fruehe-vormenschen-nutzten-werkzeuge-a-1014648.html	Human-like hand use in Australopithecus africanus	Science			Article	21 History and Archaeology; 2101 Archaeology	Max Planck Institute for Evolutionary Anthropology; TU Wien; University College London	2015-01-22	707	https://www.altmetric.com/details/3093861	10.1126/science.1261735
News story	2015-01-22 20:52:00	Thomson Reuters Foundation	The upper hand: study points to early tool use by human ancestors	United Kingdom		http://www.trust.org/item/20150122204952-kq25a/	Human-like hand use in Australopithecus africanus	Science			Article	21 History and Archaeology; 2101 Archaeology	Max Planck Institute for Evolutionary Anthropology; TU Wien; University College London	2015-01-22	707	https://www.altmetric.com/details/3093861	10.1126/science.1261735
News story	2015-01-22 19:01:39	USNews.com	Thumb bones in pre-humans make them more like us, study says	United States		http://www.usnews.com/news/science/news/articles/2015/01/22/thumb-bones-in-pre-humans-make-them-more-like-us-study-says	Human-like hand use in Australopithecus africanus	Science			Article	21 History and Archaeology; 2101 Archaeology	Max Planck Institute for Evolutionary Anthropology; TU Wien; University College London	2015-01-22	707	https://www.altmetric.com/details/3093861	10.1126/science.1261735
News story	2015-05-20 17:00:56	Washington Post	Stone tools may have been used before our genus came on the scene	United States		http://www.washingtonpost.com/news/speaking-of-science/wp/2015/05/20/stone-tools-may-have-been-used-before-our-genus-came-on-the-scene/	Human-like hand use in Australopithecus africanus	Science			Article	21 History and Archaeology; 2101 Archaeology	Max Planck Institute for Evolutionary Anthropology; TU Wien; University College London	2015-01-22	707	https://www.altmetric.com/details/3093861	10.1126/science.1261735
News story	2015-01-22 22:35:27	Yahoo! News	Gripping Tale: Hominin Hands Hold Clues to Tool Use	United States		https://news.yahoo.com/gripping-tale-hominin-hands-hold-clues-tool-223527224.html	Human-like hand use in Australopithecus africanus	Science			Article	21 History and Archaeology; 2101 Archaeology	Max Planck Institute for Evolutionary Anthropology; TU Wien; University College London	2015-01-22	707	https://www.altmetric.com/details/3093861	10.1126/science.1261735
News story	2015-01-22 19:02:22	Yahoo! News	Thumb bones in pre-humans make them more like us, study says	United States		https://news.yahoo.com/thumb-bones-pre-humans-them-more-us-study-190222105.html	Human-like hand use in Australopithecus africanus	Science			Article	21 History and Archaeology; 2101 Archaeology	Max Planck Institute for Evolutionary Anthropology; TU Wien; University College London	2015-01-22	707	https://www.altmetric.com/details/3093861	10.1126/science.1261735
News story	2015-02-02 16:50:00	Discovery News	650-Year Drought Triggered Ancient City's Abandonment	United States		http://news.discovery.com/history/650-year-drought-triggered-ancient-citys-abandonment-150202.htm	Cultural implications of late Holocene climate change in the Cuenca Oriental, Mexico	Proceedings of the National Academy of Sciences of the United States of America			Article	04 Earth Sciences; 0406 Physical Geography and Environmental Geoscience; 21 History and Archaeology; 2101 Archaeology; 2103 Historical Studies	Lawrence Livermore National Laboratory; National Autonomous University of Mexico; University of California, Berkeley	2015-01-26	106	https://www.altmetric.com/details/3109169	10.1073/pnas.1405653112
News story	2015-02-02 19:22:43	NBC News	How 650 Years of Drought Killed an Ancient Mexican City	United States		http://www.nbcnews.com/science/environment/how-650-years-drought-killed-ancient-city-mexico-n298661	Cultural implications of late Holocene climate change in the Cuenca Oriental, Mexico	Proceedings of the National Academy of Sciences of the United States of America			Article	04 Earth Sciences; 0406 Physical Geography and Environmental Geoscience; 21 History and Archaeology; 2101 Archaeology; 2103 Historical Studies	Lawrence Livermore National Laboratory; National Autonomous University of Mexico; University of California, Berkeley	2015-01-26	106	https://www.altmetric.com/details/3109169	10.1073/pnas.1405653112
News story	2015-02-02 13:50:24	Yahoo! News	650-Year Drought Triggered Ancient City's Abandonment	United States		https://news.yahoo.com/650-drought-triggered-ancient-citys-abandonment-135024933.html	Cultural implications of late Holocene climate change in the Cuenca Oriental, Mexico	Proceedings of the National Academy of Sciences of the United States of America			Article	04 Earth Sciences; 0406 Physical Geography and Environmental Geoscience; 21 History and Archaeology; 2101 Archaeology; 2103 Historical Studies	Lawrence Livermore National Laboratory; National Autonomous University of Mexico; University of California, Berkeley	2015-01-26	106	https://www.altmetric.com/details/3109169	10.1073/pnas.1405653112
News story	2015-01-28 04:05:00	ABC.net.au	Big-toothed fossil may be primitive new human	Australia		http://www.abc.net.au/science/articles/2015/01/28/4169795.htm	The first archaic Homo from Taiwan	Nature Communications			Article	04 Earth Sciences; 0403 Geology; 16 Studies in Human Society; 1601 Anthropology; 21 History and Archaeology; 2101 Archaeology	Australian National University; Kyoto University; National Museum of Natural Science; National Museum of Nature and Science; Ochanomizu University; Tunghai University; University of Tokyo	2015-01-27	367	https://www.altmetric.com/details/3108711	10.1038/ncomms7037
News story	2015-01-28 19:43:49	BBC News	Skull clue to exodus from Africa	United Kingdom		http://www.bbc.co.uk/news/science-environment-31022975	The first archaic Homo from Taiwan	Nature Communications			Article	04 Earth Sciences; 0403 Geology; 16 Studies in Human Society; 1601 Anthropology; 21 History and Archaeology; 2101 Archaeology	Australian National University; Kyoto University; National Museum of Natural Science; National Museum of Nature and Science; Ochanomizu University; Tunghai University; University of Tokyo	2015-01-27	367	https://www.altmetric.com/details/3108711	10.1038/ncomms7037
News story	2015-01-27 16:33:40	Daily Mail		United Kingdom			The first archaic Homo from Taiwan	Nature Communications			Article	04 Earth Sciences; 0403 Geology; 16 Studies in Human Society; 1601 Anthropology; 21 History and Archaeology; 2101 Archaeology	Australian National University; Kyoto University; National Museum of Natural Science; National Museum of Nature and Science; Ochanomizu University; Tunghai University; University of Tokyo	2015-01-27	367	https://www.altmetric.com/details/3108711	10.1038/ncomms7037
News story	2015-02-01 12:37:25	Huffington Post	Fossils May Belong To New Primitive Human Species	United States		http://www.huffingtonpost.com/2015/02/01/new-human-species-potentially-discovered_n_6580912.html	The first archaic Homo from Taiwan	Nature Communications			Article	04 Earth Sciences; 0403 Geology; 16 Studies in Human Society; 1601 Anthropology; 21 History and Archaeology; 2101 Archaeology	Australian National University; Kyoto University; National Museum of Natural Science; National Museum of Nature and Science; Ochanomizu University; Tunghai University; University of Tokyo	2015-01-27	367	https://www.altmetric.com/details/3108711	10.1038/ncomms7037
News story	2015-05-12 14:01:38	Le Figaro		France			The first archaic Homo from Taiwan	Nature Communications			Article	04 Earth Sciences; 0403 Geology; 16 Studies in Human Society; 1601 Anthropology; 21 History and Archaeology; 2101 Archaeology	Australian National University; Kyoto University; National Museum of Natural Science; National Museum of Nature and Science; Ochanomizu University; Tunghai University; University of Tokyo	2015-01-27	367	https://www.altmetric.com/details/3108711	10.1038/ncomms7037
News story	2015-01-27 06:30:00	Science/AAAS	Ancient human jawbone surfaces off coast of Taiwan	United States		http://news.sciencemag.org/archaeology/2015/01/ancient-human-jawbone-surfaces-coast-taiwan	The first archaic Homo from Taiwan	Nature Communications			Article	04 Earth Sciences; 0403 Geology; 16 Studies in Human Society; 1601 Anthropology; 21 History and Archaeology; 2101 Archaeology	Australian National University; Kyoto University; National Museum of Natural Science; National Museum of Nature and Science; Ochanomizu University; Tunghai University; University of Tokyo	2015-01-27	367	https://www.altmetric.com/details/3108711	10.1038/ncomms7037
News story	2015-01-28 18:16:06	UPI.com	Jawbone found by fisherman may belong to unclassified human	United States		http://www.upi.com/Science_News/2015/01/28/Jawbone-found-by-fisherman-may-belong-to-unclassified-human/4631422465187/	The first archaic Homo from Taiwan	Nature Communications			Article	04 Earth Sciences; 0403 Geology; 16 Studies in Human Society; 1601 Anthropology; 21 History and Archaeology; 2101 Archaeology	Australian National University; Kyoto University; National Museum of Natural Science; National Museum of Nature and Science; Ochanomizu University; Tunghai University; University of Tokyo	2015-01-27	367	https://www.altmetric.com/details/3108711	10.1038/ncomms7037
News story	2015-01-27 16:21:16	Yahoo! News	Ancient Human Fossil Could Be New Primitive Species	United States		https://news.yahoo.com/ancient-human-fossil-could-primitive-species-162116273.html	The first archaic Homo from Taiwan	Nature Communications			Article	04 Earth Sciences; 0403 Geology; 16 Studies in Human Society; 1601 Anthropology; 21 History and Archaeology; 2101 Archaeology	Australian National University; Kyoto University; National Museum of Natural Science; National Museum of Nature and Science; Ochanomizu University; Tunghai University; University of Tokyo	2015-01-27	367	https://www.altmetric.com/details/3108711	10.1038/ncomms7037
News story	2015-01-27 18:14:56	ZEIT ONLINE	Evolution: Bis(s) zum Pleistozän	Germany		http://www.zeit.de/wissen/geschichte/2015-01/evolution-hominine-fossil-asien	The first archaic Homo from Taiwan	Nature Communications			Article	04 Earth Sciences; 0403 Geology; 16 Studies in Human Society; 1601 Anthropology; 21 History and Archaeology; 2101 Archaeology	Australian National University; Kyoto University; National Museum of Natural Science; National Museum of Nature and Science; Ochanomizu University; Tunghai University; University of Tokyo	2015-01-27	367	https://www.altmetric.com/details/3108711	10.1038/ncomms7037
News story	2019-05-21 12:05:09	The Atlantic	The Medieval Practices That Reshaped Europe’s Fish	United States		https://www.theatlantic.com/science/archive/2019/05/medieval-people-were-already-ruining-fish/589837/	Fish for the city: meta-analysis of archaeological cod remains and the growth of London's northern trade	Antiquity			Article	21 History and Archaeology; 2101 Archaeology	Museum of London Archaeology; University College London; University of Cambridge; University of Central Lancashire	2015-01-29	26	https://www.altmetric.com/details/4557862	10.1017/s0003598x00101152
News story	2015-03-27 15:30:00	Science/AAAS	Stone-age Italians defleshed their dead	United States		http://news.sciencemag.org/archaeology/2015/03/stone-age-italians-defleshed-their-dead-0	Cleaning the dead: Neolithic ritual processing of human bone at Scaloria Cave, Italy	Antiquity			Article	20 Language, Communication and Culture; 2004 Linguistics; 21 History and Archaeology; 2101 Archaeology	Sapienza University of Rome; University of Bordeaux; University of California, Los Angeles; University of Cambridge	2015-01-30	40	https://www.altmetric.com/details/3609898	10.15184/aqy.2014.35
News story	2015-02-12 03:14:00	ABC.net.au	Oldest twin remains found in Siberia	Australia		http://www.abc.net.au/science/articles/2015/02/12/4178774.htm	Death by twins: a remarkable case of dystocic childbirth in Early Neolithic Siberia	Antiquity			Article	21 History and Archaeology; 2101 Archaeology	Irkutsk State University; University of Alberta; University of Saskatchewan	2015-01-30	109	https://www.altmetric.com/details/3247818	10.15184/aqy.2014.37
News story	2015-02-20 10:17:48	Huffington Post	8000??????? ??????????????????	United States		http://www.huffingtonpost.jp/2015/02/20/earliest-twins_n_6719078.html	Death by twins: a remarkable case of dystocic childbirth in Early Neolithic Siberia	Antiquity			Article	21 History and Archaeology; 2101 Archaeology	Irkutsk State University; University of Alberta; University of Saskatchewan	2015-01-30	109	https://www.altmetric.com/details/3247818	10.15184/aqy.2014.37
News story	2015-02-05 13:41:24	Huffington Post	Ancient Grave In Siberia Yields Earliest Example Of Twins	United States		http://www.huffingtonpost.com/2015/02/05/earliest-twins-siberia_n_6619340.html	Death by twins: a remarkable case of dystocic childbirth in Early Neolithic Siberia	Antiquity			Article	21 History and Archaeology; 2101 Archaeology	Irkutsk State University; University of Alberta; University of Saskatchewan	2015-01-30	109	https://www.altmetric.com/details/3247818	10.15184/aqy.2014.37
News story	2015-02-05 13:31:34	Yahoo! News	Prehistoric Grave May Be Earliest Example of Death During Childbirth	United States		https://news.yahoo.com/prehistoric-grave-may-earliest-example-death-during-childbirth-133134526.html	Death by twins: a remarkable case of dystocic childbirth in Early Neolithic Siberia	Antiquity			Article	21 History and Archaeology; 2101 Archaeology	Irkutsk State University; University of Alberta; University of Saskatchewan	2015-01-30	109	https://www.altmetric.com/details/3247818	10.15184/aqy.2014.37
News story	2015-04-16 12:39:00	USA Today	Ancient mortuary sheds light on early burial rites	United States		http://www.usatoday.com/story/experience/food-and-wine/news-festivals-events/2015/02/22/mortuary-andean-mountain-ancient-chile/23715911/	From bodies to bones: death and mobility in the Lake Titicaca basin, Bolivia	Antiquity			Article	20 Language, Communication and Culture; 2004 Linguistics; 21 History and Archaeology; 2101 Archaeology	Franklin & Marshall College; University of Pittsburgh	2015-01-30	50	https://www.altmetric.com/details/3719372	10.15184/aqy.2014.32
News story	2015-02-20 17:30:00	Scientific American	Light Pollution Puts an End to "Dark and Stormy Night"	United States		http://www.scientificamerican.com/article/light-pollution-puts-an-end-to-dark-and-stormy-night/	Worldwide variations in artificial skyglow	Scientific Reports			Article	21 History and Archaeology; 2101 Archaeology	Complutense University of Madrid; Freie Universität Berlin; Helmholtz Centre Potsdam - GFZ German Research Centre for Geosciences; Leibniz Institute for Astrophysics Potsdam; McMaster University; Morehead State University; National Institute for Public Health and the Environment; Stockholm University; Toyo University; University of Alberta; University of Bremen; University of Calgary; University …	2015-02-12	202	https://www.altmetric.com/details/3544648	10.1038/srep08409
News story	2015-02-20 12:21:43	Yahoo! News	Bright and Stormy Night: Clouds Make Cities Lighter	United States		https://news.yahoo.com/bright-stormy-night-clouds-cities-lighter-122143232.html	Worldwide variations in artificial skyglow	Scientific Reports			Article	21 History and Archaeology; 2101 Archaeology	Complutense University of Madrid; Freie Universität Berlin; Helmholtz Centre Potsdam - GFZ German Research Centre for Geosciences; Leibniz Institute for Astrophysics Potsdam; McMaster University; Morehead State University; National Institute for Public Health and the Environment; Stockholm University; Toyo University; University of Alberta; University of Bremen; University of Calgary; University …	2015-02-12	202	https://www.altmetric.com/details/3544648	10.1038/srep08409
News story	2015-02-24 11:59:55	Daily Mail		United Kingdom			Settlement scaling and increasing returns in an ancient society	Science Advances			Article	21 History and Archaeology; 2101 Archaeology	Santa Fe Institute; University of Colorado Boulder; University of New Mexico; University of North Carolina at Chapel Hill	2015-02-20	178	https://www.altmetric.com/details/3718573	10.1126/sciadv.1400066
News story	2015-02-24 11:37:36	Daily Mail		United Kingdom			Settlement scaling and increasing returns in an ancient society	Science Advances			Article	21 History and Archaeology; 2101 Archaeology	Santa Fe Institute; University of Colorado Boulder; University of New Mexico; University of North Carolina at Chapel Hill	2015-02-20	178	https://www.altmetric.com/details/3718573	10.1126/sciadv.1400066
News story	2015-02-20 08:45:00	Science/AAAS	Ancient and modern cities obeyed same mathematical rule	United States		http://news.sciencemag.org/archaeology/2015/02/ancient-and-modern-cities-obeyed-same-mathematical-rule	Settlement scaling and increasing returns in an ancient society	Science Advances			Article	21 History and Archaeology; 2101 Archaeology	Santa Fe Institute; University of Colorado Boulder; University of New Mexico; University of North Carolina at Chapel Hill	2015-02-20	178	https://www.altmetric.com/details/3718573	10.1126/sciadv.1400066
News story	2015-02-23 14:33:00	SPIEGEL ONLINE	Historische Analyse: Warum große Städte mehr Wohlstand bieten	Germany		http://www.spiegel.de/wissenschaft/mensch/warum-staedte-menschen-mehr-wohlstand-bieten-a-1019722.html	Settlement scaling and increasing returns in an ancient society	Science Advances			Article	21 History and Archaeology; 2101 Archaeology	Santa Fe Institute; University of Colorado Boulder; University of New Mexico; University of North Carolina at Chapel Hill	2015-02-20	178	https://www.altmetric.com/details/3718573	10.1126/sciadv.1400066
News story	2015-02-21 12:43:27	Yahoo! News	History Repeats Itself: Ancient Cities Grew Much Like Modern Ones	United States		https://news.yahoo.com/history-repeats-itself-ancient-cities-grew-much-modern-124327313.html	Settlement scaling and increasing returns in an ancient society	Science Advances			Article	21 History and Archaeology; 2101 Archaeology	Santa Fe Institute; University of Colorado Boulder; University of New Mexico; University of North Carolina at Chapel Hill	2015-02-20	178	https://www.altmetric.com/details/3718573	10.1126/sciadv.1400066
News story	2015-02-27 03:23:25	BBC News	Wheat present in UK 'for 8,000 years'	United Kingdom		http://www.bbc.co.uk/news/science-environment-31648990	Sedimentary DNA from a submerged site reveals wheat in the British Isles 8000 years ago	Science			Article	21 History and Archaeology; 2101 Archaeology	National Oceanography Centre; University of Birmingham; University of Bradford; University of St Andrews; University of Warwick	2015-02-26	380	https://www.altmetric.com/details/3735904	10.1126/science.1261278
News story	2015-02-26 13:00:24	Financial Times	Evidence found of Stone Age wheat trade	United Kingdom		http://www.ft.com/cms/s/0/ce67ab90-bd99-11e4-8cf3-00144feab7de.html	Sedimentary DNA from a submerged site reveals wheat in the British Isles 8000 years ago	Science			Article	21 History and Archaeology; 2101 Archaeology	National Oceanography Centre; University of Birmingham; University of Bradford; University of St Andrews; University of Warwick	2015-02-26	380	https://www.altmetric.com/details/3735904	10.1126/science.1261278
News story	2015-02-27 02:25:00	Los Angeles Times		United States			Sedimentary DNA from a submerged site reveals wheat in the British Isles 8000 years ago	Science			Article	21 History and Archaeology; 2101 Archaeology	National Oceanography Centre; University of Birmingham; University of Bradford; University of St Andrews; University of Warwick	2015-02-26	380	https://www.altmetric.com/details/3735904	10.1126/science.1261278
News story	2015-02-26	Nature	Ancient DNA reveals how wheat came to prehistoric Britain	United Kingdom		http://www.nature.com/news/ancient-dna-reveals-how-wheat-came-to-prehistoric-britain-1.17010	Sedimentary DNA from a submerged site reveals wheat in the British Isles 8000 years ago	Science			Article	21 History and Archaeology; 2101 Archaeology	National Oceanography Centre; University of Birmingham; University of Bradford; University of St Andrews; University of Warwick	2015-02-26	380	https://www.altmetric.com/details/3735904	10.1126/science.1261278
News story	2015-02-26 19:00:00	New Scientist	Britons may have imported wheat long before farming it	United Kingdom		http://www.newscientist.com/article/dn27044-britons-may-have-imported-wheat-long-before-farming-it.html	Sedimentary DNA from a submerged site reveals wheat in the British Isles 8000 years ago	Science			Article	21 History and Archaeology; 2101 Archaeology	National Oceanography Centre; University of Birmingham; University of Bradford; University of St Andrews; University of Warwick	2015-02-26	380	https://www.altmetric.com/details/3735904	10.1126/science.1261278
News story	2015-02-26 07:15:00	Science/AAAS	DNA recovered from underwater British site may rewrite history of farming in Europe	United States		http://news.sciencemag.org/archaeology/2015/02/dna-recovered-underwater-british-site-may-rewrite-history-farming-europe	Sedimentary DNA from a submerged site reveals wheat in the British Isles 8000 years ago	Science			Article	21 History and Archaeology; 2101 Archaeology	National Oceanography Centre; University of Birmingham; University of Bradford; University of St Andrews; University of Warwick	2015-02-26	380	https://www.altmetric.com/details/3735904	10.1126/science.1261278
News story	2015-02-26 22:25:00	Scientific American	Britain Imported Wheat 2,000 Years Before Growing It	United States		http://www.scientificamerican.com/podcast/episode/britain-imported-wheat-2-000-years-before-growing-it/	Sedimentary DNA from a submerged site reveals wheat in the British Isles 8000 years ago	Science			Article	21 History and Archaeology; 2101 Archaeology	National Oceanography Centre; University of Birmingham; University of Bradford; University of St Andrews; University of Warwick	2015-02-26	380	https://www.altmetric.com/details/3735904	10.1126/science.1261278
News story	2017-04-26 06:00:29	The Guardian	The first Brexit: Submerged landscapes of the North Sea and Channel	United Kingdom		https://www.theguardian.com/science/2017/apr/26/the-first-brexit-submerged-landscapes-of-the-north-sea-and-channel?alm_mvr=0	Sedimentary DNA from a submerged site reveals wheat in the British Isles 8000 years ago	Science			Article	21 History and Archaeology; 2101 Archaeology	National Oceanography Centre; University of Birmingham; University of Bradford; University of St Andrews; University of Warwick	2015-02-26	380	https://www.altmetric.com/details/3735904	10.1126/science.1261278
News story	2015-02-26 19:00:00	The Independent		United Kingdom			Sedimentary DNA from a submerged site reveals wheat in the British Isles 8000 years ago	Science			Article	21 History and Archaeology; 2101 Archaeology	National Oceanography Centre; University of Birmingham; University of Bradford; University of St Andrews; University of Warwick	2015-02-26	380	https://www.altmetric.com/details/3735904	10.1126/science.1261278
News story	2015-02-26 19:00:00	The Independent		United Kingdom			Sedimentary DNA from a submerged site reveals wheat in the British Isles 8000 years ago	Science			Article	21 History and Archaeology; 2101 Archaeology	National Oceanography Centre; University of Birmingham; University of Bradford; University of St Andrews; University of Warwick	2015-02-26	380	https://www.altmetric.com/details/3735904	10.1126/science.1261278
News story	2021-07-02 09:00:31	New York Times	The Maori Vision of Antarctica’s Future	United States		http://ct.moreover.com/?a=45294394750&p=1pl&v=1&x=xwHUAhs6bqdyznwcMeIKyg	Subpolar settlement in South Polynesia	Antiquity			Article	21 History and Archaeology; 2101 Archaeology	Australian National University	2015-03-10	55	https://www.altmetric.com/details/8453612	10.1017/s0003598x00114930
News story	2021-07-09 23:00:00	The Independent		United Kingdom			Subpolar settlement in South Polynesia	Antiquity			Article	21 History and Archaeology; 2101 Archaeology	Australian National University	2015-03-10	55	https://www.altmetric.com/details/8453612	10.1017/s0003598x00114930
News story	2015-03-13 00:54:00	ABC.net.au	Teeth reveal humans were early rainforest-dwellers	Australia		http://www.abc.net.au/science/articles/2015/03/13/4197072.htm	Direct evidence for human reliance on rainforest resources in late Pleistocene Sri Lanka	Science			Article	06 Biological Sciences; 0602 Ecology; 21 History and Archaeology; 2101 Archaeology	Department of Archaeology; University of Bradford; University of Oxford	2015-03-12	256	https://www.altmetric.com/details/3781764	10.1126/science.aaa1230
News story	2015-03-12 18:01:39	Daily Mail		United Kingdom			Direct evidence for human reliance on rainforest resources in late Pleistocene Sri Lanka	Science			Article	06 Biological Sciences; 0602 Ecology; 21 History and Archaeology; 2101 Archaeology	Department of Archaeology; University of Bradford; University of Oxford	2015-03-12	256	https://www.altmetric.com/details/3781764	10.1126/science.aaa1230
News story	2015-03-12 18:00:42	Daily Mail		United Kingdom			Direct evidence for human reliance on rainforest resources in late Pleistocene Sri Lanka	Science			Article	06 Biological Sciences; 0602 Ecology; 21 History and Archaeology; 2101 Archaeology	Department of Archaeology; University of Bradford; University of Oxford	2015-03-12	256	https://www.altmetric.com/details/3781764	10.1126/science.aaa1230
News story	2015-03-12 19:30:00	Discovery News	China's Rover Reveals a Surprisingly Complex Moon	United States		http://news.discovery.com/space/chinas-rover-reveals-a-surprisingly-complex-moon-150312.htm	Direct evidence for human reliance on rainforest resources in late Pleistocene Sri Lanka	Science			Article	06 Biological Sciences; 0602 Ecology; 21 History and Archaeology; 2101 Archaeology	Department of Archaeology; University of Bradford; University of Oxford	2015-03-12	256	https://www.altmetric.com/details/3781764	10.1126/science.aaa1230
News story	2015-03-12 19:57:18	Reuters		United States			Direct evidence for human reliance on rainforest resources in late Pleistocene Sri Lanka	Science			Article	06 Biological Sciences; 0602 Ecology; 21 History and Archaeology; 2101 Archaeology	Department of Archaeology; University of Bradford; University of Oxford	2015-03-12	256	https://www.altmetric.com/details/3781764	10.1126/science.aaa1230
News story	2015-03-17 14:54:00	Scientific American	Human Remains Double Known Rainforest Occupation Time	United States		http://www.scientificamerican.com/podcast/episode/human-remains-double-known-rainforest-occupation-time/?utm_source=feedburner&utm_medium=feed&utm_campaign=Feed%3A+basic-science+%28Topic%3A+More+Science%29	Direct evidence for human reliance on rainforest resources in late Pleistocene Sri Lanka	Science			Article	06 Biological Sciences; 0602 Ecology; 21 History and Archaeology; 2101 Archaeology	Department of Archaeology; University of Bradford; University of Oxford	2015-03-12	256	https://www.altmetric.com/details/3781764	10.1126/science.aaa1230
News story	2015-03-12 18:00:00	Thomson Reuters Foundation	Ancient teeth reveal early human entry into rainforests	United Kingdom		http://www.trust.org/item/20150312180033-qsgs1/	Direct evidence for human reliance on rainforest resources in late Pleistocene Sri Lanka	Science			Article	06 Biological Sciences; 0602 Ecology; 21 History and Archaeology; 2101 Archaeology	Department of Archaeology; University of Bradford; University of Oxford	2015-03-12	256	https://www.altmetric.com/details/3781764	10.1126/science.aaa1230
News story	2015-03-13 15:44:58	UPI.com	Early humans took to the rainforests sooner than previously thought	United States		http://www.upi.com/Science_News/2015/03/13/Early-humans-took-to-the-rainforests-sooner-than-previously-thought/2301426257972/	Direct evidence for human reliance on rainforest resources in late Pleistocene Sri Lanka	Science			Article	06 Biological Sciences; 0602 Ecology; 21 History and Archaeology; 2101 Archaeology	Department of Archaeology; University of Bradford; University of Oxford	2015-03-12	256	https://www.altmetric.com/details/3781764	10.1126/science.aaa1230
News story	2015-03-12 18:20:15	Yahoo! News	The Moon's History Is Surprisingly Complex, Chinese Rover Finds	United States		https://news.yahoo.com/moons-history-surprisingly-complex-chinese-rover-finds-182015246.html	Direct evidence for human reliance on rainforest resources in late Pleistocene Sri Lanka	Science			Article	06 Biological Sciences; 0602 Ecology; 21 History and Archaeology; 2101 Archaeology	Department of Archaeology; University of Bradford; University of Oxford	2015-03-12	256	https://www.altmetric.com/details/3781764	10.1126/science.aaa1230
News story	2015-03-18 08:45:46	Corriere della Sera	Trieste: scoperto il primo nucleo della Tergeste romana	Italy		http://www.corriere.it/scienze_e_tecnologie/15_marzo_17/trieste-tergeste-romana-archeologia-544f19f4-ccaf-11e4-a3cb-3e7ff6d232c1.shtml	Early Roman military fortifications and the origin of Trieste, Italy	Proceedings of the National Academy of Sciences of the United States of America			Article	20 Language, Communication and Culture; 2005 Literary Studies; 21 History and Archaeology; 2101 Archaeology	Enrico Fermi Center for Study and Research; International Centre for Theoretical Physics; Slovenian Academy of Sciences and Arts; University of Trieste; University of Udine; University of Wollongong	2015-03-16	118	https://www.altmetric.com/details/3795799	10.1073/pnas.1419175112
News story	2015-03-17 10:36:03	SPIEGEL ONLINE	Triest: Vermutlich ältestes Römerlager Italiens entdeckt	Germany		http://www.spiegel.de/wissenschaft/mensch/triest-vermutlich-aeltestes-roemerlager-italiens-entdeckt-a-1023906.html	Early Roman military fortifications and the origin of Trieste, Italy	Proceedings of the National Academy of Sciences of the United States of America			Article	20 Language, Communication and Culture; 2005 Literary Studies; 21 History and Archaeology; 2101 Archaeology	Enrico Fermi Center for Study and Research; International Centre for Theoretical Physics; Slovenian Academy of Sciences and Arts; University of Trieste; University of Udine; University of Wollongong	2015-03-16	118	https://www.altmetric.com/details/3795799	10.1073/pnas.1419175112
News story	2015-03-17 12:05:06	Yahoo! News	Oldest Roman Fort Protected Soldiers from 'Infamous Pirates'	United States		https://news.yahoo.com/oldest-roman-fort-protected-soldiers-infamous-pirates-120506251.html	Early Roman military fortifications and the origin of Trieste, Italy	Proceedings of the National Academy of Sciences of the United States of America			Article	20 Language, Communication and Culture; 2005 Literary Studies; 21 History and Archaeology; 2101 Archaeology	Enrico Fermi Center for Study and Research; International Centre for Theoretical Physics; Slovenian Academy of Sciences and Arts; University of Trieste; University of Udine; University of Wollongong	2015-03-16	118	https://www.altmetric.com/details/3795799	10.1073/pnas.1419175112
News story	2015-03-23 19:00:00	New Scientist	Jungle festivals led to first Mayan cities	United Kingdom		http://www.newscientist.com/article/dn27225-jungle-festivals-led-to-first-mayan-cities.html	Development of sedentary communities in the Maya lowlands: Coexisting mobile groups and public ceremonies at Ceibal, Guatemala	Proceedings of the National Academy of Sciences of the United States of America			Article	21 History and Archaeology; 2101 Archaeology	Ibaraki University; Naruto University of Education; The Graduate University for Advanced Studies, SOKENDAI; University of Arizona; University of California System	2015-03-23	80	https://www.altmetric.com/details/3824702	10.1073/pnas.1501212112
News story	2015-03-26 22:22:30	CBC	Alberta camel-hunting site points to mysterious prehistoric people	Canada		http://www.cbc.ca/news/technology/alberta-camel-hunting-site-points-to-mysterious-prehistoric-people-1.3011090	Late Pleistocene horse and camel hunting at the southern margin of the ice-free corridor: Reassessing the age of Wally’s Beach, Canada	Proceedings of the National Academy of Sciences of the United States of America			Article	21 History and Archaeology; 2101 Archaeology	Aarhus University; Texas A&M University; University of Calgary	2015-03-23	138	https://www.altmetric.com/details/3824612	10.1073/pnas.1420650112
News story	2020-01-03 09:36:46	Yahoo! News	How the extinction of ice age mammals may have forced us to invent civilisation	United States		http://ct.moreover.com/?a=41043682145&p=1pl&v=1&x=Ww1ID4H6h3U4wwsGW5uR9g	Late Pleistocene horse and camel hunting at the southern margin of the ice-free corridor: Reassessing the age of Wally’s Beach, Canada	Proceedings of the National Academy of Sciences of the United States of America			Article	21 History and Archaeology; 2101 Archaeology	Aarhus University; Texas A&M University; University of Calgary	2015-03-23	138	https://www.altmetric.com/details/3824612	10.1073/pnas.1420650112
News story	2015-04-16 10:45:57	Daily Mail		United Kingdom			Flavouring food: the contribution of chimpanzee behaviour to the understanding of Neanderthal calculus composition and plant use in Neanderthal diets	Antiquity			Article	20 Language, Communication and Culture; 2004 Linguistics; 21 History and Archaeology; 2101 Archaeology	National Museum of Natural History; University of Neuchâtel; University of Oxford	2015-04-08	47	https://www.altmetric.com/details/3899073	10.15184/aqy.2014.7
News story	2015-04-18 21:11:44	Huffington Post	Neanderthal Study Argues The Original Paleo Diet Included Flavorful Herbs	United States		http://www.huffingtonpost.com/2015/04/17/neanderthal-herbs_n_7090054.html	Flavouring food: the contribution of chimpanzee behaviour to the understanding of Neanderthal calculus composition and plant use in Neanderthal diets	Antiquity			Article	20 Language, Communication and Culture; 2004 Linguistics; 21 History and Archaeology; 2101 Archaeology	National Museum of Natural History; University of Neuchâtel; University of Oxford	2015-04-08	47	https://www.altmetric.com/details/3899073	10.15184/aqy.2014.7
News story	2015-04-15 15:00:00	New Scientist	Neanderthal chefs may have spiced up menus with wild herbs	United Kingdom		http://www.newscientist.com/article/mg22630174.600-neanderthal-chefs-may-have-spiced-up-menus-with-wild-herbs.html	Flavouring food: the contribution of chimpanzee behaviour to the understanding of Neanderthal calculus composition and plant use in Neanderthal diets	Antiquity			Article	20 Language, Communication and Culture; 2004 Linguistics; 21 History and Archaeology; 2101 Archaeology	National Museum of Natural History; University of Neuchâtel; University of Oxford	2015-04-08	47	https://www.altmetric.com/details/3899073	10.15184/aqy.2014.7
News story	2015-05-08 14:02:00	Discovery News	Ransacked Roman Temple Has Hidden Medieval Secrets	United States		http://news.discovery.com/history/archaeology/ransacked-roman-temple-has-hidden-medieval-secrets-150508.htm	The archaeology of conflict-damaged sites: Hosn Niha in the Biqa? Valley, Lebanon	Antiquity			Article	21 History and Archaeology; 2101 Archaeology	American University of Beirut; University of Leicester	2015-04-08	31	https://www.altmetric.com/details/3910038	10.15184/aqy.2015.4
News story	2015-05-08 12:29:39	Yahoo! News	'Ransacked' Roman Temple Has Hidden Medieval Secrets	United States		https://news.yahoo.com/ransacked-roman-temple-hidden-medieval-secrets-122939358.html	The archaeology of conflict-damaged sites: Hosn Niha in the Biqa? Valley, Lebanon	Antiquity			Article	21 History and Archaeology; 2101 Archaeology	American University of Beirut; University of Leicester	2015-04-08	31	https://www.altmetric.com/details/3910038	10.15184/aqy.2015.4
News story	2020-02-14 19:15:00	Discover Magazine	Archaeologists Have Long Sought — But Never Found — The Very First Wheel	United States		http://ct.moreover.com/?a=41386330642&p=1pl&v=1&x=4ZQUMAV-bczDJmKN77jT0A	Catacomb culture wagons of the Eurasian steppes	Antiquity			Article	21 History and Archaeology; 2101 Archaeology		2015-04-14	19	https://www.altmetric.com/details/76088943	10.1017/s0003598x00101061
News story	2015-04-27 01:53:00	ABC.net.au	Did modern humans wipe out the Neanderthals in Europe?	Australia		http://www.abc.net.au/science/articles/2015/04/27/4224475.htm	The makers of the Protoaurignacian and implications for Neandertal extinction	Science			Article	21 History and Archaeology; 2101 Archaeology	Istituto di Fisiologia Clinica; Max Planck Institute for Evolutionary Anthropology; University of Ferrara; University of Genoa; University of Turin	2015-04-23	275	https://www.altmetric.com/details/3936265	10.1126/science.aaa2773
News story	2015-04-27 13:23:48	Daily Mail		United Kingdom			The makers of the Protoaurignacian and implications for Neandertal extinction	Science			Article	21 History and Archaeology; 2101 Archaeology	Istituto di Fisiologia Clinica; Max Planck Institute for Evolutionary Anthropology; University of Ferrara; University of Genoa; University of Turin	2015-04-23	275	https://www.altmetric.com/details/3936265	10.1126/science.aaa2773
News story	2015-04-24 02:39:17	NBC News	Fossils Suggest Humans Played Role in Neanderthals' End	United States		http://www.nbcnews.com/science/science-news/fossils-suggest-humans-played-role-neanderthals-end-n347426	The makers of the Protoaurignacian and implications for Neandertal extinction	Science			Article	21 History and Archaeology; 2101 Archaeology	Istituto di Fisiologia Clinica; Max Planck Institute for Evolutionary Anthropology; University of Ferrara; University of Genoa; University of Turin	2015-04-23	275	https://www.altmetric.com/details/3936265	10.1126/science.aaa2773
News story	2015-04-28	New York Times	Teeth Tell of Earlier Trek to Europe by Humans	United States		http://www.nytimes.com/2015/04/28/science/teeth-tell-of-earlier-trek-to-europe-by-humans.html	The makers of the Protoaurignacian and implications for Neandertal extinction	Science			Article	21 History and Archaeology; 2101 Archaeology	Istituto di Fisiologia Clinica; Max Planck Institute for Evolutionary Anthropology; University of Ferrara; University of Genoa; University of Turin	2015-04-23	275	https://www.altmetric.com/details/3936265	10.1126/science.aaa2773
News story	2015-04-23 06:00:00	Science/AAAS	Sophisticated tools may have spelled doom for Neandertals	United States		http://news.sciencemag.org/archaeology/2015/04/sophisticated-tools-may-have-spelled-doom-neandertals	The makers of the Protoaurignacian and implications for Neandertal extinction	Science			Article	21 History and Archaeology; 2101 Archaeology	Istituto di Fisiologia Clinica; Max Planck Institute for Evolutionary Anthropology; University of Ferrara; University of Genoa; University of Turin	2015-04-23	275	https://www.altmetric.com/details/3936265	10.1126/science.aaa2773
News story	2015-04-24 10:04:13	SPIEGEL ONLINE	Aussterben des Neandertalers: Milchzähne überführen den Übeltäter	Germany		http://www.spiegel.de/wissenschaft/mensch/aussterben-des-neandertalers-mensch-soll-ursache-sein-a-1030381.html	The makers of the Protoaurignacian and implications for Neandertal extinction	Science			Article	21 History and Archaeology; 2101 Archaeology	Istituto di Fisiologia Clinica; Max Planck Institute for Evolutionary Anthropology; University of Ferrara; University of Genoa; University of Turin	2015-04-23	275	https://www.altmetric.com/details/3936265	10.1126/science.aaa2773
News story	2015-05-19 04:00:00	EurekAlert!	Most European men descend from a handful of Bronze Age forefathers	United States		http://www.eurekalert.org/pub_releases/2015-05/uol-mem051815.php	Large-scale recent expansion of European patrilineages shown by population resequencing	Nature Communications			Article	06 Biological Sciences; 0604 Genetics; 21 History and Archaeology; 2101 Archaeology	Bo?aziçi University; Complutense University of Madrid; Leiden University Medical Center; Ministry of Health; Norwegian Institute of Public Health; Royal College of Surgeons in Ireland; University of Belgrade; University of Ferrara; University of Helsinki; University of Leicester; University of North Texas Health Science Center; University of Oulu; University of Oxford; University of Rome Tor Verg…	2015-05-19	279	https://www.altmetric.com/details/4010777	10.1038/ncomms8152
News story	2015-05-20 17:12:03	BBC News	Oldest tools pre-date first humans	United Kingdom		http://www.bbc.co.uk/news/science-environment-32804177	3.3-million-year-old stone tools from Lomekwi 3, West Turkana, Kenya	Nature			Article	04 Earth Sciences; 0403 Geology; 21 History and Archaeology; 2101 Archaeology	French National Centre for Scientific Research; Institute of Paleoprimatology Human Paleontology Evolution and Paleoenvironments; Institut National de Recherches Archéologiques Préventives; Laboratoire de Préhistoire et Technologie; Laboratoire Méditerranéen de Préhistoire Europe Afrique; Lamont-Doherty Earth Observatory; National Museums of Kenya; Rutgers, The State University of New Jersey; Set…	2015-05-20	1635	https://www.altmetric.com/details/4024252	10.1038/nature14464
News story	2015-05-20 18:07:44	CBC	Scientists find stone tools older than human branch of evolutionary tree	Canada		http://www.cbc.ca/news/technology/oldest-stone-tools-pre-date-homo-genus-1.3080763	3.3-million-year-old stone tools from Lomekwi 3, West Turkana, Kenya	Nature			Article	04 Earth Sciences; 0403 Geology; 21 History and Archaeology; 2101 Archaeology	French National Centre for Scientific Research; Institute of Paleoprimatology Human Paleontology Evolution and Paleoenvironments; Institut National de Recherches Archéologiques Préventives; Laboratoire de Préhistoire et Technologie; Laboratoire Méditerranéen de Préhistoire Europe Afrique; Lamont-Doherty Earth Observatory; National Museums of Kenya; Rutgers, The State University of New Jersey; Set…	2015-05-20	1635	https://www.altmetric.com/details/4024252	10.1038/nature14464
News story	2015-05-21 02:08:49	CNN News	First tools much older than previously thought	United States		http://www.cnn.com/2015/05/20/africa/kenya-oldest-stone-tools-discovered/index.html	3.3-million-year-old stone tools from Lomekwi 3, West Turkana, Kenya	Nature			Article	04 Earth Sciences; 0403 Geology; 21 History and Archaeology; 2101 Archaeology	French National Centre for Scientific Research; Institute of Paleoprimatology Human Paleontology Evolution and Paleoenvironments; Institut National de Recherches Archéologiques Préventives; Laboratoire de Préhistoire et Technologie; Laboratoire Méditerranéen de Préhistoire Europe Afrique; Lamont-Doherty Earth Observatory; National Museums of Kenya; Rutgers, The State University of New Jersey; Set…	2015-05-20	1635	https://www.altmetric.com/details/4024252	10.1038/nature14464
News story	2020-08-04 21:45:00	Discover Magazine	'What's the Coolest Thing You've Ever Found?' Real Archaeologists Share Their Favorite Finds	United States		http://ct.moreover.com/?a=42762671297&p=1pl&v=1&x=L49E0_8KIBQkbjCrKkGwuw	3.3-million-year-old stone tools from Lomekwi 3, West Turkana, Kenya	Nature			Article	04 Earth Sciences; 0403 Geology; 21 History and Archaeology; 2101 Archaeology	French National Centre for Scientific Research; Institute of Paleoprimatology Human Paleontology Evolution and Paleoenvironments; Institut National de Recherches Archéologiques Préventives; Laboratoire de Préhistoire et Technologie; Laboratoire Méditerranéen de Préhistoire Europe Afrique; Lamont-Doherty Earth Observatory; National Museums of Kenya; Rutgers, The State University of New Jersey; Set…	2015-05-20	1635	https://www.altmetric.com/details/4024252	10.1038/nature14464
News story	2019-08-30 21:10:03	Discover Magazine	The Australopiths: Our Ancient, Ape-like Forefathers - The Crux	United States		http://blogs.discovermagazine.com/crux/?p=12990	3.3-million-year-old stone tools from Lomekwi 3, West Turkana, Kenya	Nature			Article	04 Earth Sciences; 0403 Geology; 21 History and Archaeology; 2101 Archaeology	French National Centre for Scientific Research; Institute of Paleoprimatology Human Paleontology Evolution and Paleoenvironments; Institut National de Recherches Archéologiques Préventives; Laboratoire de Préhistoire et Technologie; Laboratoire Méditerranéen de Préhistoire Europe Afrique; Lamont-Doherty Earth Observatory; National Museums of Kenya; Rutgers, The State University of New Jersey; Set…	2015-05-20	1635	https://www.altmetric.com/details/4024252	10.1038/nature14464
News story	2018-07-11 17:00:35	Discover Magazine	Were Hominins In China 2.1 Million Years Ago?	United States		http://blogs.discovermagazine.com/deadthings/?p=2624	3.3-million-year-old stone tools from Lomekwi 3, West Turkana, Kenya	Nature			Article	04 Earth Sciences; 0403 Geology; 21 History and Archaeology; 2101 Archaeology	French National Centre for Scientific Research; Institute of Paleoprimatology Human Paleontology Evolution and Paleoenvironments; Institut National de Recherches Archéologiques Préventives; Laboratoire de Préhistoire et Technologie; Laboratoire Méditerranéen de Préhistoire Europe Afrique; Lamont-Doherty Earth Observatory; National Museums of Kenya; Rutgers, The State University of New Jersey; Set…	2015-05-20	1635	https://www.altmetric.com/details/4024252	10.1038/nature14464
News story	2015-07-08 01:41:00	El Mundo	Científicos españoles denuncian un caso de falta de rigor en 'Nature'	Spain		http://www.elmundo.es/ciencia/2015/07/08/559c2952e2704e8d098b45a5.html	3.3-million-year-old stone tools from Lomekwi 3, West Turkana, Kenya	Nature			Article	04 Earth Sciences; 0403 Geology; 21 History and Archaeology; 2101 Archaeology	French National Centre for Scientific Research; Institute of Paleoprimatology Human Paleontology Evolution and Paleoenvironments; Institut National de Recherches Archéologiques Préventives; Laboratoire de Préhistoire et Technologie; Laboratoire Méditerranéen de Préhistoire Europe Afrique; Lamont-Doherty Earth Observatory; National Museums of Kenya; Rutgers, The State University of New Jersey; Set…	2015-05-20	1635	https://www.altmetric.com/details/4024252	10.1038/nature14464
News story	2015-05-20 16:39:43	El País	Las herramientas de piedra más antiguas no son humanas	Spain		http://elpais.com/elpais/2015/05/20/ciencia/1432137026_404972.html	3.3-million-year-old stone tools from Lomekwi 3, West Turkana, Kenya	Nature			Article	04 Earth Sciences; 0403 Geology; 21 History and Archaeology; 2101 Archaeology	French National Centre for Scientific Research; Institute of Paleoprimatology Human Paleontology Evolution and Paleoenvironments; Institut National de Recherches Archéologiques Préventives; Laboratoire de Préhistoire et Technologie; Laboratoire Méditerranéen de Préhistoire Europe Afrique; Lamont-Doherty Earth Observatory; National Museums of Kenya; Rutgers, The State University of New Jersey; Set…	2015-05-20	1635	https://www.altmetric.com/details/4024252	10.1038/nature14464
News story	2015-05-20 17:03:00	Le Monde		France			3.3-million-year-old stone tools from Lomekwi 3, West Turkana, Kenya	Nature			Article	04 Earth Sciences; 0403 Geology; 21 History and Archaeology; 2101 Archaeology	French National Centre for Scientific Research; Institute of Paleoprimatology Human Paleontology Evolution and Paleoenvironments; Institut National de Recherches Archéologiques Préventives; Laboratoire de Préhistoire et Technologie; Laboratoire Méditerranéen de Préhistoire Europe Afrique; Lamont-Doherty Earth Observatory; National Museums of Kenya; Rutgers, The State University of New Jersey; Set…	2015-05-20	1635	https://www.altmetric.com/details/4024252	10.1038/nature14464
News story	2015-05-20 21:25:00	Los Angeles Times		United States			3.3-million-year-old stone tools from Lomekwi 3, West Turkana, Kenya	Nature			Article	04 Earth Sciences; 0403 Geology; 21 History and Archaeology; 2101 Archaeology	French National Centre for Scientific Research; Institute of Paleoprimatology Human Paleontology Evolution and Paleoenvironments; Institut National de Recherches Archéologiques Préventives; Laboratoire de Préhistoire et Technologie; Laboratoire Méditerranéen de Préhistoire Europe Afrique; Lamont-Doherty Earth Observatory; National Museums of Kenya; Rutgers, The State University of New Jersey; Set…	2015-05-20	1635	https://www.altmetric.com/details/4024252	10.1038/nature14464
News story	2019-06-25 11:53:36	MSN	These monkeys are 3,000 years into their own 'Stone Age'	United States		https://www.msn.com/en-ae/news/techandscience/these-monkeys-are-3000-years-into-their-own-stone-age/ar-AADoGx0?srcref=rss	3.3-million-year-old stone tools from Lomekwi 3, West Turkana, Kenya	Nature			Article	04 Earth Sciences; 0403 Geology; 21 History and Archaeology; 2101 Archaeology	French National Centre for Scientific Research; Institute of Paleoprimatology Human Paleontology Evolution and Paleoenvironments; Institut National de Recherches Archéologiques Préventives; Laboratoire de Préhistoire et Technologie; Laboratoire Méditerranéen de Préhistoire Europe Afrique; Lamont-Doherty Earth Observatory; National Museums of Kenya; Rutgers, The State University of New Jersey; Set…	2015-05-20	1635	https://www.altmetric.com/details/4024252	10.1038/nature14464
News story	2019-06-19 23:21:19	MSN	The oldest artifacts ever discovered	United States		https://www.msn.com/en-ca/news/world/15-of-the-oldest-artifacts-ever-discovered/ss-AAD6Ht3?li=AAggFp4&srcref=rss	3.3-million-year-old stone tools from Lomekwi 3, West Turkana, Kenya	Nature			Article	04 Earth Sciences; 0403 Geology; 21 History and Archaeology; 2101 Archaeology	French National Centre for Scientific Research; Institute of Paleoprimatology Human Paleontology Evolution and Paleoenvironments; Institut National de Recherches Archéologiques Préventives; Laboratoire de Préhistoire et Technologie; Laboratoire Méditerranéen de Préhistoire Europe Afrique; Lamont-Doherty Earth Observatory; National Museums of Kenya; Rutgers, The State University of New Jersey; Set…	2015-05-20	1635	https://www.altmetric.com/details/4024252	10.1038/nature14464
News story	2019-06-24 15:10:07	National Geographic	These monkeys are 3,000 years into their own 'Stone Age'	United States		https://www.nationalgeographic.com/science/2019/06/capuchin-monkeys-used-stone-tools-3000-years-oldest-outside-africa/	3.3-million-year-old stone tools from Lomekwi 3, West Turkana, Kenya	Nature			Article	04 Earth Sciences; 0403 Geology; 21 History and Archaeology; 2101 Archaeology	French National Centre for Scientific Research; Institute of Paleoprimatology Human Paleontology Evolution and Paleoenvironments; Institut National de Recherches Archéologiques Préventives; Laboratoire de Préhistoire et Technologie; Laboratoire Méditerranéen de Préhistoire Europe Afrique; Lamont-Doherty Earth Observatory; National Museums of Kenya; Rutgers, The State University of New Jersey; Set…	2015-05-20	1635	https://www.altmetric.com/details/4024252	10.1038/nature14464
News story	2015-05-20 17:00:00	National Geographic	Wrong Turn Leads to Discovery of Oldest Stone Tools	United States		http://news.nationalgeographic.com/2015/05/150520-oldest-stone-tools-discovery-harmand-archaeology	3.3-million-year-old stone tools from Lomekwi 3, West Turkana, Kenya	Nature			Article	04 Earth Sciences; 0403 Geology; 21 History and Archaeology; 2101 Archaeology	French National Centre for Scientific Research; Institute of Paleoprimatology Human Paleontology Evolution and Paleoenvironments; Institut National de Recherches Archéologiques Préventives; Laboratoire de Préhistoire et Technologie; Laboratoire Méditerranéen de Préhistoire Europe Afrique; Lamont-Doherty Earth Observatory; National Museums of Kenya; Rutgers, The State University of New Jersey; Set…	2015-05-20	1635	https://www.altmetric.com/details/4024252	10.1038/nature14464
News story	2019-06-03 19:30:59	New Scientist	Tool-use became widespread 10,000 years earlier than we thought	United Kingdom		https://www.newscientist.com/article/2205065-tool-use-became-widespread-10000-years-earlier-than-we-thought/	3.3-million-year-old stone tools from Lomekwi 3, West Turkana, Kenya	Nature			Article	04 Earth Sciences; 0403 Geology; 21 History and Archaeology; 2101 Archaeology	French National Centre for Scientific Research; Institute of Paleoprimatology Human Paleontology Evolution and Paleoenvironments; Institut National de Recherches Archéologiques Préventives; Laboratoire de Préhistoire et Technologie; Laboratoire Méditerranéen de Préhistoire Europe Afrique; Lamont-Doherty Earth Observatory; National Museums of Kenya; Rutgers, The State University of New Jersey; Set…	2015-05-20	1635	https://www.altmetric.com/details/4024252	10.1038/nature14464
News story	2017-09-27 16:00:00	New Scientist	Bare bones: Five human ancestors known only from a few fossils	United Kingdom		https://www.newscientist.com/article/2148747-bare-bones-five-human-ancestors-known-only-from-a-few-fossils/?campaign_id=RSS%7CNSNS-	3.3-million-year-old stone tools from Lomekwi 3, West Turkana, Kenya	Nature			Article	04 Earth Sciences; 0403 Geology; 21 History and Archaeology; 2101 Archaeology	French National Centre for Scientific Research; Institute of Paleoprimatology Human Paleontology Evolution and Paleoenvironments; Institut National de Recherches Archéologiques Préventives; Laboratoire de Préhistoire et Technologie; Laboratoire Méditerranéen de Préhistoire Europe Afrique; Lamont-Doherty Earth Observatory; National Museums of Kenya; Rutgers, The State University of New Jersey; Set…	2015-05-20	1635	https://www.altmetric.com/details/4024252	10.1038/nature14464
News story	2017-09-04 10:13:00	New Scientist	It took these monkeys just 13 years to learn how to crack nuts	United Kingdom		https://www.newscientist.com/article/2146141-it-took-these-monkeys-just-13-years-to-learn-how-to-crack-nuts/?campaign_id=RSS%7CNSNS-	3.3-million-year-old stone tools from Lomekwi 3, West Turkana, Kenya	Nature			Article	04 Earth Sciences; 0403 Geology; 21 History and Archaeology; 2101 Archaeology	French National Centre for Scientific Research; Institute of Paleoprimatology Human Paleontology Evolution and Paleoenvironments; Institut National de Recherches Archéologiques Préventives; Laboratoire de Préhistoire et Technologie; Laboratoire Méditerranéen de Préhistoire Europe Afrique; Lamont-Doherty Earth Observatory; National Museums of Kenya; Rutgers, The State University of New Jersey; Set…	2015-05-20	1635	https://www.altmetric.com/details/4024252	10.1038/nature14464
News story	2015-05-21	New York Times	Stone Tools From Kenya Are Oldest Yet Discovered	United States		http://www.nytimes.com/2015/05/21/science/stone-tools-from-kenya-are-oldest-yet-discovered.html	3.3-million-year-old stone tools from Lomekwi 3, West Turkana, Kenya	Nature			Article	04 Earth Sciences; 0403 Geology; 21 History and Archaeology; 2101 Archaeology	French National Centre for Scientific Research; Institute of Paleoprimatology Human Paleontology Evolution and Paleoenvironments; Institut National de Recherches Archéologiques Préventives; Laboratoire de Préhistoire et Technologie; Laboratoire Méditerranéen de Préhistoire Europe Afrique; Lamont-Doherty Earth Observatory; National Museums of Kenya; Rutgers, The State University of New Jersey; Set…	2015-05-20	1635	https://www.altmetric.com/details/4024252	10.1038/nature14464
News story	2015-05-21 20:09:27	Newsweek	World's Oldest Stone Tools, Predating Modern Humans, Discovered in Kenya	United States		http://europe.newsweek.com/worlds-oldest-stone-tools-predating-modern-humans-discovered-327609	3.3-million-year-old stone tools from Lomekwi 3, West Turkana, Kenya	Nature			Article	04 Earth Sciences; 0403 Geology; 21 History and Archaeology; 2101 Archaeology	French National Centre for Scientific Research; Institute of Paleoprimatology Human Paleontology Evolution and Paleoenvironments; Institut National de Recherches Archéologiques Préventives; Laboratoire de Préhistoire et Technologie; Laboratoire Méditerranéen de Préhistoire Europe Afrique; Lamont-Doherty Earth Observatory; National Museums of Kenya; Rutgers, The State University of New Jersey; Set…	2015-05-20	1635	https://www.altmetric.com/details/4024252	10.1038/nature14464
News story	2015-05-20 23:49:00	NPR	Chipping Away At The Mystery Of The Oldest Tools Ever Found	United States		http://www.nprberlin.de/post/chipping-away-mystery-oldest-tools-ever-found	3.3-million-year-old stone tools from Lomekwi 3, West Turkana, Kenya	Nature			Article	04 Earth Sciences; 0403 Geology; 21 History and Archaeology; 2101 Archaeology	French National Centre for Scientific Research; Institute of Paleoprimatology Human Paleontology Evolution and Paleoenvironments; Institut National de Recherches Archéologiques Préventives; Laboratoire de Préhistoire et Technologie; Laboratoire Méditerranéen de Préhistoire Europe Afrique; Lamont-Doherty Earth Observatory; National Museums of Kenya; Rutgers, The State University of New Jersey; Set…	2015-05-20	1635	https://www.altmetric.com/details/4024252	10.1038/nature14464
News story	2015-05-20 23:13:00	NPR	Chipping Away At The Mystery Of the Oldest Tools Ever Found	United States		http://www.npr.org/2015/05/20/407968529/chipping-away-at-the-mystery-of-the-oldest-tools-ever-found	3.3-million-year-old stone tools from Lomekwi 3, West Turkana, Kenya	Nature			Article	04 Earth Sciences; 0403 Geology; 21 History and Archaeology; 2101 Archaeology	French National Centre for Scientific Research; Institute of Paleoprimatology Human Paleontology Evolution and Paleoenvironments; Institut National de Recherches Archéologiques Préventives; Laboratoire de Préhistoire et Technologie; Laboratoire Méditerranéen de Préhistoire Europe Afrique; Lamont-Doherty Earth Observatory; National Museums of Kenya; Rutgers, The State University of New Jersey; Set…	2015-05-20	1635	https://www.altmetric.com/details/4024252	10.1038/nature14464
News story	2016-07-19 23:00:00	Salon	Steve King is very wrong: Here are 8 major contributions to civilization made by non-whites and non-Europeans (including civilization itself)	United States		http://www.salon.com/2016/07/19/steve_king_is_very_wrong_here_are_8_major_contributions_to_civilization_made_by_non_whites_and_non_europeans_including_civilization_itself/	3.3-million-year-old stone tools from Lomekwi 3, West Turkana, Kenya	Nature			Article	04 Earth Sciences; 0403 Geology; 21 History and Archaeology; 2101 Archaeology	French National Centre for Scientific Research; Institute of Paleoprimatology Human Paleontology Evolution and Paleoenvironments; Institut National de Recherches Archéologiques Préventives; Laboratoire de Préhistoire et Technologie; Laboratoire Méditerranéen de Préhistoire Europe Afrique; Lamont-Doherty Earth Observatory; National Museums of Kenya; Rutgers, The State University of New Jersey; Set…	2015-05-20	1635	https://www.altmetric.com/details/4024252	10.1038/nature14464
News story	2020-01-09 13:31:44	SFGate	Monkeys smashing nuts with stones hint at how human tool use evolved	United States		http://ct.moreover.com/?a=41090806268&p=1pl&v=1&x=vppIpx3RWo9gw4w-mD0V1g	3.3-million-year-old stone tools from Lomekwi 3, West Turkana, Kenya	Nature			Article	04 Earth Sciences; 0403 Geology; 21 History and Archaeology; 2101 Archaeology	French National Centre for Scientific Research; Institute of Paleoprimatology Human Paleontology Evolution and Paleoenvironments; Institut National de Recherches Archéologiques Préventives; Laboratoire de Préhistoire et Technologie; Laboratoire Méditerranéen de Préhistoire Europe Afrique; Lamont-Doherty Earth Observatory; National Museums of Kenya; Rutgers, The State University of New Jersey; Set…	2015-05-20	1635	https://www.altmetric.com/details/4024252	10.1038/nature14464
News story	2015-05-20 18:57:42	SPIEGEL ONLINE	Grabung in Afrika: Forscher entdecken älteste Steinwerkzeuge	Germany		http://www.spiegel.de/wissenschaft/mensch/aelteste-steinwerkzeuge-sind-3-3-millionen-jahre-alt-a-1034679.html	3.3-million-year-old stone tools from Lomekwi 3, West Turkana, Kenya	Nature			Article	04 Earth Sciences; 0403 Geology; 21 History and Archaeology; 2101 Archaeology	French National Centre for Scientific Research; Institute of Paleoprimatology Human Paleontology Evolution and Paleoenvironments; Institut National de Recherches Archéologiques Préventives; Laboratoire de Préhistoire et Technologie; Laboratoire Méditerranéen de Préhistoire Europe Afrique; Lamont-Doherty Earth Observatory; National Museums of Kenya; Rutgers, The State University of New Jersey; Set…	2015-05-20	1635	https://www.altmetric.com/details/4024252	10.1038/nature14464
News story	2016-12-14 13:00:26	The Guardian	Yabba dabba don't: archaeology needs to leave the stone age behind	United Kingdom		https://www.theguardian.com/science/blog/2016/dec/14/yabba-dabba-dont-archaeology-needs-to-leave-the-stone-age-behind?alm_mvr=0	3.3-million-year-old stone tools from Lomekwi 3, West Turkana, Kenya	Nature			Article	04 Earth Sciences; 0403 Geology; 21 History and Archaeology; 2101 Archaeology	French National Centre for Scientific Research; Institute of Paleoprimatology Human Paleontology Evolution and Paleoenvironments; Institut National de Recherches Archéologiques Préventives; Laboratoire de Préhistoire et Technologie; Laboratoire Méditerranéen de Préhistoire Europe Afrique; Lamont-Doherty Earth Observatory; National Museums of Kenya; Rutgers, The State University of New Jersey; Set…	2015-05-20	1635	https://www.altmetric.com/details/4024252	10.1038/nature14464
News story	2015-05-20 17:00:11	The Guardian	Stone tool discovery pushes back dawn of culture by 700,000 years	United Kingdom		http://www.theguardian.com/science/2015/may/20/stone-tool-discovery-pushes-back-dawn-of-culture-by-700000-years	3.3-million-year-old stone tools from Lomekwi 3, West Turkana, Kenya	Nature			Article	04 Earth Sciences; 0403 Geology; 21 History and Archaeology; 2101 Archaeology	French National Centre for Scientific Research; Institute of Paleoprimatology Human Paleontology Evolution and Paleoenvironments; Institut National de Recherches Archéologiques Préventives; Laboratoire de Préhistoire et Technologie; Laboratoire Méditerranéen de Préhistoire Europe Afrique; Lamont-Doherty Earth Observatory; National Museums of Kenya; Rutgers, The State University of New Jersey; Set…	2015-05-20	1635	https://www.altmetric.com/details/4024252	10.1038/nature14464
News story	2016-10-19 17:19:14	The Independent		United Kingdom			3.3-million-year-old stone tools from Lomekwi 3, West Turkana, Kenya	Nature			Article	04 Earth Sciences; 0403 Geology; 21 History and Archaeology; 2101 Archaeology	French National Centre for Scientific Research; Institute of Paleoprimatology Human Paleontology Evolution and Paleoenvironments; Institut National de Recherches Archéologiques Préventives; Laboratoire de Préhistoire et Technologie; Laboratoire Méditerranéen de Préhistoire Europe Afrique; Lamont-Doherty Earth Observatory; National Museums of Kenya; Rutgers, The State University of New Jersey; Set…	2015-05-20	1635	https://www.altmetric.com/details/4024252	10.1038/nature14464
News story	2015-05-20 18:07:44	The New Yorker	Which Came First, Humans or Tools?	United States		http://www.newyorker.com/tech/elements/which-came-first-humans-or-tools	3.3-million-year-old stone tools from Lomekwi 3, West Turkana, Kenya	Nature			Article	04 Earth Sciences; 0403 Geology; 21 History and Archaeology; 2101 Archaeology	French National Centre for Scientific Research; Institute of Paleoprimatology Human Paleontology Evolution and Paleoenvironments; Institut National de Recherches Archéologiques Préventives; Laboratoire de Préhistoire et Technologie; Laboratoire Méditerranéen de Préhistoire Europe Afrique; Lamont-Doherty Earth Observatory; National Museums of Kenya; Rutgers, The State University of New Jersey; Set…	2015-05-20	1635	https://www.altmetric.com/details/4024252	10.1038/nature14464
News story	2015-05-20 20:26:52	TIME Magazine	Oldest Known Stone Tools Discovered in Kenya	United States		http://time.com/3891265/stone-tools-research-kenya/	3.3-million-year-old stone tools from Lomekwi 3, West Turkana, Kenya	Nature			Article	04 Earth Sciences; 0403 Geology; 21 History and Archaeology; 2101 Archaeology	French National Centre for Scientific Research; Institute of Paleoprimatology Human Paleontology Evolution and Paleoenvironments; Institut National de Recherches Archéologiques Préventives; Laboratoire de Préhistoire et Technologie; Laboratoire Méditerranéen de Préhistoire Europe Afrique; Lamont-Doherty Earth Observatory; National Museums of Kenya; Rutgers, The State University of New Jersey; Set…	2015-05-20	1635	https://www.altmetric.com/details/4024252	10.1038/nature14464
News story	2015-05-21 05:52:00	Vice	When Will Humans Find Another Earth?	United States		http://motherboard.vice.com/en_uk/read/the-oldest-stone-tools-predate-homo-sapiens-by-millions-of-years-3245235	3.3-million-year-old stone tools from Lomekwi 3, West Turkana, Kenya	Nature			Article	04 Earth Sciences; 0403 Geology; 21 History and Archaeology; 2101 Archaeology	French National Centre for Scientific Research; Institute of Paleoprimatology Human Paleontology Evolution and Paleoenvironments; Institut National de Recherches Archéologiques Préventives; Laboratoire de Préhistoire et Technologie; Laboratoire Méditerranéen de Préhistoire Europe Afrique; Lamont-Doherty Earth Observatory; National Museums of Kenya; Rutgers, The State University of New Jersey; Set…	2015-05-20	1635	https://www.altmetric.com/details/4024252	10.1038/nature14464
News story	2015-05-20 17:00:56	Washington Post	Stone tools may have been used before our genus came on the scene	United States		http://www.washingtonpost.com/news/speaking-of-science/wp/2015/05/20/stone-tools-may-have-been-used-before-our-genus-came-on-the-scene/	3.3-million-year-old stone tools from Lomekwi 3, West Turkana, Kenya	Nature			Article	04 Earth Sciences; 0403 Geology; 21 History and Archaeology; 2101 Archaeology	French National Centre for Scientific Research; Institute of Paleoprimatology Human Paleontology Evolution and Paleoenvironments; Institut National de Recherches Archéologiques Préventives; Laboratoire de Préhistoire et Technologie; Laboratoire Méditerranéen de Préhistoire Europe Afrique; Lamont-Doherty Earth Observatory; National Museums of Kenya; Rutgers, The State University of New Jersey; Set…	2015-05-20	1635	https://www.altmetric.com/details/4024252	10.1038/nature14464
News story	2020-01-09 13:31:44	Yahoo! News	Monkeys smashing nuts with stones hint at how human tool use evolved	United States		http://ct.moreover.com/?a=41090587587&p=1pl&v=1&x=UXCD7Vnf0Sit0AeSJMJ5lg	3.3-million-year-old stone tools from Lomekwi 3, West Turkana, Kenya	Nature			Article	04 Earth Sciences; 0403 Geology; 21 History and Archaeology; 2101 Archaeology	French National Centre for Scientific Research; Institute of Paleoprimatology Human Paleontology Evolution and Paleoenvironments; Institut National de Recherches Archéologiques Préventives; Laboratoire de Préhistoire et Technologie; Laboratoire Méditerranéen de Préhistoire Europe Afrique; Lamont-Doherty Earth Observatory; National Museums of Kenya; Rutgers, The State University of New Jersey; Set…	2015-05-20	1635	https://www.altmetric.com/details/4024252	10.1038/nature14464
News story	2017-07-26 13:57:14	Yahoo! News	Our large brains evolved thanks to an ancient ‘arms race’ for resources and mates	United States		https://uk.news.yahoo.com/large-brains-evolved-thanks-ancient-135714769.html	3.3-million-year-old stone tools from Lomekwi 3, West Turkana, Kenya	Nature			Article	04 Earth Sciences; 0403 Geology; 21 History and Archaeology; 2101 Archaeology	French National Centre for Scientific Research; Institute of Paleoprimatology Human Paleontology Evolution and Paleoenvironments; Institut National de Recherches Archéologiques Préventives; Laboratoire de Préhistoire et Technologie; Laboratoire Méditerranéen de Préhistoire Europe Afrique; Lamont-Doherty Earth Observatory; National Museums of Kenya; Rutgers, The State University of New Jersey; Set…	2015-05-20	1635	https://www.altmetric.com/details/4024252	10.1038/nature14464
News story	2015-05-20 17:03:17	ZEIT ONLINE	Evolution: Der erste Werkunterricht fand vor 3.3 Millionen Jahren statt	Germany		http://www.zeit.de/wissen/geschichte/2015-05/evolution-homo-fruehmensch-werkzeug	3.3-million-year-old stone tools from Lomekwi 3, West Turkana, Kenya	Nature			Article	04 Earth Sciences; 0403 Geology; 21 History and Archaeology; 2101 Archaeology	French National Centre for Scientific Research; Institute of Paleoprimatology Human Paleontology Evolution and Paleoenvironments; Institut National de Recherches Archéologiques Préventives; Laboratoire de Préhistoire et Technologie; Laboratoire Méditerranéen de Préhistoire Europe Afrique; Lamont-Doherty Earth Observatory; National Museums of Kenya; Rutgers, The State University of New Jersey; Set…	2015-05-20	1635	https://www.altmetric.com/details/4024252	10.1038/nature14464
News story	2015-05-21 16:01:50	BBC News	Bronze Age Danish girl 'German-born'	United Kingdom		http://www.bbc.co.uk/news/world-europe-32835804	Tracing the dynamic life story of a Bronze Age Female	Scientific Reports			Article	21 History and Archaeology; 2101 Archaeology	Murdoch University; National Museum of Denmark; University of Bradford; University of Copenhagen; University of Gothenburg	2015-05-21	490	https://www.altmetric.com/details/4036496	10.1038/srep10431
News story	2015-05-26 13:37:16	Corriere della Sera	Ragazze in viaggio: dalla Foresta Nera alla Danimarca 3.400 anni fa	Italy		http://www.corriere.it/scienze_e_tecnologie/15_maggio_23/ragazze-viaggio-foresta-nera-danimarca-archeologia-egtved-f7b509ea-0171-11e5-87d4-e85f3d259d8e.shtml	Tracing the dynamic life story of a Bronze Age Female	Scientific Reports			Article	21 History and Archaeology; 2101 Archaeology	Murdoch University; National Museum of Denmark; University of Bradford; University of Copenhagen; University of Gothenburg	2015-05-21	490	https://www.altmetric.com/details/4036496	10.1038/srep10431
News story	2015-05-21 18:58:00	Discovery News	Remains of Bronze-Age Cultic Priestess Hold Surprise	United States		http://news.discovery.com/history/archaeology/remains-of-bronze-age-cultic-priestess-hold-surprise-150521.htm	Tracing the dynamic life story of a Bronze Age Female	Scientific Reports			Article	21 History and Archaeology; 2101 Archaeology	Murdoch University; National Museum of Denmark; University of Bradford; University of Copenhagen; University of Gothenburg	2015-05-21	490	https://www.altmetric.com/details/4036496	10.1038/srep10431
News story	2015-05-21 04:00:00	EurekAlert!	The Bronze Age Egtved Girl was not from Denmark	United States		http://www.eurekalert.org/pub_releases/2015-05/uoc--tba052015.php	Tracing the dynamic life story of a Bronze Age Female	Scientific Reports			Article	21 History and Archaeology; 2101 Archaeology	Murdoch University; National Museum of Denmark; University of Bradford; University of Copenhagen; University of Gothenburg	2015-05-21	490	https://www.altmetric.com/details/4036496	10.1038/srep10431
News story	2015-05-22 16:13:35	Le Figaro		France			Tracing the dynamic life story of a Bronze Age Female	Scientific Reports			Article	21 History and Archaeology; 2101 Archaeology	Murdoch University; National Museum of Denmark; University of Bradford; University of Copenhagen; University of Gothenburg	2015-05-21	490	https://www.altmetric.com/details/4036496	10.1038/srep10431
News story	2015-05-21 23:56:00	Los Angeles Times		United States			Tracing the dynamic life story of a Bronze Age Female	Scientific Reports			Article	21 History and Archaeology; 2101 Archaeology	Murdoch University; National Museum of Denmark; University of Bradford; University of Copenhagen; University of Gothenburg	2015-05-21	490	https://www.altmetric.com/details/4036496	10.1038/srep10431
News story	2015-05-21 15:06:00	National Geographic	Bronze Age Woman Had Surprisingly Modern Life	United States		http://news.nationalgeographic.com/2015/05/150521-bronze-age-woman-egtved-modern-archaeology	Tracing the dynamic life story of a Bronze Age Female	Scientific Reports			Article	21 History and Archaeology; 2101 Archaeology	Murdoch University; National Museum of Denmark; University of Bradford; University of Copenhagen; University of Gothenburg	2015-05-21	490	https://www.altmetric.com/details/4036496	10.1038/srep10431
News story	2015-05-21 09:00:00	Science/AAAS	Coffin remains tell life story of ancient sun-worshiping priestess	United States		http://news.sciencemag.org/archaeology/2015/05/coffin-remains-tell-life-story-ancient-sun-worshiping-priestess	Tracing the dynamic life story of a Bronze Age Female	Scientific Reports			Article	21 History and Archaeology; 2101 Archaeology	Murdoch University; National Museum of Denmark; University of Bradford; University of Copenhagen; University of Gothenburg	2015-05-21	490	https://www.altmetric.com/details/4036496	10.1038/srep10431
News story	2015-05-22 09:22:04	SPIEGEL ONLINE	Bronzezeit: Mädchen pendelte zwischen Schwarzwald und Dänemark	Germany		http://www.spiegel.de/wissenschaft/mensch/bronzezeit-frau-pendelte-zwischen-schwarzwald-und-daenemark-a-1035067.html	Tracing the dynamic life story of a Bronze Age Female	Scientific Reports			Article	21 History and Archaeology; 2101 Archaeology	Murdoch University; National Museum of Denmark; University of Bradford; University of Copenhagen; University of Gothenburg	2015-05-21	490	https://www.altmetric.com/details/4036496	10.1038/srep10431
News story	2015-05-21 15:44:46	Yahoo! News	Remains of Bronze-Age Cultic Priestess Hold Surprise	United States		https://news.yahoo.com/remains-bronze-age-cultic-priestess-hold-surprise-154446565.html	Tracing the dynamic life story of a Bronze Age Female	Scientific Reports			Article	21 History and Archaeology; 2101 Archaeology	Murdoch University; National Museum of Denmark; University of Bradford; University of Copenhagen; University of Gothenburg	2015-05-21	490	https://www.altmetric.com/details/4036496	10.1038/srep10431
News story	2015-06-06 12:00:00	Scientific American	Ancient Human Migration Route Marked by Snail Shell "Bread Crumbs"	United States		http://www.scientificamerican.com/podcast/episode/ancient-human-migration-route-marked-by-snail-shell-bread-crumbs/?utm_source=feedburner&utm_medium=feed&utm_campaign=Feed%3A+basic-science+%28Topic%3A+More+Science%29	New chronology for Ksâr ‘Akil (Lebanon) supports Levantine route of modern human dispersal into Europe	Proceedings of the National Academy of Sciences of the United States of America			Article	21 History and Archaeology; 2101 Archaeology	Johannes Gutenberg University of Mainz; Leiden University; Max Planck Institute for Evolutionary Anthropology; University of Cambridge; University of Groningen; University of York	2015-06-01	129	https://www.altmetric.com/details/4078970	10.1073/pnas.1501529112
News story	2015-06-17 11:18:24	ABC News	Study says light skin developed in Bronze Age	United States		http://www.newsnet5.com/newsy/http&#x3a;&#x2f;&#x2f;www&#x2e;newsnet5&#x2e;com&#x2f;newsy&#x2f;new-study-says-light-skin-developed-quickly-in-bronze-age	Population genomics of Bronze Age Eurasia	Nature			Article	21 History and Archaeology; 2101 Archaeology	Charles University; Eötvös Loránd University; Gorno-Altaisk State University; Hungarian National Museum; Hungarian Natural History Museum; Institute of Archaeology; Institute of Botany; Institute of Molecular Biology; Leiden University; Lomonosov Moscow State University; Lund University; Masaryk University; National Museum of Denmark; Polish Academy of Sciences; Samara State University of Social …	2015-06-10	712	https://www.altmetric.com/details/4130746	10.1038/nature14507
News story	2015-06-11 01:24:00	ABC.net.au	Asians, Europeans were fair-skinned around 5000 years ago	Australia		http://www.abc.net.au/science/articles/2015/06/11/4253045.htm	Population genomics of Bronze Age Eurasia	Nature			Article	21 History and Archaeology; 2101 Archaeology	Charles University; Eötvös Loránd University; Gorno-Altaisk State University; Hungarian National Museum; Hungarian Natural History Museum; Institute of Archaeology; Institute of Botany; Institute of Molecular Biology; Leiden University; Lomonosov Moscow State University; Lund University; Masaryk University; National Museum of Denmark; Polish Academy of Sciences; Samara State University of Social …	2015-06-10	712	https://www.altmetric.com/details/4130746	10.1038/nature14507
News story	2015-06-11 07:15:36	BBC News	Milk digestion's 'more recent rise'	United Kingdom		http://www.bbc.co.uk/news/science-environment-33057927	Population genomics of Bronze Age Eurasia	Nature			Article	21 History and Archaeology; 2101 Archaeology	Charles University; Eötvös Loránd University; Gorno-Altaisk State University; Hungarian National Museum; Hungarian Natural History Museum; Institute of Archaeology; Institute of Botany; Institute of Molecular Biology; Leiden University; Lomonosov Moscow State University; Lund University; Masaryk University; National Museum of Denmark; Polish Academy of Sciences; Samara State University of Social …	2015-06-10	712	https://www.altmetric.com/details/4130746	10.1038/nature14507
News story	2015-06-11 01:03:29	El Mundo	El origen de las lenguas europeas	Spain		http://www.elmundo.es/ciencia/2015/06/11/557888bfe2704ebf1d8b457e.html	Population genomics of Bronze Age Eurasia	Nature			Article	21 History and Archaeology; 2101 Archaeology	Charles University; Eötvös Loránd University; Gorno-Altaisk State University; Hungarian National Museum; Hungarian Natural History Museum; Institute of Archaeology; Institute of Botany; Institute of Molecular Biology; Leiden University; Lomonosov Moscow State University; Lund University; Masaryk University; National Museum of Denmark; Polish Academy of Sciences; Samara State University of Social …	2015-06-10	712	https://www.altmetric.com/details/4130746	10.1038/nature14507
News story	2015-06-12 09:00:00	Los Angeles Times		United States			Population genomics of Bronze Age Eurasia	Nature			Article	21 History and Archaeology; 2101 Archaeology	Charles University; Eötvös Loránd University; Gorno-Altaisk State University; Hungarian National Museum; Hungarian Natural History Museum; Institute of Archaeology; Institute of Botany; Institute of Molecular Biology; Leiden University; Lomonosov Moscow State University; Lund University; Masaryk University; National Museum of Denmark; Polish Academy of Sciences; Samara State University of Social …	2015-06-10	712	https://www.altmetric.com/details/4130746	10.1038/nature14507
News story	2015-10-22 18:13:21	Nature	Bronze Age skeletons were earliest plague victims	United Kingdom		http://www.nature.com/news/bronze-age-skeletons-were-earliest-plague-victims-1.18633	Population genomics of Bronze Age Eurasia	Nature			Article	21 History and Archaeology; 2101 Archaeology	Charles University; Eötvös Loránd University; Gorno-Altaisk State University; Hungarian National Museum; Hungarian Natural History Museum; Institute of Archaeology; Institute of Botany; Institute of Molecular Biology; Leiden University; Lomonosov Moscow State University; Lund University; Masaryk University; National Museum of Denmark; Polish Academy of Sciences; Samara State University of Social …	2015-06-10	712	https://www.altmetric.com/details/4130746	10.1038/nature14507
News story	2015-06-10	Nature	DNA data explosion lights up the Bronze Age	United Kingdom		http://www.nature.com/news/dna-data-explosion-lights-up-the-bronze-age-1.17723	Population genomics of Bronze Age Eurasia	Nature			Article	21 History and Archaeology; 2101 Archaeology	Charles University; Eötvös Loránd University; Gorno-Altaisk State University; Hungarian National Museum; Hungarian Natural History Museum; Institute of Archaeology; Institute of Botany; Institute of Molecular Biology; Leiden University; Lomonosov Moscow State University; Lund University; Masaryk University; National Museum of Denmark; Polish Academy of Sciences; Samara State University of Social …	2015-06-10	712	https://www.altmetric.com/details/4130746	10.1038/nature14507
News story	2016-07-07 15:48:16	New Scientist	Founders of Western civilisation were prehistoric dope dealers	United Kingdom		https://www.newscientist.com/article/2096440-founders-of-western-civilisation-were-prehistoric-dope-dealers/?alm_mvr=0	Population genomics of Bronze Age Eurasia	Nature			Article	21 History and Archaeology; 2101 Archaeology	Charles University; Eötvös Loránd University; Gorno-Altaisk State University; Hungarian National Museum; Hungarian Natural History Museum; Institute of Archaeology; Institute of Botany; Institute of Molecular Biology; Leiden University; Lomonosov Moscow State University; Lund University; Masaryk University; National Museum of Denmark; Polish Academy of Sciences; Samara State University of Social …	2015-06-10	712	https://www.altmetric.com/details/4130746	10.1038/nature14507
News story	2015-06-10 06:00:00	Science/AAAS	Nomadic herders left a strong genetic mark on Europeans and Asians	United States		http://news.sciencemag.org/archaeology/2015/06/nomadic-herders-left-strong-genetic-mark-europeans-and-asians	Population genomics of Bronze Age Eurasia	Nature			Article	21 History and Archaeology; 2101 Archaeology	Charles University; Eötvös Loránd University; Gorno-Altaisk State University; Hungarian National Museum; Hungarian Natural History Museum; Institute of Archaeology; Institute of Botany; Institute of Molecular Biology; Leiden University; Lomonosov Moscow State University; Lund University; Masaryk University; National Museum of Denmark; Polish Academy of Sciences; Samara State University of Social …	2015-06-10	712	https://www.altmetric.com/details/4130746	10.1038/nature14507
News story	2015-06-24 16:24:52	The Independent		United Kingdom			Population genomics of Bronze Age Eurasia	Nature			Article	21 History and Archaeology; 2101 Archaeology	Charles University; Eötvös Loránd University; Gorno-Altaisk State University; Hungarian National Museum; Hungarian Natural History Museum; Institute of Archaeology; Institute of Botany; Institute of Molecular Biology; Leiden University; Lomonosov Moscow State University; Lund University; Masaryk University; National Museum of Denmark; Polish Academy of Sciences; Samara State University of Social …	2015-06-10	712	https://www.altmetric.com/details/4130746	10.1038/nature14507
News story	2018-02-16 10:57:29	Yahoo! News	Five surprising things DNA has revealed about our ancestors	United States		https://uk.news.yahoo.com/five-surprising-things-dna-revealed-105729233.html	Population genomics of Bronze Age Eurasia	Nature			Article	21 History and Archaeology; 2101 Archaeology	Charles University; Eötvös Loránd University; Gorno-Altaisk State University; Hungarian National Museum; Hungarian Natural History Museum; Institute of Archaeology; Institute of Botany; Institute of Molecular Biology; Leiden University; Lomonosov Moscow State University; Lund University; Masaryk University; National Museum of Denmark; Polish Academy of Sciences; Samara State University of Social …	2015-06-10	712	https://www.altmetric.com/details/4130746	10.1038/nature14507
News story	2019-04-02 12:38:24	MSN	Hints of mysterious religion discovered in world’s highest lake	United States		http://www.msn.com/en-za/news/techandscience/hints-of-mysterious-religion-discovered-in-worlds-highest-lake/ar-BBVwCOi	Multiethnicity, pluralism, and migration in the south central Andes: An alternate path to state expansion	Proceedings of the National Academy of Sciences of the United States of America			Article	21 History and Archaeology; 2101 Archaeology	University of California, San Diego	2015-07-20	10	https://www.altmetric.com/details/58315459	10.1073/pnas.1500487112
News story	2015-07-23 18:00:00	ABC.net.au	Ice age heatwaves sealed northern megafauna's fate	Australia		http://www.abc.net.au/science/articles/2015/07/24/4279385.htm	Abrupt warming events drove Late Pleistocene Holarctic megafaunal turnover	Science			Article	04 Earth Sciences; 0403 Geology; 0406 Physical Geography and Environmental Geoscience; 06 Biological Sciences; 0602 Ecology; 21 History and Archaeology; 2101 Archaeology	University of Adelaide; UNSW Sydney; Woods Hole Oceanographic Institution	2015-07-23	526	https://www.altmetric.com/details/4310098	10.1126/science.aac4315
News story	2015-07-25 19:24:00	Discovery News	Mammoths Died Out Because of Sudden Climate Change	United States		http://news.discovery.com/earth/global-warming/mammoths-died-out-because-of-sudden-climate-change-150725.htm	Abrupt warming events drove Late Pleistocene Holarctic megafaunal turnover	Science			Article	04 Earth Sciences; 0403 Geology; 0406 Physical Geography and Environmental Geoscience; 06 Biological Sciences; 0602 Ecology; 21 History and Archaeology; 2101 Archaeology	University of Adelaide; UNSW Sydney; Woods Hole Oceanographic Institution	2015-07-23	526	https://www.altmetric.com/details/4310098	10.1126/science.aac4315
News story	2015-10-31 04:00:00	EurekAlert!	Ancient pollen reveals droughts between Sierra Nevada glacier surges	United States		http://www.eurekalert.org/pub_releases/2015-10/gsoa-apr103115.php	Abrupt warming events drove Late Pleistocene Holarctic megafaunal turnover	Science			Article	04 Earth Sciences; 0403 Geology; 0406 Physical Geography and Environmental Geoscience; 06 Biological Sciences; 0602 Ecology; 21 History and Archaeology; 2101 Archaeology	University of Adelaide; UNSW Sydney; Woods Hole Oceanographic Institution	2015-07-23	526	https://www.altmetric.com/details/4310098	10.1126/science.aac4315
News story	2015-07-27 20:53:00	Forbes	Ice Age Megafauna Extinction Coincide With Mysterious Climate Cycles	United States		http://www.forbes.com/sites/shaenamontanari/2015/07/27/ice-age-megafauna-extinctions-coincide-with-mysterious-climate-cycles/	Abrupt warming events drove Late Pleistocene Holarctic megafaunal turnover	Science			Article	04 Earth Sciences; 0403 Geology; 0406 Physical Geography and Environmental Geoscience; 06 Biological Sciences; 0602 Ecology; 21 History and Archaeology; 2101 Archaeology	University of Adelaide; UNSW Sydney; Woods Hole Oceanographic Institution	2015-07-23	526	https://www.altmetric.com/details/4310098	10.1126/science.aac4315
News story	2015-07-23 06:00:00	Science/AAAS	Hot spells doomed the mammoths	United States		http://news.sciencemag.org/evolution/2015/07/hot-spells-doomed-mammoths	Abrupt warming events drove Late Pleistocene Holarctic megafaunal turnover	Science			Article	04 Earth Sciences; 0403 Geology; 0406 Physical Geography and Environmental Geoscience; 06 Biological Sciences; 0602 Ecology; 21 History and Archaeology; 2101 Archaeology	University of Adelaide; UNSW Sydney; Woods Hole Oceanographic Institution	2015-07-23	526	https://www.altmetric.com/details/4310098	10.1126/science.aac4315
News story	2015-07-23 21:35:30	UPI.com	Abrupt climate change killed off mammoths	United States		http://www.upi.com/Science_News/2015/07/23/Abrupt-climate-change-killed-off-mammoths/7851437684784/	Abrupt warming events drove Late Pleistocene Holarctic megafaunal turnover	Science			Article	04 Earth Sciences; 0403 Geology; 0406 Physical Geography and Environmental Geoscience; 06 Biological Sciences; 0602 Ecology; 21 History and Archaeology; 2101 Archaeology	University of Adelaide; UNSW Sydney; Woods Hole Oceanographic Institution	2015-07-23	526	https://www.altmetric.com/details/4310098	10.1126/science.aac4315
News story	2015-07-25 12:14:59	Yahoo! News	Mighty Mammoths Fell Prey to Rapidly Warming Earth	United States		https://news.yahoo.com/mighty-mammoths-fell-prey-rapidly-warming-earth-121459749.html	Abrupt warming events drove Late Pleistocene Holarctic megafaunal turnover	Science			Article	04 Earth Sciences; 0403 Geology; 0406 Physical Geography and Environmental Geoscience; 06 Biological Sciences; 0602 Ecology; 21 History and Archaeology; 2101 Archaeology	University of Adelaide; UNSW Sydney; Woods Hole Oceanographic Institution	2015-07-23	526	https://www.altmetric.com/details/4310098	10.1126/science.aac4315
News story	2015-08-25 10:00:00	Science/AAAS	‘Winged monster’ on ancient rock art debunked by scientists	United States		http://news.sciencemag.org/paleontology/2015/08/winged-monster-ancient-rock-art-debunked-scientists	The death of a pterodactyl	Antiquity			Article	20 Language, Communication and Culture; 2004 Linguistics; 21 History and Archaeology; 2101 Archaeology	Institut des Mondes Africains	2015-08-06	140	https://www.altmetric.com/details/4372666	10.15184/aqy.2015.54
News story	2015-08-19 11:21:14	Yahoo! News	'Winged Monster' Rock Art Finally Deciphered	United States		https://news.yahoo.com/winged-monster-rock-art-finally-deciphered-112114738.html	The death of a pterodactyl	Antiquity			Article	20 Language, Communication and Culture; 2004 Linguistics; 21 History and Archaeology; 2101 Archaeology	Institut des Mondes Africains	2015-08-06	140	https://www.altmetric.com/details/4372666	10.15184/aqy.2015.54
News story	2015-09-08	ABC.net.au		Australia		http://www.abc.net.au/science/articles/2015/09/08/4306518.htm?site=science%2Fopinion	Ancient genomes link early farmers from Atapuerca in Spain to modern-day Basques	Proceedings of the National Academy of Sciences of the United States of America			Article	06 Biological Sciences; 0604 Genetics; 21 History and Archaeology; 2101 Archaeology; 2103 Historical Studies	Catalan Institute of Human Paleoecology and Social Evolution; Complutense University of Madrid; Harvard University; La Trobe University; National Research Center on Human Evolution; Stockholm University; Swedish University of Agricultural Sciences; University of Burgos; Uppsala University	2015-09-08	202	https://www.altmetric.com/details/4485695	10.1073/pnas.1509851112
News story	2015-09-07 20:06:47	BBC News	Ancient DNA cracks puzzle of Basque origins - BBC News	United Kingdom		http://www.bbc.co.uk/go/newsFeedXML/moreover/-/news/science-environment-34175224	Ancient genomes link early farmers from Atapuerca in Spain to modern-day Basques	Proceedings of the National Academy of Sciences of the United States of America			Article	06 Biological Sciences; 0604 Genetics; 21 History and Archaeology; 2101 Archaeology; 2103 Historical Studies	Catalan Institute of Human Paleoecology and Social Evolution; Complutense University of Madrid; Harvard University; La Trobe University; National Research Center on Human Evolution; Stockholm University; Swedish University of Agricultural Sciences; University of Burgos; Uppsala University	2015-09-08	202	https://www.altmetric.com/details/4485695	10.1073/pnas.1509851112
News story	2015-09-10 17:52:07	Daily Mail		United Kingdom			Ancient genomes link early farmers from Atapuerca in Spain to modern-day Basques	Proceedings of the National Academy of Sciences of the United States of America			Article	06 Biological Sciences; 0604 Genetics; 21 History and Archaeology; 2101 Archaeology; 2103 Historical Studies	Catalan Institute of Human Paleoecology and Social Evolution; Complutense University of Madrid; Harvard University; La Trobe University; National Research Center on Human Evolution; Stockholm University; Swedish University of Agricultural Sciences; University of Burgos; Uppsala University	2015-09-08	202	https://www.altmetric.com/details/4485695	10.1073/pnas.1509851112
News story	2015-09-07 04:00:00	EurekAlert!	Ancient genomes link early farmers to Basques	United States		http://www.eurekalert.org/pub_releases/2015-09/uu-agl090215.php	Ancient genomes link early farmers from Atapuerca in Spain to modern-day Basques	Proceedings of the National Academy of Sciences of the United States of America			Article	06 Biological Sciences; 0604 Genetics; 21 History and Archaeology; 2101 Archaeology; 2103 Historical Studies	Catalan Institute of Human Paleoecology and Social Evolution; Complutense University of Madrid; Harvard University; La Trobe University; National Research Center on Human Evolution; Stockholm University; Swedish University of Agricultural Sciences; University of Burgos; Uppsala University	2015-09-08	202	https://www.altmetric.com/details/4485695	10.1073/pnas.1509851112
News story	2015-09-11 07:40:33	MSN	Schon die Indianer setzten auf Energy-Drinks	United States		http://www.msn.com/de-de/nachrichten/other/schon-die-indianer-setzten-auf-energy-drinks/ar-AAe9QIP?srcref=rss	Ritual drinks in the pre-Hispanic US Southwest and Mexican Northwest	Proceedings of the National Academy of Sciences of the United States of America			Article	21 History and Archaeology; 2101 Archaeology	Crow Canyon Archaeological Center; Gila River Indian Community; Millsaps College; University of Arizona; University of New Mexico	2015-09-08	104	https://www.altmetric.com/details/4486367	10.1073/pnas.1511799112
News story	2015-09-10 21:33:04	The Guardian	Ancient Americans satisfied caffeine addiction with holly and cacao drinks	United Kingdom		http://www.theguardian.com/world/2015/sep/10/ancient-americas-caffeine-holly-cacao-trade	Ritual drinks in the pre-Hispanic US Southwest and Mexican Northwest	Proceedings of the National Academy of Sciences of the United States of America			Article	21 History and Archaeology; 2101 Archaeology	Crow Canyon Archaeological Center; Gila River Indian Community; Millsaps College; University of Arizona; University of New Mexico	2015-09-08	104	https://www.altmetric.com/details/4486367	10.1073/pnas.1511799112
News story	2015-10-19 20:23:16	Daily Mail		United Kingdom			Uncovering the sources of DNA found on the Turin Shroud	Scientific Reports			Article	21 History and Archaeology; 2101 Archaeology	University of Padua; University of Pavia; University of Perugia	2015-10-05	332	https://www.altmetric.com/details/4587477	10.1038/srep14484
News story	2015-10-27 13:52:00	Discovery News	Fake? DNA Testing Deepens Mystery of Shroud of Turin : DNews	United States		http://news.discovery.com/history/archaeology/fake-dna-testing-deepens-mystery-of-shroud-of-turin-151027.htm#mkcpgn=rssnws1	Uncovering the sources of DNA found on the Turin Shroud	Scientific Reports			Article	21 History and Archaeology; 2101 Archaeology	University of Padua; University of Pavia; University of Perugia	2015-10-05	332	https://www.altmetric.com/details/4587477	10.1038/srep14484
News story	2015-10-27 11:43:11	FOX News	DNA testing deepens mystery of Shroud of Turin | Fox News	United States		http://www.foxnews.com/science/2015/10/26/is-it-fake-dna-testing-deepens-mystery-shroud-turin.html?alm_mvr=0	Uncovering the sources of DNA found on the Turin Shroud	Scientific Reports			Article	21 History and Archaeology; 2101 Archaeology	University of Padua; University of Pavia; University of Perugia	2015-10-05	332	https://www.altmetric.com/details/4587477	10.1038/srep14484
News story	2015-10-26 18:32:35	FOX News	DNA testing deepens mystery of Shroud of Turin | Fox News	United States		http://www.foxnews.com/science/2015/10/26/is-it-fake-dna-testing-deepens-mystery-shroud-turin.html	Uncovering the sources of DNA found on the Turin Shroud	Scientific Reports			Article	21 History and Archaeology; 2101 Archaeology	University of Padua; University of Pavia; University of Perugia	2015-10-05	332	https://www.altmetric.com/details/4587477	10.1038/srep14484
News story	2015-10-27 13:21:39	MSN	Is It a Fake? DNA Testing Deepens Mystery of Shroud of Turin	United States		http://www.msn.com/en-us/news/world/is-it-a-fake-dna-testing-deepens-mystery-of-shroud-of-turin/ar-BBmrpse	Uncovering the sources of DNA found on the Turin Shroud	Scientific Reports			Article	21 History and Archaeology; 2101 Archaeology	University of Padua; University of Pavia; University of Perugia	2015-10-05	332	https://www.altmetric.com/details/4587477	10.1038/srep14484
News story	2017-04-14 16:22:22	The Independent		United Kingdom			Uncovering the sources of DNA found on the Turin Shroud	Scientific Reports			Article	21 History and Archaeology; 2101 Archaeology	University of Padua; University of Pavia; University of Perugia	2015-10-05	332	https://www.altmetric.com/details/4587477	10.1038/srep14484
News story	2015-10-13 23:02:21	The Independent		United Kingdom			Uncovering the sources of DNA found on the Turin Shroud	Scientific Reports			Article	21 History and Archaeology; 2101 Archaeology	University of Padua; University of Pavia; University of Perugia	2015-10-05	332	https://www.altmetric.com/details/4587477	10.1038/srep14484
News story	2015-10-25 14:46:25	USA Today	DNA tests open more Shroud of Turin Mysteries	United States		http://www.usatoday.com/story/news/2015/10/25/newser-shroud-of-turn-mysteries/74583880/	Uncovering the sources of DNA found on the Turin Shroud	Scientific Reports			Article	21 History and Archaeology; 2101 Archaeology	University of Padua; University of Pavia; University of Perugia	2015-10-05	332	https://www.altmetric.com/details/4587477	10.1038/srep14484
News story	2017-04-15 12:49:34	Yahoo! News	The scientists who are trying to find Jesus's DNA	United States		https://sg.news.yahoo.com/scientists-trying-jesus-apos-dna-162222816.html	Uncovering the sources of DNA found on the Turin Shroud	Scientific Reports			Article	21 History and Archaeology; 2101 Archaeology	University of Padua; University of Pavia; University of Perugia	2015-10-05	332	https://www.altmetric.com/details/4587477	10.1038/srep14484
News story	2017-04-14 16:22:22	Yahoo! News	The scientists who are trying to find Jesus's DNA	United States		https://uk.news.yahoo.com/scientists-trying-jesus-apos-dna-162222816.html	Uncovering the sources of DNA found on the Turin Shroud	Scientific Reports			Article	21 History and Archaeology; 2101 Archaeology	University of Padua; University of Pavia; University of Perugia	2015-10-05	332	https://www.altmetric.com/details/4587477	10.1038/srep14484
News story	2015-10-26 11:05:35	Yahoo! News	Is It a Fake? DNA Testing Deepens Mystery of Shroud of Turin	United States		http://news.yahoo.com/fake-dna-testing-deepens-mystery-shroud-turin-110535010.html	Uncovering the sources of DNA found on the Turin Shroud	Scientific Reports			Article	21 History and Archaeology; 2101 Archaeology	University of Padua; University of Pavia; University of Perugia	2015-10-05	332	https://www.altmetric.com/details/4587477	10.1038/srep14484
News story	2015-10-09 09:12:23	BBC News	Africa Live: Tunisians win Nobel Prize, Pistorius parole board, 'into Africa' migration	United Kingdom		http://www.bbc.co.uk/go/newsFeedXML/moreover/-/news/live/world-africa-34430772?alm_mvr=0	Ancient Ethiopian genome reveals extensive Eurasian admixture in Eastern Africa	Science			Article	06 Biological Sciences; 0604 Genetics; 21 History and Archaeology; 2101 Archaeology	Advanced Institute of Convergence Technology; Defence Academy of the United Kingdom; King Abdullah University of Science and Technology; Trinity College Dublin; Ulsan National Institute of Science and Technology; University College Dublin; University of California, Los Angeles; University of Cambridge; University of Illinois Urbana-Champaign; University of Oxford; University of Potsdam; Universit…	2015-10-08	550	https://www.altmetric.com/details/4601927	10.1126/science.aad2879
News story	2015-10-09 08:39:28	BBC News	Africa Live: Pistorius parole board, Nigeria Ebola scare, ancient 'into Africa' migration	United Kingdom		http://www.bbc.co.uk/go/newsFeedXML/moreover/-/news/live/world-africa-34430772	Ancient Ethiopian genome reveals extensive Eurasian admixture in Eastern Africa	Science			Article	06 Biological Sciences; 0604 Genetics; 21 History and Archaeology; 2101 Archaeology	Advanced Institute of Convergence Technology; Defence Academy of the United Kingdom; King Abdullah University of Science and Technology; Trinity College Dublin; Ulsan National Institute of Science and Technology; University College Dublin; University of California, Los Angeles; University of Cambridge; University of Illinois Urbana-Champaign; University of Oxford; University of Potsdam; Universit…	2015-10-08	550	https://www.altmetric.com/details/4601927	10.1126/science.aad2879
News story	2016-02-18 05:00:00	EurekAlert!	Erratum to 2015 Science paper on ancient Ethiopian genome	United States		http://www.eurekalert.org/pub_releases/2016-02/aaft-et2021616.php	Ancient Ethiopian genome reveals extensive Eurasian admixture in Eastern Africa	Science			Article	06 Biological Sciences; 0604 Genetics; 21 History and Archaeology; 2101 Archaeology	Advanced Institute of Convergence Technology; Defence Academy of the United Kingdom; King Abdullah University of Science and Technology; Trinity College Dublin; Ulsan National Institute of Science and Technology; University College Dublin; University of California, Los Angeles; University of Cambridge; University of Illinois Urbana-Champaign; University of Oxford; University of Potsdam; Universit…	2015-10-08	550	https://www.altmetric.com/details/4601927	10.1126/science.aad2879
News story	2016-02-04 18:26:25	New York Times	DNA Study of First Ancient African Genome Flawed, Researchers Report	United States		http://www.nytimes.com/2016/02/05/science/dna-study-of-first-ancient-african-genome-flawed-researchers-report.html	Ancient Ethiopian genome reveals extensive Eurasian admixture in Eastern Africa	Science			Article	06 Biological Sciences; 0604 Genetics; 21 History and Archaeology; 2101 Archaeology	Advanced Institute of Convergence Technology; Defence Academy of the United Kingdom; King Abdullah University of Science and Technology; Trinity College Dublin; Ulsan National Institute of Science and Technology; University College Dublin; University of California, Los Angeles; University of Cambridge; University of Illinois Urbana-Champaign; University of Oxford; University of Potsdam; Universit…	2015-10-08	550	https://www.altmetric.com/details/4601927	10.1126/science.aad2879
News story	2016-02-04 18:26:17	New York Times	DNA Study of First Ancient African Genome Flawed, Researchers Report	United States		http://rss.nytimes.com/c/34625/f/642565/s/4d5e02d1/sc/14/l/0L0Snytimes0N0C20A160C0A20C0A50Cscience0Cdna0Estudy0Eof0Efirst0Eancient0Eafrican0Egenome0Eflawed0Eresearchers0Ereport0Bhtml0Dpartner0Frss0Gemc0Frss/story01.htm	Ancient Ethiopian genome reveals extensive Eurasian admixture in Eastern Africa	Science			Article	06 Biological Sciences; 0604 Genetics; 21 History and Archaeology; 2101 Archaeology	Advanced Institute of Convergence Technology; Defence Academy of the United Kingdom; King Abdullah University of Science and Technology; Trinity College Dublin; Ulsan National Institute of Science and Technology; University College Dublin; University of California, Los Angeles; University of Cambridge; University of Illinois Urbana-Champaign; University of Oxford; University of Potsdam; Universit…	2015-10-08	550	https://www.altmetric.com/details/4601927	10.1126/science.aad2879
News story	2015-10-08 18:19:03	Reuters		United States			Ancient Ethiopian genome reveals extensive Eurasian admixture in Eastern Africa	Science			Article	06 Biological Sciences; 0604 Genetics; 21 History and Archaeology; 2101 Archaeology	Advanced Institute of Convergence Technology; Defence Academy of the United Kingdom; King Abdullah University of Science and Technology; Trinity College Dublin; Ulsan National Institute of Science and Technology; University College Dublin; University of California, Los Angeles; University of Cambridge; University of Illinois Urbana-Champaign; University of Oxford; University of Potsdam; Universit…	2015-10-08	550	https://www.altmetric.com/details/4601927	10.1126/science.aad2879
News story	2017-07-06 16:47:54	Science/AAAS	First big efforts to sequence ancient African DNA reveal how early humans swept across the continent	United States		http://www.sciencemag.org/news/2017/07/first-big-efforts-sequence-ancient-african-dna-reveal-how-early-humans-swept-across	Ancient Ethiopian genome reveals extensive Eurasian admixture in Eastern Africa	Science			Article	06 Biological Sciences; 0604 Genetics; 21 History and Archaeology; 2101 Archaeology	Advanced Institute of Convergence Technology; Defence Academy of the United Kingdom; King Abdullah University of Science and Technology; Trinity College Dublin; Ulsan National Institute of Science and Technology; University College Dublin; University of California, Los Angeles; University of Cambridge; University of Illinois Urbana-Champaign; University of Oxford; University of Potsdam; Universit…	2015-10-08	550	https://www.altmetric.com/details/4601927	10.1126/science.aad2879
News story	2015-11-13	Science/AAAS	Ancient Ethiopian genome reveals extensive Eurasian admixture throughout the African continent	United States		http://www.sciencemag.org/content/350/6262/820.summary?rss=1	Ancient Ethiopian genome reveals extensive Eurasian admixture in Eastern Africa	Science			Article	06 Biological Sciences; 0604 Genetics; 21 History and Archaeology; 2101 Archaeology	Advanced Institute of Convergence Technology; Defence Academy of the United Kingdom; King Abdullah University of Science and Technology; Trinity College Dublin; Ulsan National Institute of Science and Technology; University College Dublin; University of California, Los Angeles; University of Cambridge; University of Illinois Urbana-Champaign; University of Oxford; University of Potsdam; Universit…	2015-10-08	550	https://www.altmetric.com/details/4601927	10.1126/science.aad2879
News story	2019-03-11 11:10:24	SFGate	Ancient DNA is a powerful tool for studying the past – when archaeologists and geneticists work together	United States		https://www.sfgate.com/news/article/Ancient-DNA-is-a-powerful-tool-for-studying-the-13678608.php	Ancient Ethiopian genome reveals extensive Eurasian admixture in Eastern Africa	Science			Article	06 Biological Sciences; 0604 Genetics; 21 History and Archaeology; 2101 Archaeology	Advanced Institute of Convergence Technology; Defence Academy of the United Kingdom; King Abdullah University of Science and Technology; Trinity College Dublin; Ulsan National Institute of Science and Technology; University College Dublin; University of California, Los Angeles; University of Cambridge; University of Illinois Urbana-Champaign; University of Oxford; University of Potsdam; Universit…	2015-10-08	550	https://www.altmetric.com/details/4601927	10.1126/science.aad2879
News story	2015-10-08 19:58:05	UPI.com	Scientists sequence first ancient human genome from Africa	United States		http://www.upi.com/Science_News/2015/10/08/Scientists-sequence-first-ancient-human-genome-from-Africa/9761444330371/	Ancient Ethiopian genome reveals extensive Eurasian admixture in Eastern Africa	Science			Article	06 Biological Sciences; 0604 Genetics; 21 History and Archaeology; 2101 Archaeology	Advanced Institute of Convergence Technology; Defence Academy of the United Kingdom; King Abdullah University of Science and Technology; Trinity College Dublin; Ulsan National Institute of Science and Technology; University College Dublin; University of California, Los Angeles; University of Cambridge; University of Illinois Urbana-Champaign; University of Oxford; University of Potsdam; Universit…	2015-10-08	550	https://www.altmetric.com/details/4601927	10.1126/science.aad2879
News story	2015-10-09 12:31:27	Washington Post	The first ancient African genome reveals complex human migrations	United States		http://feeds.washingtonpost.com/c/34656/f/636635/s/4a8aed5a/sc/32/l/0M0Swashingtonpost0N0Cnews0Cspeaking0Eof0Escience0Cwp0C20A150C10A0C0A90Cthe0Efirst0Eancient0Eafrican0Egenome0Ereveals0Ecomplex0Ehuman0Emigrations0C/story01.htm?alm_mvr=0	Ancient Ethiopian genome reveals extensive Eurasian admixture in Eastern Africa	Science			Article	06 Biological Sciences; 0604 Genetics; 21 History and Archaeology; 2101 Archaeology	Advanced Institute of Convergence Technology; Defence Academy of the United Kingdom; King Abdullah University of Science and Technology; Trinity College Dublin; Ulsan National Institute of Science and Technology; University College Dublin; University of California, Los Angeles; University of Cambridge; University of Illinois Urbana-Champaign; University of Oxford; University of Potsdam; Universit…	2015-10-08	550	https://www.altmetric.com/details/4601927	10.1126/science.aad2879
News story	2015-10-09 12:31:27	Washington Post	The first ancient African genome reveals complex human migrations	United States		http://feeds.washingtonpost.com/c/34656/f/636635/s/4a8aed5a/sc/32/l/0M0Swashingtonpost0N0Cnews0Cspeaking0Eof0Escience0Cwp0C20A150C10A0C0A90Cthe0Efirst0Eancient0Eafrican0Egenome0Ereveals0Ecomplex0Ehuman0Emigrations0C/story01.htm	Ancient Ethiopian genome reveals extensive Eurasian admixture in Eastern Africa	Science			Article	06 Biological Sciences; 0604 Genetics; 21 History and Archaeology; 2101 Archaeology	Advanced Institute of Convergence Technology; Defence Academy of the United Kingdom; King Abdullah University of Science and Technology; Trinity College Dublin; Ulsan National Institute of Science and Technology; University College Dublin; University of California, Los Angeles; University of Cambridge; University of Illinois Urbana-Champaign; University of Oxford; University of Potsdam; Universit…	2015-10-08	550	https://www.altmetric.com/details/4601927	10.1126/science.aad2879
News story	2015-10-09 12:11:31	Washington Post	The first ancient African genome reveals complex human migrations	United States		http://feeds.washingtonpost.com/c/34656/f/636632/s/4a8aeb9c/sc/32/l/0L0Swashingtonpost0N0Cnews0Cspeaking0Eof0Escience0Cwp0C20A150C10A0C0A90Cthe0Efirst0Eancient0Eafrican0Egenome0Ereveals0Ecomplex0Ehuman0Emigrations0C0Dwprss0Frss0Ihealth0Escience/story01.htm	Ancient Ethiopian genome reveals extensive Eurasian admixture in Eastern Africa	Science			Article	06 Biological Sciences; 0604 Genetics; 21 History and Archaeology; 2101 Archaeology	Advanced Institute of Convergence Technology; Defence Academy of the United Kingdom; King Abdullah University of Science and Technology; Trinity College Dublin; Ulsan National Institute of Science and Technology; University College Dublin; University of California, Los Angeles; University of Cambridge; University of Illinois Urbana-Champaign; University of Oxford; University of Potsdam; Universit…	2015-10-08	550	https://www.altmetric.com/details/4601927	10.1126/science.aad2879
News story	2015-10-08 18:10:00	Yahoo! News	USFSP Researchers Make Groundbreaking Discovery; Science Publishes	United States		http://news.yahoo.com/usfsp-researchers-groundbreaking-discovery-science-publishes-181000960.html	Ancient Ethiopian genome reveals extensive Eurasian admixture in Eastern Africa	Science			Article	06 Biological Sciences; 0604 Genetics; 21 History and Archaeology; 2101 Archaeology	Advanced Institute of Convergence Technology; Defence Academy of the United Kingdom; King Abdullah University of Science and Technology; Trinity College Dublin; Ulsan National Institute of Science and Technology; University College Dublin; University of California, Los Angeles; University of Cambridge; University of Illinois Urbana-Champaign; University of Oxford; University of Potsdam; Universit…	2015-10-08	550	https://www.altmetric.com/details/4601927	10.1126/science.aad2879
News story	2015-11-12 18:14:07	CBC	New discoveries begin to reveal secrets of Stonehenge	Canada		http://www.cbc.ca/news/technology/stonehenge-new-discoveries-1.3315663?cmp=rss	Feeding Stonehenge: cuisine and consumption at the Late Neolithic site of Durrington Walls	Antiquity			Article	20 Language, Communication and Culture; 2004 Linguistics; 21 History and Archaeology; 2101 Archaeology	Historic England; Leiden University; Max Planck Institute for Evolutionary Anthropology; Newcastle University; University College London; University of Sheffield; University of York	2015-10-09	375	https://www.altmetric.com/details/4606206	10.15184/aqy.2015.110
News story	2015-10-30 13:28:00	Discovery News	Stonehenge Builders Hosted Barbecues : DNews	United States		http://news.discovery.com/history/archaeology/stonehenge-builders-hosted-barbecues-151030.htm#mkcpgn=rssnws1	Feeding Stonehenge: cuisine and consumption at the Late Neolithic site of Durrington Walls	Antiquity			Article	20 Language, Communication and Culture; 2004 Linguistics; 21 History and Archaeology; 2101 Archaeology	Historic England; Leiden University; Max Planck Institute for Evolutionary Anthropology; Newcastle University; University College London; University of Sheffield; University of York	2015-10-09	375	https://www.altmetric.com/details/4606206	10.15184/aqy.2015.110
News story	2015-10-30 16:06:21	FOX News	Party like it's 2500 BC: Stonehenge builders hosted barbecues	United States		http://www.foxnews.com/science/2015/10/30/party-like-it-2500-bc-stonehenge-builders-hosted-barbecues.html	Feeding Stonehenge: cuisine and consumption at the Late Neolithic site of Durrington Walls	Antiquity			Article	20 Language, Communication and Culture; 2004 Linguistics; 21 History and Archaeology; 2101 Archaeology	Historic England; Leiden University; Max Planck Institute for Evolutionary Anthropology; Newcastle University; University College London; University of Sheffield; University of York	2015-10-09	375	https://www.altmetric.com/details/4606206	10.15184/aqy.2015.110
News story	2018-09-02 05:20:21	MSN	The surprising role cheese played in human evolution	United States		https://www.msn.com/en-gb/news/world/the-surprising-role-cheese-played-in-human-evolution/ar-BBMKL8x?srcref=rss	Feeding Stonehenge: cuisine and consumption at the Late Neolithic site of Durrington Walls	Antiquity			Article	20 Language, Communication and Culture; 2004 Linguistics; 21 History and Archaeology; 2101 Archaeology	Historic England; Leiden University; Max Planck Institute for Evolutionary Anthropology; Newcastle University; University College London; University of Sheffield; University of York	2015-10-09	375	https://www.altmetric.com/details/4606206	10.15184/aqy.2015.110
News story	2015-10-15 22:50:09	MSN	The builders of Stonehenge may have thrown barbecues after work	United States		http://www.msn.com/en-ca/news/world/the-builders-of-stonehenge-may-have-thrown-barbecues-after-work/ar-AAfuFII?li=AA59G3&srcref=rss	Feeding Stonehenge: cuisine and consumption at the Late Neolithic site of Durrington Walls	Antiquity			Article	20 Language, Communication and Culture; 2004 Linguistics; 21 History and Archaeology; 2101 Archaeology	Historic England; Leiden University; Max Planck Institute for Evolutionary Anthropology; Newcastle University; University College London; University of Sheffield; University of York	2015-10-09	375	https://www.altmetric.com/details/4606206	10.15184/aqy.2015.110
News story	2015-10-14 17:14:15	New Scientist	Stonehenge builders had barbecue feasts at nearby party centre	United Kingdom		https://www.newscientist.com/article/dn28333-stonehenge-builders-had-barbecue-feasts-at-nearby-party-centre/	Feeding Stonehenge: cuisine and consumption at the Late Neolithic site of Durrington Walls	Antiquity			Article	20 Language, Communication and Culture; 2004 Linguistics; 21 History and Archaeology; 2101 Archaeology	Historic England; Leiden University; Max Planck Institute for Evolutionary Anthropology; Newcastle University; University College London; University of Sheffield; University of York	2015-10-09	375	https://www.altmetric.com/details/4606206	10.15184/aqy.2015.110
News story	2015-12-08 21:16:00	NPR	Party Like It's 2500 B.C.: Feasts At Stonehenge Were Epic Barbecues	United States		http://www.npr.org/sections/thesalt/2015/12/08/458846536/party-like-its-2-500-bc-feasts-at-stonehenge-were-epic-barbecues	Feeding Stonehenge: cuisine and consumption at the Late Neolithic site of Durrington Walls	Antiquity			Article	20 Language, Communication and Culture; 2004 Linguistics; 21 History and Archaeology; 2101 Archaeology	Historic England; Leiden University; Max Planck Institute for Evolutionary Anthropology; Newcastle University; University College London; University of Sheffield; University of York	2015-10-09	375	https://www.altmetric.com/details/4606206	10.15184/aqy.2015.110
News story	2018-08-31 18:30:00	Popular Science	Cheese played a surprisingly important role in human evolution	United States		https://www.popsci.com/cheese-human-evolution?dom=rss-default&src=syn	Feeding Stonehenge: cuisine and consumption at the Late Neolithic site of Durrington Walls	Antiquity			Article	20 Language, Communication and Culture; 2004 Linguistics; 21 History and Archaeology; 2101 Archaeology	Historic England; Leiden University; Max Planck Institute for Evolutionary Anthropology; Newcastle University; University College London; University of Sheffield; University of York	2015-10-09	375	https://www.altmetric.com/details/4606206	10.15184/aqy.2015.110
News story	2018-08-31 15:45:00	Public Radio International	The surprising role cheese played in human evolution	United States		https://www.pri.org/stories/2018-08-31/surprising-role-cheese-played-human-evolution	Feeding Stonehenge: cuisine and consumption at the Late Neolithic site of Durrington Walls	Antiquity			Article	20 Language, Communication and Culture; 2004 Linguistics; 21 History and Archaeology; 2101 Archaeology	Historic England; Leiden University; Max Planck Institute for Evolutionary Anthropology; Newcastle University; University College London; University of Sheffield; University of York	2015-10-09	375	https://www.altmetric.com/details/4606206	10.15184/aqy.2015.110
News story	2015-10-14 13:18:35	The Australian		Australia			Feeding Stonehenge: cuisine and consumption at the Late Neolithic site of Durrington Walls	Antiquity			Article	20 Language, Communication and Culture; 2004 Linguistics; 21 History and Archaeology; 2101 Archaeology	Historic England; Leiden University; Max Planck Institute for Evolutionary Anthropology; Newcastle University; University College London; University of Sheffield; University of York	2015-10-09	375	https://www.altmetric.com/details/4606206	10.15184/aqy.2015.110
News story	2015-10-13 12:05:59	The Telegraph (UK)		United Kingdom			Feeding Stonehenge: cuisine and consumption at the Late Neolithic site of Durrington Walls	Antiquity			Article	20 Language, Communication and Culture; 2004 Linguistics; 21 History and Archaeology; 2101 Archaeology	Historic England; Leiden University; Max Planck Institute for Evolutionary Anthropology; Newcastle University; University College London; University of Sheffield; University of York	2015-10-09	375	https://www.altmetric.com/details/4606206	10.15184/aqy.2015.110
News story	2018-08-29 10:15:20	Yahoo! News	The surprising role cheese played in human evolution	United States		https://uk.news.yahoo.com/surprising-role-cheese-played-human-101520447.html	Feeding Stonehenge: cuisine and consumption at the Late Neolithic site of Durrington Walls	Antiquity			Article	20 Language, Communication and Culture; 2004 Linguistics; 21 History and Archaeology; 2101 Archaeology	Historic England; Leiden University; Max Planck Institute for Evolutionary Anthropology; Newcastle University; University College London; University of Sheffield; University of York	2015-10-09	375	https://www.altmetric.com/details/4606206	10.15184/aqy.2015.110
News story	2015-10-30 12:51:21	Yahoo! News	Party Like It's 2500 B.C.: Stonehenge Builders Hosted Barbecues	United States		http://news.yahoo.com/party-2500-b-c-stonehenge-builders-hosted-barbecues-125121680.html	Feeding Stonehenge: cuisine and consumption at the Late Neolithic site of Durrington Walls	Antiquity			Article	20 Language, Communication and Culture; 2004 Linguistics; 21 History and Archaeology; 2101 Archaeology	Historic England; Leiden University; Max Planck Institute for Evolutionary Anthropology; Newcastle University; University College London; University of Sheffield; University of York	2015-10-09	375	https://www.altmetric.com/details/4606206	10.15184/aqy.2015.110
News story	2015-09-30 23:58:00	Los Angeles Times		United States			Mummification in Bronze Age Britain	Antiquity			Article	21 History and Archaeology; 2101 Archaeology	Natural History Museum; University College London; University of Manchester	2015-10-09	112	https://www.altmetric.com/details/4606225	10.15184/aqy.2015.111
News story	2015-10-15 22:50:09	MSN	The builders of Stonehenge may have thrown barbecues after work	United States		http://www.msn.com/en-ca/news/world/the-builders-of-stonehenge-may-have-thrown-barbecues-after-work/ar-AAfuFII?li=AA59G3&srcref=rss	Mummification in Bronze Age Britain	Antiquity			Article	21 History and Archaeology; 2101 Archaeology	Natural History Museum; University College London; University of Manchester	2015-10-09	112	https://www.altmetric.com/details/4606225	10.15184/aqy.2015.111
News story	2015-10-01 21:45:55	MSN	Mummification may have been widespread in ancient Britain, study finds	United States		http://www.msn.com/en-us/news/world/mummification-may-have-been-widespread-in-ancient-britain-study-finds/ar-AAeYCPV	Mummification in Bronze Age Britain	Antiquity			Article	21 History and Archaeology; 2101 Archaeology	Natural History Museum; University College London; University of Manchester	2015-10-09	112	https://www.altmetric.com/details/4606225	10.15184/aqy.2015.111
News story	2015-10-01 01:08:30	The Economist		United Kingdom			Mummification in Bronze Age Britain	Antiquity			Article	21 History and Archaeology; 2101 Archaeology	Natural History Museum; University College London; University of Manchester	2015-10-09	112	https://www.altmetric.com/details/4606225	10.15184/aqy.2015.111
News story	2015-10-02 12:13:59	Yahoo! News	Bronze Age Britons Mummified Their Dead, Analysis Reveals	United States		http://news.yahoo.com/bronze-age-britons-mummified-dead-analysis-reveals-121359209.html	Mummification in Bronze Age Britain	Antiquity			Article	21 History and Archaeology; 2101 Archaeology	Natural History Museum; University College London; University of Manchester	2015-10-09	112	https://www.altmetric.com/details/4606225	10.15184/aqy.2015.111
News story	2019-03-09 09:43:25	BBC News	Por qué varias culturas en la antigüedad le tenían pavor a las habas	United Kingdom		https://www.bbc.com/mundo/noticias-47462233	The onset of faba bean farming in the Southern Levant	Scientific Reports			Article	07 Agricultural and Veterinary Sciences; 0703 Crop and Pasture Production; 21 History and Archaeology; 2101 Archaeology	Israel Antiquities Authority; Weizmann Institute of Science	2015-10-13	85	https://www.altmetric.com/details/4634955	10.1038/srep14370
News story	2019-03-09 10:05:42	MSN	Por qué varias culturas en la antigüedad le tenían pavor a las habas	United States		http://www.msn.com/es-co/noticias/otras/por-qu%C3%A9-varias-culturas-en-la-antig%C3%BCedad-le-ten%C3%ADan-pavor-a-las-habas/ar-BBUyCQw?srcref=rss	The onset of faba bean farming in the Southern Levant	Scientific Reports			Article	07 Agricultural and Veterinary Sciences; 0703 Crop and Pasture Production; 21 History and Archaeology; 2101 Archaeology	Israel Antiquities Authority; Weizmann Institute of Science	2015-10-13	85	https://www.altmetric.com/details/4634955	10.1038/srep14370
News story	2015-11-25 19:13:45	NPR	Some Ancient Farmers Grew Fava Beans Before They Grew Grains	United States		http://www.npr.org/sections/thesalt/2015/11/25/457375600/some-ancient-farmers-grew-fava-beans-before-they-grew-grains	The onset of faba bean farming in the Southern Levant	Scientific Reports			Article	07 Agricultural and Veterinary Sciences; 0703 Crop and Pasture Production; 21 History and Archaeology; 2101 Archaeology	Israel Antiquities Authority; Weizmann Institute of Science	2015-10-13	85	https://www.altmetric.com/details/4634955	10.1038/srep14370
News story	2015-10-14 20:01:17	ABC.net.au	Ancient teeth point to earliest modern humans in southern China	Australia		http://www.abc.net.au/news/2015-10-15/earliest-modern-humans-in-southern-china/6854486	The earliest unequivocally modern humans in southern China	Nature			Article	21 History and Archaeology; 2101 Archaeology	Institute of Earth Environment; Institute of Vertebrate Paleontology and Paleoanthropology; Leiden University; National Research Center on Human Evolution; Peking University; University College London; University of Burgos; University of Minnesota; Utrecht University; Xi'an Jiaotong University	2015-10-14	1258	https://www.altmetric.com/details/4623174	10.1038/nature15696
News story	2018-04-09 15:48:00	BBC News	Finger bone points to early human exodus	United Kingdom		http://www.bbc.co.uk/go/newsFeedXML/moreover/-/news/science-environment-43700703	The earliest unequivocally modern humans in southern China	Nature			Article	21 History and Archaeology; 2101 Archaeology	Institute of Earth Environment; Institute of Vertebrate Paleontology and Paleoanthropology; Leiden University; National Research Center on Human Evolution; Peking University; University College London; University of Burgos; University of Minnesota; Utrecht University; Xi'an Jiaotong University	2015-10-14	1258	https://www.altmetric.com/details/4623174	10.1038/nature15696
News story	2018-04-09 15:47:59	BBC News	Finger bone points to early human exodus	United Kingdom		http://www.bbc.com/news/science-environment-43700703?alm_mvr=0	The earliest unequivocally modern humans in southern China	Nature			Article	21 History and Archaeology; 2101 Archaeology	Institute of Earth Environment; Institute of Vertebrate Paleontology and Paleoanthropology; Leiden University; National Research Center on Human Evolution; Peking University; University College London; University of Burgos; University of Minnesota; Utrecht University; Xi'an Jiaotong University	2015-10-14	1258	https://www.altmetric.com/details/4623174	10.1038/nature15696
News story	2018-04-09	BBC News	Finger bone points to early human exodus	United Kingdom		http://www.bbc.com/news/science-environment-43700703	The earliest unequivocally modern humans in southern China	Nature			Article	21 History and Archaeology; 2101 Archaeology	Institute of Earth Environment; Institute of Vertebrate Paleontology and Paleoanthropology; Leiden University; National Research Center on Human Evolution; Peking University; University College London; University of Burgos; University of Minnesota; Utrecht University; Xi'an Jiaotong University	2015-10-14	1258	https://www.altmetric.com/details/4623174	10.1038/nature15696
News story	2018-01-25 19:05:33	BBC News	Modern humans left Africa much earlier	United Kingdom		http://www.bbc.co.uk/go/newsFeedXML/moreover/-/news/science-environment-42817323	The earliest unequivocally modern humans in southern China	Nature			Article	21 History and Archaeology; 2101 Archaeology	Institute of Earth Environment; Institute of Vertebrate Paleontology and Paleoanthropology; Leiden University; National Research Center on Human Evolution; Peking University; University College London; University of Burgos; University of Minnesota; Utrecht University; Xi'an Jiaotong University	2015-10-14	1258	https://www.altmetric.com/details/4623174	10.1038/nature15696
News story	2018-01-25 19:05:31	BBC News	Modern humans left Africa much earlier	United Kingdom		http://www.bbc.com/news/science-environment-42817323	The earliest unequivocally modern humans in southern China	Nature			Article	21 History and Archaeology; 2101 Archaeology	Institute of Earth Environment; Institute of Vertebrate Paleontology and Paleoanthropology; Leiden University; National Research Center on Human Evolution; Peking University; University College London; University of Burgos; University of Minnesota; Utrecht University; Xi'an Jiaotong University	2015-10-14	1258	https://www.altmetric.com/details/4623174	10.1038/nature15696
News story	2018-01-25 19:05:31	BBC News	Modern humans left Africa much earlier	United Kingdom		http://www.bbc.co.uk/news/science-environment-42817323	The earliest unequivocally modern humans in southern China	Nature			Article	21 History and Archaeology; 2101 Archaeology	Institute of Earth Environment; Institute of Vertebrate Paleontology and Paleoanthropology; Leiden University; National Research Center on Human Evolution; Peking University; University College London; University of Burgos; University of Minnesota; Utrecht University; Xi'an Jiaotong University	2015-10-14	1258	https://www.altmetric.com/details/4623174	10.1038/nature15696
News story	2016-09-21 17:54:34	BBC News	DNA hints at earlier human exodus from Africa - BBC News	United Kingdom		http://www.bbc.co.uk/go/newsFeedXML/moreover/-/news/science-environment-37408014	The earliest unequivocally modern humans in southern China	Nature			Article	21 History and Archaeology; 2101 Archaeology	Institute of Earth Environment; Institute of Vertebrate Paleontology and Paleoanthropology; Leiden University; National Research Center on Human Evolution; Peking University; University College London; University of Burgos; University of Minnesota; Utrecht University; Xi'an Jiaotong University	2015-10-14	1258	https://www.altmetric.com/details/4623174	10.1038/nature15696
News story	2015-10-14 17:01:30	BBC News	Fossil teeth place humans in Asia '20,000 years early' - BBC News	United Kingdom		http://www.bbc.co.uk/go/newsFeedXML/moreover/-/news/science-environment-34531861	The earliest unequivocally modern humans in southern China	Nature			Article	21 History and Archaeology; 2101 Archaeology	Institute of Earth Environment; Institute of Vertebrate Paleontology and Paleoanthropology; Leiden University; National Research Center on Human Evolution; Peking University; University College London; University of Burgos; University of Minnesota; Utrecht University; Xi'an Jiaotong University	2015-10-14	1258	https://www.altmetric.com/details/4623174	10.1038/nature15696
News story	2015-10-14 19:16:55	CBC	Evidence of earliest modern humans outside Africa found in China	Canada		http://www.cbc.ca/news/technology/teeth-ancient-humans-1.3270855?cmp=rss	The earliest unequivocally modern humans in southern China	Nature			Article	21 History and Archaeology; 2101 Archaeology	Institute of Earth Environment; Institute of Vertebrate Paleontology and Paleoanthropology; Leiden University; National Research Center on Human Evolution; Peking University; University College London; University of Burgos; University of Minnesota; Utrecht University; Xi'an Jiaotong University	2015-10-14	1258	https://www.altmetric.com/details/4623174	10.1038/nature15696
News story	2015-10-15 08:17:04	CNN News	Ancient teeth found in China challenge migration theory	United States		http://www.cnn.com/2015/10/15/china/china-teeth-cave-nature/index.html	The earliest unequivocally modern humans in southern China	Nature			Article	21 History and Archaeology; 2101 Archaeology	Institute of Earth Environment; Institute of Vertebrate Paleontology and Paleoanthropology; Leiden University; National Research Center on Human Evolution; Peking University; University College London; University of Burgos; University of Minnesota; Utrecht University; Xi'an Jiaotong University	2015-10-14	1258	https://www.altmetric.com/details/4623174	10.1038/nature15696
News story	2015-10-14 19:21:21	Daily Mail		United Kingdom			The earliest unequivocally modern humans in southern China	Nature			Article	21 History and Archaeology; 2101 Archaeology	Institute of Earth Environment; Institute of Vertebrate Paleontology and Paleoanthropology; Leiden University; National Research Center on Human Evolution; Peking University; University College London; University of Burgos; University of Minnesota; Utrecht University; Xi'an Jiaotong University	2015-10-14	1258	https://www.altmetric.com/details/4623174	10.1038/nature15696
News story	2015-10-14 17:00:00	Discovery News	120,000-Yr-Old Human Found in China : DNews	United States		http://news.discovery.com/human/evolution/120000-yr-old-human-found-in-china-15101.htm#mkcpgn=rssnws1	The earliest unequivocally modern humans in southern China	Nature			Article	21 History and Archaeology; 2101 Archaeology	Institute of Earth Environment; Institute of Vertebrate Paleontology and Paleoanthropology; Leiden University; National Research Center on Human Evolution; Peking University; University College London; University of Burgos; University of Minnesota; Utrecht University; Xi'an Jiaotong University	2015-10-14	1258	https://www.altmetric.com/details/4623174	10.1038/nature15696
News story	2015-10-15 10:53:30	El País	Análisis | La versión neandertal de los hechos | Por: El País	Spain		http://elpais.com/elpais/2015/10/14/ciencia/1444841124_572271.html#?ref=rss&format=simple&link=link	The earliest unequivocally modern humans in southern China	Nature			Article	21 History and Archaeology; 2101 Archaeology	Institute of Earth Environment; Institute of Vertebrate Paleontology and Paleoanthropology; Leiden University; National Research Center on Human Evolution; Peking University; University College London; University of Burgos; University of Minnesota; Utrecht University; Xi'an Jiaotong University	2015-10-14	1258	https://www.altmetric.com/details/4623174	10.1038/nature15696
News story	2015-10-16 13:30:31	FOX News	Teeth reveal human history	United States		http://www.foxnews.com/science/2015/10/15/humans-exited-africa-and-trekked-to-china-fossils-reveal.html	The earliest unequivocally modern humans in southern China	Nature			Article	21 History and Archaeology; 2101 Archaeology	Institute of Earth Environment; Institute of Vertebrate Paleontology and Paleoanthropology; Leiden University; National Research Center on Human Evolution; Peking University; University College London; University of Burgos; University of Minnesota; Utrecht University; Xi'an Jiaotong University	2015-10-14	1258	https://www.altmetric.com/details/4623174	10.1038/nature15696
News story	2015-10-14 17:01:49	Le Monde		France			The earliest unequivocally modern humans in southern China	Nature			Article	21 History and Archaeology; 2101 Archaeology	Institute of Earth Environment; Institute of Vertebrate Paleontology and Paleoanthropology; Leiden University; National Research Center on Human Evolution; Peking University; University College London; University of Burgos; University of Minnesota; Utrecht University; Xi'an Jiaotong University	2015-10-14	1258	https://www.altmetric.com/details/4623174	10.1038/nature15696
News story	2018-04-09 15:00:00	Los Angeles Times		United States			The earliest unequivocally modern humans in southern China	Nature			Article	21 History and Archaeology; 2101 Archaeology	Institute of Earth Environment; Institute of Vertebrate Paleontology and Paleoanthropology; Leiden University; National Research Center on Human Evolution; Peking University; University College London; University of Burgos; University of Minnesota; Utrecht University; Xi'an Jiaotong University	2015-10-14	1258	https://www.altmetric.com/details/4623174	10.1038/nature15696
News story	2018-04-09 15:00:00	Los Angeles Times		United States			The earliest unequivocally modern humans in southern China	Nature			Article	21 History and Archaeology; 2101 Archaeology	Institute of Earth Environment; Institute of Vertebrate Paleontology and Paleoanthropology; Leiden University; National Research Center on Human Evolution; Peking University; University College London; University of Burgos; University of Minnesota; Utrecht University; Xi'an Jiaotong University	2015-10-14	1258	https://www.altmetric.com/details/4623174	10.1038/nature15696
News story	2015-10-16 06:53:00	Los Angeles Times		United States			The earliest unequivocally modern humans in southern China	Nature			Article	21 History and Archaeology; 2101 Archaeology	Institute of Earth Environment; Institute of Vertebrate Paleontology and Paleoanthropology; Leiden University; National Research Center on Human Evolution; Peking University; University College London; University of Burgos; University of Minnesota; Utrecht University; Xi'an Jiaotong University	2015-10-14	1258	https://www.altmetric.com/details/4623174	10.1038/nature15696
News story	2015-10-14 19:24:00	Los Angeles Times		United States			The earliest unequivocally modern humans in southern China	Nature			Article	21 History and Archaeology; 2101 Archaeology	Institute of Earth Environment; Institute of Vertebrate Paleontology and Paleoanthropology; Leiden University; National Research Center on Human Evolution; Peking University; University College London; University of Burgos; University of Minnesota; Utrecht University; Xi'an Jiaotong University	2015-10-14	1258	https://www.altmetric.com/details/4623174	10.1038/nature15696
News story	2015-10-14 17:22:00	Los Angeles Times		United States			The earliest unequivocally modern humans in southern China	Nature			Article	21 History and Archaeology; 2101 Archaeology	Institute of Earth Environment; Institute of Vertebrate Paleontology and Paleoanthropology; Leiden University; National Research Center on Human Evolution; Peking University; University College London; University of Burgos; University of Minnesota; Utrecht University; Xi'an Jiaotong University	2015-10-14	1258	https://www.altmetric.com/details/4623174	10.1038/nature15696
News story	2021-03-07 21:58:46	MSN	Kan det ha vært moderne mennesker i Kina for over 100.000 år siden?	United States		http://ct.moreover.com/?a=44404644512&p=1pl&v=1&x=wSxUnORKyWHj0K-7oEHVSg	The earliest unequivocally modern humans in southern China	Nature			Article	21 History and Archaeology; 2101 Archaeology	Institute of Earth Environment; Institute of Vertebrate Paleontology and Paleoanthropology; Leiden University; National Research Center on Human Evolution; Peking University; University College London; University of Burgos; University of Minnesota; Utrecht University; Xi'an Jiaotong University	2015-10-14	1258	https://www.altmetric.com/details/4623174	10.1038/nature15696
News story	2019-07-26 09:07:23	MSN	Oldest, mysterious carving found in East Asia	United States		http://www.msn.com/en-in/travel/news/oldest-carving-in-east-asia-found-but-its-maker-is-a-mystery/ar-AAEQFN0	The earliest unequivocally modern humans in southern China	Nature			Article	21 History and Archaeology; 2101 Archaeology	Institute of Earth Environment; Institute of Vertebrate Paleontology and Paleoanthropology; Leiden University; National Research Center on Human Evolution; Peking University; University College London; University of Burgos; University of Minnesota; Utrecht University; Xi'an Jiaotong University	2015-10-14	1258	https://www.altmetric.com/details/4623174	10.1038/nature15696
News story	2018-04-10 01:00:42	MSN	A finger bone upends the story of human migration out of Africa	United States		https://www.msn.com/en-ca/news/techandscience/a-finger-bone-from-an-unexpected-place-and-time-upends-the-story-of-human-migration-out-of-africa/ar-AAvH0Ur?li=AAggv0m&srcref=rss	The earliest unequivocally modern humans in southern China	Nature			Article	21 History and Archaeology; 2101 Archaeology	Institute of Earth Environment; Institute of Vertebrate Paleontology and Paleoanthropology; Leiden University; National Research Center on Human Evolution; Peking University; University College London; University of Burgos; University of Minnesota; Utrecht University; Xi'an Jiaotong University	2015-10-14	1258	https://www.altmetric.com/details/4623174	10.1038/nature15696
News story	2017-07-20 21:08:18	MSN	Humanos chegaram à Austrália bem antes do que se pensava	United States		http://www.msn.com/pt-br/noticias/ciencia-e-tecnologia/humanos-chegaram-%c3%a0-austr%c3%a1lia-bem-antes-do-que-se-pensava/ar-AAouHUM	The earliest unequivocally modern humans in southern China	Nature			Article	21 History and Archaeology; 2101 Archaeology	Institute of Earth Environment; Institute of Vertebrate Paleontology and Paleoanthropology; Leiden University; National Research Center on Human Evolution; Peking University; University College London; University of Burgos; University of Minnesota; Utrecht University; Xi'an Jiaotong University	2015-10-14	1258	https://www.altmetric.com/details/4623174	10.1038/nature15696
News story	2015-10-15 15:40:46	MSN	Humans exited Africa, and trekked to China, fossils reveal	United States		http://www.msn.com/en-ca/news/techandscience/humans-exited-africa-and-trekked-to-china-fossils-reveal/ar-AAfu1Vg?srcref=rss	The earliest unequivocally modern humans in southern China	Nature			Article	21 History and Archaeology; 2101 Archaeology	Institute of Earth Environment; Institute of Vertebrate Paleontology and Paleoanthropology; Leiden University; National Research Center on Human Evolution; Peking University; University College London; University of Burgos; University of Minnesota; Utrecht University; Xi'an Jiaotong University	2015-10-14	1258	https://www.altmetric.com/details/4623174	10.1038/nature15696
News story	2015-10-15 10:53:00	MSN	Homo sapiens arrived in China before Europe, study of 47 teeth shows	United States		http://www.msn.com/en-us/news/technology/homo-sapiens-arrived-in-china-before-europe-study-of-47-teeth-shows/ar-AAfs2Kk	The earliest unequivocally modern humans in southern China	Nature			Article	21 History and Archaeology; 2101 Archaeology	Institute of Earth Environment; Institute of Vertebrate Paleontology and Paleoanthropology; Leiden University; National Research Center on Human Evolution; Peking University; University College London; University of Burgos; University of Minnesota; Utrecht University; Xi'an Jiaotong University	2015-10-14	1258	https://www.altmetric.com/details/4623174	10.1038/nature15696
News story	2015-10-14 19:25:57	MSN	Des Chinois « modernes » vieux de plus 80 000 ans	United States		http://www.msn.com/fr-ca/actualites/science-et-techno/des-chinois-%C2%AB-modernes-%C2%BB-vieux-de-plus-80-000-ans/ar-AAfrNzY?srcref=rss	The earliest unequivocally modern humans in southern China	Nature			Article	21 History and Archaeology; 2101 Archaeology	Institute of Earth Environment; Institute of Vertebrate Paleontology and Paleoanthropology; Leiden University; National Research Center on Human Evolution; Peking University; University College London; University of Burgos; University of Minnesota; Utrecht University; Xi'an Jiaotong University	2015-10-14	1258	https://www.altmetric.com/details/4623174	10.1038/nature15696
News story	2019-07-26 09:47:52	National Geographic	Scoperta la pi antica incisione simbolica in Estremo Oriente	United States		http://www.nationalgeographic.it/scienza/2019/07/26/news/scoperta_la_piu_antica_incisione_simbolica_in_asia_orientale-4492264/?rss	The earliest unequivocally modern humans in southern China	Nature			Article	21 History and Archaeology; 2101 Archaeology	Institute of Earth Environment; Institute of Vertebrate Paleontology and Paleoanthropology; Leiden University; National Research Center on Human Evolution; Peking University; University College London; University of Burgos; University of Minnesota; Utrecht University; Xi'an Jiaotong University	2015-10-14	1258	https://www.altmetric.com/details/4623174	10.1038/nature15696
News story	2019-07-24 10:46:32	National Geographic	Oldest carving in East Asia found. But its maker is a mystery.	United States		https://www.nationalgeographic.com/science/2019/07/oldest-carving-east-asia-maker-mystery/	The earliest unequivocally modern humans in southern China	Nature			Article	21 History and Archaeology; 2101 Archaeology	Institute of Earth Environment; Institute of Vertebrate Paleontology and Paleoanthropology; Leiden University; National Research Center on Human Evolution; Peking University; University College London; University of Burgos; University of Minnesota; Utrecht University; Xi'an Jiaotong University	2015-10-14	1258	https://www.altmetric.com/details/4623174	10.1038/nature15696
News story	2015-11-16 20:21:49	National Geographic	DNA Reveals Mysterious Human Cousin With Huge Teeth	United States		http://news.nationalgeographic.com/2015/11/151116-denisovan-human-anthropology-ancient-dna	The earliest unequivocally modern humans in southern China	Nature			Article	21 History and Archaeology; 2101 Archaeology	Institute of Earth Environment; Institute of Vertebrate Paleontology and Paleoanthropology; Leiden University; National Research Center on Human Evolution; Peking University; University College London; University of Burgos; University of Minnesota; Utrecht University; Xi'an Jiaotong University	2015-10-14	1258	https://www.altmetric.com/details/4623174	10.1038/nature15696
News story	2016-09-22 04:00:00	New York Times	Humans Spread From Africa in a Single Migration, Studies Find	United States		http://www.nytimes.com/2016/09/22/science/ancient-dna-human-history.html	The earliest unequivocally modern humans in southern China	Nature			Article	21 History and Archaeology; 2101 Archaeology	Institute of Earth Environment; Institute of Vertebrate Paleontology and Paleoanthropology; Leiden University; National Research Center on Human Evolution; Peking University; University College London; University of Burgos; University of Minnesota; Utrecht University; Xi'an Jiaotong University	2015-10-14	1258	https://www.altmetric.com/details/4623174	10.1038/nature15696
News story	2016-09-22 04:00:00	New York Times	A Single Migration From Africa Populated the World, Studies Find	United States		http://www.nytimes.com/2016/09/22/science/ancient-dna-human-history.html?alm_mvr=0	The earliest unequivocally modern humans in southern China	Nature			Article	21 History and Archaeology; 2101 Archaeology	Institute of Earth Environment; Institute of Vertebrate Paleontology and Paleoanthropology; Leiden University; National Research Center on Human Evolution; Peking University; University College London; University of Burgos; University of Minnesota; Utrecht University; Xi'an Jiaotong University	2015-10-14	1258	https://www.altmetric.com/details/4623174	10.1038/nature15696
News story	2016-09-21 17:05:04	New York Times	How We Got Here: DNA Points to a Single Migration From Africa	United States		http://www.nytimes.com/2016/09/22/science/ancient-dna-human-history.html?emc=rss&partner=rss	The earliest unequivocally modern humans in southern China	Nature			Article	21 History and Archaeology; 2101 Archaeology	Institute of Earth Environment; Institute of Vertebrate Paleontology and Paleoanthropology; Leiden University; National Research Center on Human Evolution; Peking University; University College London; University of Burgos; University of Minnesota; Utrecht University; Xi'an Jiaotong University	2015-10-14	1258	https://www.altmetric.com/details/4623174	10.1038/nature15696
News story	2016-02-17 18:09:33	New York Times	Ancient Humans May Have Left a Genetic Mark on Neanderthals	United States		http://www.nytimes.com/2016/02/23/science/ancient-humans-may-have-left-a-genetic-mark-on-neanderthals.html	The earliest unequivocally modern humans in southern China	Nature			Article	21 History and Archaeology; 2101 Archaeology	Institute of Earth Environment; Institute of Vertebrate Paleontology and Paleoanthropology; Leiden University; National Research Center on Human Evolution; Peking University; University College London; University of Burgos; University of Minnesota; Utrecht University; Xi'an Jiaotong University	2015-10-14	1258	https://www.altmetric.com/details/4623174	10.1038/nature15696
News story	2016-02-17 18:09:30	New York Times	In Neanderthals’ DNA, Ancient Humans May Have Left Genetic Mark	United States		http://rss.nytimes.com/c/34625/f/640377/s/4da8e449/sc/32/l/0L0Snytimes0N0C20A160C0A20C230Cscience0Cancient0Ehumans0Emay0Ehave0Eleft0Ea0Egenetic0Emark0Eon0Eneanderthals0Bhtml0Dpartner0Frss0Gemc0Frss/story01.htm	The earliest unequivocally modern humans in southern China	Nature			Article	21 History and Archaeology; 2101 Archaeology	Institute of Earth Environment; Institute of Vertebrate Paleontology and Paleoanthropology; Leiden University; National Research Center on Human Evolution; Peking University; University College London; University of Burgos; University of Minnesota; Utrecht University; Xi'an Jiaotong University	2015-10-14	1258	https://www.altmetric.com/details/4623174	10.1038/nature15696
News story	2015-10-16 19:03:53	Popular Science	New Kittens For Koko, An Indoor Coral Reef, And Other Amazing Images Of The Week	United States		http://www.popsci.com/new-kittens-for-koko-an-indoor-coral-reef-and-other-amazing-images-week	The earliest unequivocally modern humans in southern China	Nature			Article	21 History and Archaeology; 2101 Archaeology	Institute of Earth Environment; Institute of Vertebrate Paleontology and Paleoanthropology; Leiden University; National Research Center on Human Evolution; Peking University; University College London; University of Burgos; University of Minnesota; Utrecht University; Xi'an Jiaotong University	2015-10-14	1258	https://www.altmetric.com/details/4623174	10.1038/nature15696
News story	2015-10-14 05:00:00	Science/AAAS	Trove of teeth from cave represents oldest modern humans in China	United States		http://news.sciencemag.org/archaeology/2015/10/trove-teeth-cave-represents-oldest-modern-humans-china	The earliest unequivocally modern humans in southern China	Nature			Article	21 History and Archaeology; 2101 Archaeology	Institute of Earth Environment; Institute of Vertebrate Paleontology and Paleoanthropology; Leiden University; National Research Center on Human Evolution; Peking University; University College London; University of Burgos; University of Minnesota; Utrecht University; Xi'an Jiaotong University	2015-10-14	1258	https://www.altmetric.com/details/4623174	10.1038/nature15696
News story	2015-10-15 11:27:51	SPIEGEL ONLINE	Zahnfunde in China Moderner Mensch verließ Afrika 50.000 Jahre früher	Germany		http://www.spiegel.de/wissenschaft/mensch/moderner-mensch-verliess-afrika-50-000-jahre-frueher-a-1057883.html	The earliest unequivocally modern humans in southern China	Nature			Article	21 History and Archaeology; 2101 Archaeology	Institute of Earth Environment; Institute of Vertebrate Paleontology and Paleoanthropology; Leiden University; National Research Center on Human Evolution; Peking University; University College London; University of Burgos; University of Minnesota; Utrecht University; Xi'an Jiaotong University	2015-10-14	1258	https://www.altmetric.com/details/4623174	10.1038/nature15696
News story	2015-10-15 18:59:02	The National Post	Discovery suggests early humans weren't so superior to Neanderthals, who lived in Europe long before us	Canada		http://news.nationalpost.com/news/world/discovery-suggests-early-humans-werent-so-superior-to-neanderthals-who-lived-in-europe-long-before-us	The earliest unequivocally modern humans in southern China	Nature			Article	21 History and Archaeology; 2101 Archaeology	Institute of Earth Environment; Institute of Vertebrate Paleontology and Paleoanthropology; Leiden University; National Research Center on Human Evolution; Peking University; University College London; University of Burgos; University of Minnesota; Utrecht University; Xi'an Jiaotong University	2015-10-14	1258	https://www.altmetric.com/details/4623174	10.1038/nature15696
News story	2015-10-15 14:03:42	The Telegraph (UK)		United Kingdom			The earliest unequivocally modern humans in southern China	Nature			Article	21 History and Archaeology; 2101 Archaeology	Institute of Earth Environment; Institute of Vertebrate Paleontology and Paleoanthropology; Leiden University; National Research Center on Human Evolution; Peking University; University College London; University of Burgos; University of Minnesota; Utrecht University; Xi'an Jiaotong University	2015-10-14	1258	https://www.altmetric.com/details/4623174	10.1038/nature15696
News story	2015-10-15 16:09:20	UPI.com	Did Homo sapiens colonize Asia before Europe?	United States		http://www.upi.com/Science_News/2015/10/15/Did-Homo-sapiens-colonize-Asia-before-Europe/7311444920167/	The earliest unequivocally modern humans in southern China	Nature			Article	21 History and Archaeology; 2101 Archaeology	Institute of Earth Environment; Institute of Vertebrate Paleontology and Paleoanthropology; Leiden University; National Research Center on Human Evolution; Peking University; University College London; University of Burgos; University of Minnesota; Utrecht University; Xi'an Jiaotong University	2015-10-14	1258	https://www.altmetric.com/details/4623174	10.1038/nature15696
News story	2015-11-17 09:06:49	Washington Post	DNA sheds light on mysterious, big-toothed human relatives	United States		http://feeds.washingtonpost.com/c/34656/f/645348/s/4b906a50/sc/32/l/0M0Swashingtonpost0N0Cnews0Cmorning0Emix0Cwp0C20A150C110C170Cdna0Esheds0Elight0Eon0Emysterious0Ebig0Etoothed0Ehuman0Erelatives0C/story01.htm	The earliest unequivocally modern humans in southern China	Nature			Article	21 History and Archaeology; 2101 Archaeology	Institute of Earth Environment; Institute of Vertebrate Paleontology and Paleoanthropology; Leiden University; National Research Center on Human Evolution; Peking University; University College London; University of Burgos; University of Minnesota; Utrecht University; Xi'an Jiaotong University	2015-10-14	1258	https://www.altmetric.com/details/4623174	10.1038/nature15696
News story	2015-10-15 12:52:54	Washington Post	These ancient Chinese teeth could rewrite human history	United States		http://www.washingtonpost.com/news/speaking-of-science/wp/2015/10/15/these-ancient-chinese-teeth-could-rewrite-human-history/	The earliest unequivocally modern humans in southern China	Nature			Article	21 History and Archaeology; 2101 Archaeology	Institute of Earth Environment; Institute of Vertebrate Paleontology and Paleoanthropology; Leiden University; National Research Center on Human Evolution; Peking University; University College London; University of Burgos; University of Minnesota; Utrecht University; Xi'an Jiaotong University	2015-10-14	1258	https://www.altmetric.com/details/4623174	10.1038/nature15696
News story	2015-10-15 12:47:46	Washington Post	These ancient Chinese teeth could rewrite human history	United States		http://feeds.washingtonpost.com/c/34656/f/636635/s/4ab26157/sc/32/l/0M0Swashingtonpost0N0Cnews0Cspeaking0Eof0Escience0Cwp0C20A150C10A0C150Cthese0Eancient0Echinese0Eteeth0Ecould0Erewrite0Ehuman0Ehistory0C/story01.htm	The earliest unequivocally modern humans in southern China	Nature			Article	21 History and Archaeology; 2101 Archaeology	Institute of Earth Environment; Institute of Vertebrate Paleontology and Paleoanthropology; Leiden University; National Research Center on Human Evolution; Peking University; University College London; University of Burgos; University of Minnesota; Utrecht University; Xi'an Jiaotong University	2015-10-14	1258	https://www.altmetric.com/details/4623174	10.1038/nature15696
News story	2015-10-15 12:36:04	Washington Post	These ancient Chinese teeth could rewrite human history	United States		http://feeds.washingtonpost.com/c/34656/f/636632/s/4ab260fe/sc/32/l/0L0Swashingtonpost0N0Cnews0Cspeaking0Eof0Escience0Cwp0C20A150C10A0C150Cthese0Eancient0Echinese0Eteeth0Ecould0Erewrite0Ehuman0Ehistory0C0Dwprss0Frss0Ihealth0Escience/story01.htm	The earliest unequivocally modern humans in southern China	Nature			Article	21 History and Archaeology; 2101 Archaeology	Institute of Earth Environment; Institute of Vertebrate Paleontology and Paleoanthropology; Leiden University; National Research Center on Human Evolution; Peking University; University College London; University of Burgos; University of Minnesota; Utrecht University; Xi'an Jiaotong University	2015-10-14	1258	https://www.altmetric.com/details/4623174	10.1038/nature15696
News story	2018-04-09 15:02:38	Yahoo! News	Our fossil finger discovery points to earlier human migration in Arabia	United States		https://uk.news.yahoo.com/fossil-finger-discovery-points-earlier-150238130.html	The earliest unequivocally modern humans in southern China	Nature			Article	21 History and Archaeology; 2101 Archaeology	Institute of Earth Environment; Institute of Vertebrate Paleontology and Paleoanthropology; Leiden University; National Research Center on Human Evolution; Peking University; University College London; University of Burgos; University of Minnesota; Utrecht University; Xi'an Jiaotong University	2015-10-14	1258	https://www.altmetric.com/details/4623174	10.1038/nature15696
News story	2015-10-15 12:13:46	Yahoo! News	Humans Exited Africa, and Trekked to China, Fossils Reveal	United States		http://news.yahoo.com/humans-exited-africa-trekked-china-fossils-reveal-121346496.html	The earliest unequivocally modern humans in southern China	Nature			Article	21 History and Archaeology; 2101 Archaeology	Institute of Earth Environment; Institute of Vertebrate Paleontology and Paleoanthropology; Leiden University; National Research Center on Human Evolution; Peking University; University College London; University of Burgos; University of Minnesota; Utrecht University; Xi'an Jiaotong University	2015-10-14	1258	https://www.altmetric.com/details/4623174	10.1038/nature15696
News story	2015-10-14 17:06:35	ZEIT ONLINE	Raus aus Afrika und dann wohin?	Germany		http://www.zeit.de/wissen/2015-10/homo-sapiens-palaeoanthropologie-europa-asien	The earliest unequivocally modern humans in southern China	Nature			Article	21 History and Archaeology; 2101 Archaeology	Institute of Earth Environment; Institute of Vertebrate Paleontology and Paleoanthropology; Leiden University; National Research Center on Human Evolution; Peking University; University College London; University of Burgos; University of Minnesota; Utrecht University; Xi'an Jiaotong University	2015-10-14	1258	https://www.altmetric.com/details/4623174	10.1038/nature15696
News story	2015-10-26 22:07:19	Daily Mail		United Kingdom			Two contemporaneous mitogenomes from terminal Pleistocene burials in eastern Beringia	Proceedings of the National Academy of Sciences of the United States of America			Article	06 Biological Sciences; 0604 Genetics; 21 History and Archaeology; 2101 Archaeology	Liverpool John Moores University; University of Alaska Fairbanks; University of Kansas; University of Utah	2015-10-26	245	https://www.altmetric.com/details/4675851	10.1073/pnas.1511903112
News story	2015-10-26 04:00:00	EurekAlert!	Ancient babies boost Bering land bridge layover	United States		http://www.eurekalert.org/pub_releases/2015-10/uou-abb102015.php	Two contemporaneous mitogenomes from terminal Pleistocene burials in eastern Beringia	Proceedings of the National Academy of Sciences of the United States of America			Article	06 Biological Sciences; 0604 Genetics; 21 History and Archaeology; 2101 Archaeology	Liverpool John Moores University; University of Alaska Fairbanks; University of Kansas; University of Utah	2015-10-26	245	https://www.altmetric.com/details/4675851	10.1073/pnas.1511903112
News story	2015-10-26 07:00:00	Science/AAAS	Ancient infants buried together in Alaska suggest long journey to the Americas	United States		http://news.sciencemag.org/archaeology/2015/10/ancient-infants-buried-together-alaska-suggest-long-journey-americas	Two contemporaneous mitogenomes from terminal Pleistocene burials in eastern Beringia	Proceedings of the National Academy of Sciences of the United States of America			Article	06 Biological Sciences; 0604 Genetics; 21 History and Archaeology; 2101 Archaeology	Liverpool John Moores University; University of Alaska Fairbanks; University of Kansas; University of Utah	2015-10-26	245	https://www.altmetric.com/details/4675851	10.1073/pnas.1511903112
News story	2018-01-03 18:00:07	The Guardian	What the ancient DNA discovery tells us about Native American ancestry	United Kingdom		https://www.theguardian.com/science/2018/jan/03/what-the-ancient-dna-discovery-tells-us-about-native-american-ancestry?alm_mvr=0	Two contemporaneous mitogenomes from terminal Pleistocene burials in eastern Beringia	Proceedings of the National Academy of Sciences of the United States of America			Article	06 Biological Sciences; 0604 Genetics; 21 History and Archaeology; 2101 Archaeology	Liverpool John Moores University; University of Alaska Fairbanks; University of Kansas; University of Utah	2015-10-26	245	https://www.altmetric.com/details/4675851	10.1073/pnas.1511903112
News story	2015-10-27 18:38:13	Washington Post	Surprising infant grave may solve the mystery of North American migration	United States		http://feeds.washingtonpost.com/c/34656/f/636635/s/4b04321c/sc/32/l/0M0Swashingtonpost0N0Cnews0Cspeaking0Eof0Escience0Cwp0C20A150C10A0C270Csurprising0Einfant0Egrave0Emay0Esolve0Ethe0Emystery0Eof0Enorth0Eamerican0Emigration0C/story01.htm?alm_mvr=0	Two contemporaneous mitogenomes from terminal Pleistocene burials in eastern Beringia	Proceedings of the National Academy of Sciences of the United States of America			Article	06 Biological Sciences; 0604 Genetics; 21 History and Archaeology; 2101 Archaeology	Liverpool John Moores University; University of Alaska Fairbanks; University of Kansas; University of Utah	2015-10-26	245	https://www.altmetric.com/details/4675851	10.1073/pnas.1511903112
News story	2015-10-27 18:38:13	Washington Post	Surprising infant grave may solve the mystery of North American migration	United States		http://feeds.washingtonpost.com/c/34656/f/636635/s/4b04321c/sc/32/l/0M0Swashingtonpost0N0Cnews0Cspeaking0Eof0Escience0Cwp0C20A150C10A0C270Csurprising0Einfant0Egrave0Emay0Esolve0Ethe0Emystery0Eof0Enorth0Eamerican0Emigration0C/story01.htm	Two contemporaneous mitogenomes from terminal Pleistocene burials in eastern Beringia	Proceedings of the National Academy of Sciences of the United States of America			Article	06 Biological Sciences; 0604 Genetics; 21 History and Archaeology; 2101 Archaeology	Liverpool John Moores University; University of Alaska Fairbanks; University of Kansas; University of Utah	2015-10-26	245	https://www.altmetric.com/details/4675851	10.1073/pnas.1511903112
News story	2015-10-27 18:27:15	Washington Post	Surprising infant grave may solve the mystery of North American migration	United States		http://feeds.washingtonpost.com/c/34656/f/636632/s/4b044507/sc/32/l/0L0Swashingtonpost0N0Cnews0Cspeaking0Eof0Escience0Cwp0C20A150C10A0C270Csurprising0Einfant0Egrave0Emay0Esolve0Ethe0Emystery0Eof0Enorth0Eamerican0Emigration0C0Dwprss0Frss0Ihealth0Escience/story01.htm	Two contemporaneous mitogenomes from terminal Pleistocene burials in eastern Beringia	Proceedings of the National Academy of Sciences of the United States of America			Article	06 Biological Sciences; 0604 Genetics; 21 History and Archaeology; 2101 Archaeology	Liverpool John Moores University; University of Alaska Fairbanks; University of Kansas; University of Utah	2015-10-26	245	https://www.altmetric.com/details/4675851	10.1073/pnas.1511903112
News story	2015-11-12 00:39:42	ABC.net.au	Human use of honeybee products dates back at least 9,000 years	Australia		http://www.abc.net.au/news/2015-11-12/human-use-of-honeybee-products-dates-back-at-least-9000-years/6928572	Widespread exploitation of the honeybee by early Neolithic farmers	Nature			Article	21 History and Archaeology; 2101 Archaeology	Adam Mickiewicz University in Pozna?; Aix-Marseille University; Aristotle University of Thessaloniki; Cardiff University; Centre National de Recherches Prehistoriques, Anthropologiques et Historiques; Cultures et Environnements. Préhistoire, Antiquité, Moyen Âge; Democritus University of Thrace; Deutsches Archäologisches Institut; Enrico Fermi Center for Study and Research; Freie Universität Berl…	2015-11-11	589	https://www.altmetric.com/details/4750261	10.1038/nature15757
News story	2015-11-11 23:31:00	ABC.net.au	Human use of honeybee products dates back at least 9,000 years	Australia		http://www.abc.net.au/news/2015-11-12/human-use-of-honeybee-products-dates-back-at-least-9000-years/6928572?site=science%2Fnews	Widespread exploitation of the honeybee by early Neolithic farmers	Nature			Article	21 History and Archaeology; 2101 Archaeology	Adam Mickiewicz University in Pozna?; Aix-Marseille University; Aristotle University of Thessaloniki; Cardiff University; Centre National de Recherches Prehistoriques, Anthropologiques et Historiques; Cultures et Environnements. Préhistoire, Antiquité, Moyen Âge; Democritus University of Thrace; Deutsches Archäologisches Institut; Enrico Fermi Center for Study and Research; Freie Universität Berl…	2015-11-11	589	https://www.altmetric.com/details/4750261	10.1038/nature15757
News story	2018-01-15 08:39:31	CNN News	The proven health benefits of honey	United States		http://us.cnn.com/2018/01/15/health/honey-health-benefits/index.html	Widespread exploitation of the honeybee by early Neolithic farmers	Nature			Article	21 History and Archaeology; 2101 Archaeology	Adam Mickiewicz University in Pozna?; Aix-Marseille University; Aristotle University of Thessaloniki; Cardiff University; Centre National de Recherches Prehistoriques, Anthropologiques et Historiques; Cultures et Environnements. Préhistoire, Antiquité, Moyen Âge; Democritus University of Thrace; Deutsches Archäologisches Institut; Enrico Fermi Center for Study and Research; Freie Universität Berl…	2015-11-11	589	https://www.altmetric.com/details/4750261	10.1038/nature15757
News story	2018-01-15 08:39:31	CNN News	Health benefits of honey: Here's what's proven	United States		http://www.cnn.com/2018/01/15/health/honey-health-benefits/index.html	Widespread exploitation of the honeybee by early Neolithic farmers	Nature			Article	21 History and Archaeology; 2101 Archaeology	Adam Mickiewicz University in Pozna?; Aix-Marseille University; Aristotle University of Thessaloniki; Cardiff University; Centre National de Recherches Prehistoriques, Anthropologiques et Historiques; Cultures et Environnements. Préhistoire, Antiquité, Moyen Âge; Democritus University of Thrace; Deutsches Archäologisches Institut; Enrico Fermi Center for Study and Research; Freie Universität Berl…	2015-11-11	589	https://www.altmetric.com/details/4750261	10.1038/nature15757
News story	2015-11-12 11:12:06	El Mundo	Los apicultores ms antiguos del mundo	Spain		http://www.elmundo.es/ciencia/2015/11/12/564465e4ca4741d75a8b466c.html	Widespread exploitation of the honeybee by early Neolithic farmers	Nature			Article	21 History and Archaeology; 2101 Archaeology	Adam Mickiewicz University in Pozna?; Aix-Marseille University; Aristotle University of Thessaloniki; Cardiff University; Centre National de Recherches Prehistoriques, Anthropologiques et Historiques; Cultures et Environnements. Préhistoire, Antiquité, Moyen Âge; Democritus University of Thrace; Deutsches Archäologisches Institut; Enrico Fermi Center for Study and Research; Freie Universität Berl…	2015-11-11	589	https://www.altmetric.com/details/4750261	10.1038/nature15757
News story	2015-11-13 05:00:00	EurekAlert!	The first human uses of beeswax have been established in Anatolia in 7000 BCE	United States		http://www.eurekalert.org/pub_releases/2015-11/uotb-tfh111315.php	Widespread exploitation of the honeybee by early Neolithic farmers	Nature			Article	21 History and Archaeology; 2101 Archaeology	Adam Mickiewicz University in Pozna?; Aix-Marseille University; Aristotle University of Thessaloniki; Cardiff University; Centre National de Recherches Prehistoriques, Anthropologiques et Historiques; Cultures et Environnements. Préhistoire, Antiquité, Moyen Âge; Democritus University of Thrace; Deutsches Archäologisches Institut; Enrico Fermi Center for Study and Research; Freie Universität Berl…	2015-11-11	589	https://www.altmetric.com/details/4750261	10.1038/nature15757
News story	2015-11-11 19:51:27	NPR	Farmers Have Been Enjoying The Fruits Of Bee Labor For 9,000 Years	United States		http://www.npr.org/sections/thesalt/2015/11/11/455333696/farmers-have-been-enjoying-the-fruits-of-bee-labor-for-9-000-years	Widespread exploitation of the honeybee by early Neolithic farmers	Nature			Article	21 History and Archaeology; 2101 Archaeology	Adam Mickiewicz University in Pozna?; Aix-Marseille University; Aristotle University of Thessaloniki; Cardiff University; Centre National de Recherches Prehistoriques, Anthropologiques et Historiques; Cultures et Environnements. Préhistoire, Antiquité, Moyen Âge; Democritus University of Thrace; Deutsches Archäologisches Institut; Enrico Fermi Center for Study and Research; Freie Universität Berl…	2015-11-11	589	https://www.altmetric.com/details/4750261	10.1038/nature15757
News story	2015-11-11 06:45:00	Science/AAAS	Humans have been using bees for at least 9000 years	United States		http://news.sciencemag.org/plants-animals/2015/11/humans-have-been-using-bees-least-9000-years	Widespread exploitation of the honeybee by early Neolithic farmers	Nature			Article	21 History and Archaeology; 2101 Archaeology	Adam Mickiewicz University in Pozna?; Aix-Marseille University; Aristotle University of Thessaloniki; Cardiff University; Centre National de Recherches Prehistoriques, Anthropologiques et Historiques; Cultures et Environnements. Préhistoire, Antiquité, Moyen Âge; Democritus University of Thrace; Deutsches Archäologisches Institut; Enrico Fermi Center for Study and Research; Freie Universität Berl…	2015-11-11	589	https://www.altmetric.com/details/4750261	10.1038/nature15757
News story	2015-11-11 22:54:25	UPI.com	Study: Stone Age farmers exploited beehives	United States		http://www.upi.com/Science_News/2015/11/11/Study-Stone-Age-farmers-exploited-beehives/2681447280208/	Widespread exploitation of the honeybee by early Neolithic farmers	Nature			Article	21 History and Archaeology; 2101 Archaeology	Adam Mickiewicz University in Pozna?; Aix-Marseille University; Aristotle University of Thessaloniki; Cardiff University; Centre National de Recherches Prehistoriques, Anthropologiques et Historiques; Cultures et Environnements. Préhistoire, Antiquité, Moyen Âge; Democritus University of Thrace; Deutsches Archäologisches Institut; Enrico Fermi Center for Study and Research; Freie Universität Berl…	2015-11-11	589	https://www.altmetric.com/details/4750261	10.1038/nature15757
News story	2015-11-11 18:18:18	Washington Post	Humans have relied on honeybees for nearly 9,000 years — and now they’re mysteriously declining	United States		http://feeds.washingtonpost.com/c/34656/f/636635/s/4b6c6e0e/sc/32/l/0M0Swashingtonpost0N0Cnews0Cenergy0Eenvironment0Cwp0C20A150C110C110Chumans0Ehave0Erelied0Eon0Ehoneybees0Efor0Enearly0E90A0A0A0Eyears0Eand0Enow0Etheyre0Emysteriously0Edeclining0C/story01.htm	Widespread exploitation of the honeybee by early Neolithic farmers	Nature			Article	21 History and Archaeology; 2101 Archaeology	Adam Mickiewicz University in Pozna?; Aix-Marseille University; Aristotle University of Thessaloniki; Cardiff University; Centre National de Recherches Prehistoriques, Anthropologiques et Historiques; Cultures et Environnements. Préhistoire, Antiquité, Moyen Âge; Democritus University of Thrace; Deutsches Archäologisches Institut; Enrico Fermi Center for Study and Research; Freie Universität Berl…	2015-11-11	589	https://www.altmetric.com/details/4750261	10.1038/nature15757
News story	2015-11-11 18:18:18	Washington Post	Humans have relied on honeybees for nearly 9,000 years — and now they’re mysteriously declining	United States		http://feeds.washingtonpost.com/c/34656/f/636635/s/4b6c6e0e/sc/32/l/0M0Swashingtonpost0N0Cnews0Cenergy0Eenvironment0Cwp0C20A150C110C110Chumans0Ehave0Erelied0Eon0Ehoneybees0Efor0Enearly0E90A0A0A0Eyears0Eand0Enow0Etheyre0Emysteriously0Edeclining0C/story01.htm?alm_mvr=0	Widespread exploitation of the honeybee by early Neolithic farmers	Nature			Article	21 History and Archaeology; 2101 Archaeology	Adam Mickiewicz University in Pozna?; Aix-Marseille University; Aristotle University of Thessaloniki; Cardiff University; Centre National de Recherches Prehistoriques, Anthropologiques et Historiques; Cultures et Environnements. Préhistoire, Antiquité, Moyen Âge; Democritus University of Thrace; Deutsches Archäologisches Institut; Enrico Fermi Center for Study and Research; Freie Universität Berl…	2015-11-11	589	https://www.altmetric.com/details/4750261	10.1038/nature15757
News story	2015-11-11 18:01:16	Washington Post	Humans have relied on honeybees for nearly 9,000 years — and now they’re mysteriously declining	United States		http://www.washingtonpost.com/news/energy-environment/wp/2015/11/11/humans-have-relied-on-honeybees-for-nearly-9000-years-and-now-theyre-mysteriously-declining/	Widespread exploitation of the honeybee by early Neolithic farmers	Nature			Article	21 History and Archaeology; 2101 Archaeology	Adam Mickiewicz University in Pozna?; Aix-Marseille University; Aristotle University of Thessaloniki; Cardiff University; Centre National de Recherches Prehistoriques, Anthropologiques et Historiques; Cultures et Environnements. Préhistoire, Antiquité, Moyen Âge; Democritus University of Thrace; Deutsches Archäologisches Institut; Enrico Fermi Center for Study and Research; Freie Universität Berl…	2015-11-11	589	https://www.altmetric.com/details/4750261	10.1038/nature15757
News story	2015-11-11 18:01:16	Washington Post	Humans have relied on honeybees for nearly 9,000 years — and now they’re mysteriously declining	United States		http://feeds.washingtonpost.com/c/34656/f/636631/s/4b6c2b16/sc/32/l/0L0Swashingtonpost0N0Cnews0Cenergy0Eenvironment0Cwp0C20A150C110C110Chumans0Ehave0Erelied0Eon0Ehoneybees0Efor0Enearly0E90A0A0A0Eyears0Eand0Enow0Etheyre0Emysteriously0Edeclining0C/story01.htm	Widespread exploitation of the honeybee by early Neolithic farmers	Nature			Article	21 History and Archaeology; 2101 Archaeology	Adam Mickiewicz University in Pozna?; Aix-Marseille University; Aristotle University of Thessaloniki; Cardiff University; Centre National de Recherches Prehistoriques, Anthropologiques et Historiques; Cultures et Environnements. Préhistoire, Antiquité, Moyen Âge; Democritus University of Thrace; Deutsches Archäologisches Institut; Enrico Fermi Center for Study and Research; Freie Universität Berl…	2015-11-11	589	https://www.altmetric.com/details/4750261	10.1038/nature15757
News story	2015-11-12 13:58:22	El País	Un niño de 7 años asesinado por los incas ilumina la conquista de América	Spain		http://elpais.com/elpais/2015/11/12/ciencia/1447335272_720597.html#?ref=rss&format=simple&link=link	The complete mitogenome of a 500-year-old Inca child mummy	Scientific Reports			Article	21 History and Archaeology; 2101 Archaeology	Charité - University Medicine Berlin; Complejo Hospitalario Universitario de Santiago; University of Santiago de Compostela	2015-11-12	412	https://www.altmetric.com/details/4753666	10.1038/srep16462
News story	2015-11-15 04:32:00	Los Angeles Times		United States			The complete mitogenome of a 500-year-old Inca child mummy	Scientific Reports			Article	21 History and Archaeology; 2101 Archaeology	Charité - University Medicine Berlin; Complejo Hospitalario Universitario de Santiago; University of Santiago de Compostela	2015-11-12	412	https://www.altmetric.com/details/4753666	10.1038/srep16462
News story	2015-11-25 10:06:00	National Geographic	El niño del Aconcagua es un tesoro para la ciencia	United States		http://www.nationalgeographic.com.es/articulo/historia/actualidad/10922/nino_del_aconcagua_tesoro_para_ciencia.html	The complete mitogenome of a 500-year-old Inca child mummy	Scientific Reports			Article	21 History and Archaeology; 2101 Archaeology	Charité - University Medicine Berlin; Complejo Hospitalario Universitario de Santiago; University of Santiago de Compostela	2015-11-12	412	https://www.altmetric.com/details/4753666	10.1038/srep16462
News story	2016-02-04 18:26:25	New York Times	DNA Study of First Ancient African Genome Flawed, Researchers Report	United States		http://www.nytimes.com/2016/02/05/science/dna-study-of-first-ancient-african-genome-flawed-researchers-report.html	The complete mitogenome of a 500-year-old Inca child mummy	Scientific Reports			Article	21 History and Archaeology; 2101 Archaeology	Charité - University Medicine Berlin; Complejo Hospitalario Universitario de Santiago; University of Santiago de Compostela	2015-11-12	412	https://www.altmetric.com/details/4753666	10.1038/srep16462
News story	2016-02-04 18:26:17	New York Times	DNA Study of First Ancient African Genome Flawed, Researchers Report	United States		http://rss.nytimes.com/c/34625/f/642565/s/4d5e02d1/sc/14/l/0L0Snytimes0N0C20A160C0A20C0A50Cscience0Cdna0Estudy0Eof0Efirst0Eancient0Eafrican0Egenome0Eflawed0Eresearchers0Ereport0Bhtml0Dpartner0Frss0Gemc0Frss/story01.htm	The complete mitogenome of a 500-year-old Inca child mummy	Scientific Reports			Article	21 History and Archaeology; 2101 Archaeology	Charité - University Medicine Berlin; Complejo Hospitalario Universitario de Santiago; University of Santiago de Compostela	2015-11-12	412	https://www.altmetric.com/details/4753666	10.1038/srep16462
News story	2015-11-12 14:00:00	Science/AAAS	Inca child mummy reveals lost genetic history of South America	United States		http://news.sciencemag.org/archaeology/2015/11/inca-child-mummy-reveals-lost-genetic-history-south-america	The complete mitogenome of a 500-year-old Inca child mummy	Scientific Reports			Article	21 History and Archaeology; 2101 Archaeology	Charité - University Medicine Berlin; Complejo Hospitalario Universitario de Santiago; University of Santiago de Compostela	2015-11-12	412	https://www.altmetric.com/details/4753666	10.1038/srep16462
News story	2015-11-12 16:42:14	SPIEGEL ONLINE	Geopfertes Inka-Kind Wer ist verwandt mit der Aconcagua-Mumie?	Germany		http://www.spiegel.de/wissenschaft/mensch/aconcagua-mumie-wer-ist-verwandt-mit-dem-inka-opfer-a-1062417.html	The complete mitogenome of a 500-year-old Inca child mummy	Scientific Reports			Article	21 History and Archaeology; 2101 Archaeology	Charité - University Medicine Berlin; Complejo Hospitalario Universitario de Santiago; University of Santiago de Compostela	2015-11-12	412	https://www.altmetric.com/details/4753666	10.1038/srep16462
News story	2015-11-15 12:00:01	The Guardian	Centuries-old Incan mummy's DNA reveals untold story of ancient lineage	United Kingdom		http://www.theguardian.com/science/2015/nov/15/sacrificed-incan-boy-genome-lineage-diversity	The complete mitogenome of a 500-year-old Inca child mummy	Scientific Reports			Article	21 History and Archaeology; 2101 Archaeology	Charité - University Medicine Berlin; Complejo Hospitalario Universitario de Santiago; University of Santiago de Compostela	2015-11-12	412	https://www.altmetric.com/details/4753666	10.1038/srep16462
News story	2015-11-13 17:15:55	Yahoo! News	Incan Child Sacrified to the Gods Reveals History of American Expansion	United States		http://news.yahoo.com/incan-child-sacrified-gods-reveals-history-american-expansion-171555249.html	The complete mitogenome of a 500-year-old Inca child mummy	Scientific Reports			Article	21 History and Archaeology; 2101 Archaeology	Charité - University Medicine Berlin; Complejo Hospitalario Universitario de Santiago; University of Santiago de Compostela	2015-11-12	412	https://www.altmetric.com/details/4753666	10.1038/srep16462
News story	2015-11-12 15:35:08	ZEIT ONLINE	Wissenschaft Den Göttern geopferter Inka-Junge: Von wem stammt er ab?	Germany		http://www.zeit.de/news/2015-11/12/wissenschaft-den-goettern-geopferter-inka-junge-von-wem-stammt-er-ab-12163002	The complete mitogenome of a 500-year-old Inca child mummy	Scientific Reports			Article	21 History and Archaeology; 2101 Archaeology	Charité - University Medicine Berlin; Complejo Hospitalario Universitario de Santiago; University of Santiago de Compostela	2015-11-12	412	https://www.altmetric.com/details/4753666	10.1038/srep16462
News story	2015-11-16 12:01:05	BBC News	Europe's fourth ancestral 'tribe' uncovered - BBC News	United Kingdom		http://www.bbc.co.uk/go/newsFeedXML/moreover/-/news/science-environment-34832781	Upper Palaeolithic genomes reveal deep roots of modern Eurasians	Nature Communications			Article	21 History and Archaeology; 2101 Archaeology	Georgian National Museum; Harvard University; Hebrew University of Jerusalem; Israel Antiquities Authority; King Abdullah University of Science and Technology; Laténium; Trinity College Dublin; University College Dublin; University of Cambridge; University of Ferrara; University of Geneva; University of Neuchâtel; University of Oxford; University of Potsdam	2015-11-16	375	https://www.altmetric.com/details/4766449	10.1038/ncomms9912
News story	2016-05-25 18:00:00	Discovery News	DNA Captured From 2,500-Year-Old Phoenician : DNews	United States		http://news.discovery.com/history/archaeology/dna-obtained-from-2500-year-old-phoenician-160525.htm#mkcpgn=rssnws1	Upper Palaeolithic genomes reveal deep roots of modern Eurasians	Nature Communications			Article	21 History and Archaeology; 2101 Archaeology	Georgian National Museum; Harvard University; Hebrew University of Jerusalem; Israel Antiquities Authority; King Abdullah University of Science and Technology; Laténium; Trinity College Dublin; University College Dublin; University of Cambridge; University of Ferrara; University of Geneva; University of Neuchâtel; University of Oxford; University of Potsdam	2015-11-16	375	https://www.altmetric.com/details/4766449	10.1038/ncomms9912
News story	2015-11-16 15:51:15	UPI.com	Researchers reveal Europeans' fourth ancestral 'tribe'	United States		http://www.upi.com/Science_News/2015/11/16/Researchers-reveal-Europeans-fourth-ancestral-tribe/9831447685649/	Upper Palaeolithic genomes reveal deep roots of modern Eurasians	Nature Communications			Article	21 History and Archaeology; 2101 Archaeology	Georgian National Museum; Harvard University; Hebrew University of Jerusalem; Israel Antiquities Authority; King Abdullah University of Science and Technology; Laténium; Trinity College Dublin; University College Dublin; University of Cambridge; University of Ferrara; University of Geneva; University of Neuchâtel; University of Oxford; University of Potsdam	2015-11-16	375	https://www.altmetric.com/details/4766449	10.1038/ncomms9912
News story	2015-11-28	CBC	How Humans Saved the Pumpkin from Extinction	Canada		http://www.cbc.ca/radio/quirks/quirks-quarks-for-nov-28-2015-1.3339693/how-humans-saved-the-pumpkin-from-extinction-1.3339721	Gourds and squashes (Cucurbitaspp.) adapted to megafaunal extinction and ecological anachronism through domestication	Proceedings of the National Academy of Sciences of the United States of America			Article	05 Environmental Sciences; 0502 Environmental Science and Management; 06 Biological Sciences; 0602 Ecology; 0604 Genetics; 21 History and Archaeology; 2101 Archaeology	National Museum of Natural History; Pennsylvania State University; Santa Fe Institute; University of Cambridge; University of Warwick	2015-11-16	368	https://www.altmetric.com/details/4768238	10.1073/pnas.1516109112
News story	2015-11-24 20:38:17	CNN News	Thanksgiving dinner of today owes a debt to cavemen	United States		http://www.cnn.com/2015/11/24/health/gourds-saved-by-ancient-ancestors/index.html	Gourds and squashes (Cucurbitaspp.) adapted to megafaunal extinction and ecological anachronism through domestication	Proceedings of the National Academy of Sciences of the United States of America			Article	05 Environmental Sciences; 0502 Environmental Science and Management; 06 Biological Sciences; 0602 Ecology; 0604 Genetics; 21 History and Archaeology; 2101 Archaeology	National Museum of Natural History; Pennsylvania State University; Santa Fe Institute; University of Cambridge; University of Warwick	2015-11-16	368	https://www.altmetric.com/details/4768238	10.1073/pnas.1516109112
News story	2015-11-22 13:19:10	FOX News	Squash and pumpkins were saved from extinction by humans, say scientists	United States		http://www.foxnews.com/leisure/2015/11/20/science-says-squash-and-pumpkins-only-exist-today-because-humans/	Gourds and squashes (Cucurbitaspp.) adapted to megafaunal extinction and ecological anachronism through domestication	Proceedings of the National Academy of Sciences of the United States of America			Article	05 Environmental Sciences; 0502 Environmental Science and Management; 06 Biological Sciences; 0602 Ecology; 0604 Genetics; 21 History and Archaeology; 2101 Archaeology	National Museum of Natural History; Pennsylvania State University; Santa Fe Institute; University of Cambridge; University of Warwick	2015-11-16	368	https://www.altmetric.com/details/4768238	10.1073/pnas.1516109112
News story	2015-11-19 16:39:08	New York Times	How Gourds Survived When Even Mastodons Went Extinct	United States		http://rss.nytimes.com/c/34625/f/640377/s/4ba358ce/sc/32/l/0L0Snytimes0N0C20A150C110C180Cscience0Chow0Egourds0Esurvived0Ewhen0Eeven0Emastodons0Ewent0Eextinct0Bhtml0Dpartner0Frss0Gemc0Frss/story01.htm	Gourds and squashes (Cucurbitaspp.) adapted to megafaunal extinction and ecological anachronism through domestication	Proceedings of the National Academy of Sciences of the United States of America			Article	05 Environmental Sciences; 0502 Environmental Science and Management; 06 Biological Sciences; 0602 Ecology; 0604 Genetics; 21 History and Archaeology; 2101 Archaeology	National Museum of Natural History; Pennsylvania State University; Santa Fe Institute; University of Cambridge; University of Warwick	2015-11-16	368	https://www.altmetric.com/details/4768238	10.1073/pnas.1516109112
News story	2015-11-19 11:00:13	New York Times	How Gourds Survived When Even Mastadons Went Extinct	United States		http://rss.nytimes.com/c/34625/f/640377/s/4ba0f587/sc/32/l/0L0Snytimes0N0C20A150C110C180Cscience0Chow0Egourds0Esurvived0Ewhen0Eeven0Emastadons0Ewent0Eextinct0Bhtml0Dpartner0Frss0Gemc0Frss/story01.htm	Gourds and squashes (Cucurbitaspp.) adapted to megafaunal extinction and ecological anachronism through domestication	Proceedings of the National Academy of Sciences of the United States of America			Article	05 Environmental Sciences; 0502 Environmental Science and Management; 06 Biological Sciences; 0602 Ecology; 0604 Genetics; 21 History and Archaeology; 2101 Archaeology	National Museum of Natural History; Pennsylvania State University; Santa Fe Institute; University of Cambridge; University of Warwick	2015-11-16	368	https://www.altmetric.com/details/4768238	10.1073/pnas.1516109112
News story	2015-11-16 20:56:50	Popular Science	Domestication Saved Pumpkins And Squash From Extinction	United States		http://www.popsci.com/pumpkins-and-squash-avoided-extinction-through-domestication	Gourds and squashes (Cucurbitaspp.) adapted to megafaunal extinction and ecological anachronism through domestication	Proceedings of the National Academy of Sciences of the United States of America			Article	05 Environmental Sciences; 0502 Environmental Science and Management; 06 Biological Sciences; 0602 Ecology; 0604 Genetics; 21 History and Archaeology; 2101 Archaeology	National Museum of Natural History; Pennsylvania State University; Santa Fe Institute; University of Cambridge; University of Warwick	2015-11-16	368	https://www.altmetric.com/details/4768238	10.1073/pnas.1516109112
News story	2015-11-16 08:00:00	Science/AAAS	Without us, pumpkins may have gone extinct	United States		http://news.sciencemag.org/plants-animals/2015/11/without-us-pumpkins-may-have-gone-extinct	Gourds and squashes (Cucurbitaspp.) adapted to megafaunal extinction and ecological anachronism through domestication	Proceedings of the National Academy of Sciences of the United States of America			Article	05 Environmental Sciences; 0502 Environmental Science and Management; 06 Biological Sciences; 0602 Ecology; 0604 Genetics; 21 History and Archaeology; 2101 Archaeology	National Museum of Natural History; Pennsylvania State University; Santa Fe Institute; University of Cambridge; University of Warwick	2015-11-16	368	https://www.altmetric.com/details/4768238	10.1073/pnas.1516109112
News story	2019-10-31 18:10:00	Scientific American	We Owe Our Pumpkins to Pooping Megafauna	United States		http://ct.moreover.com/?a=40560046005&p=1pl&v=1&x=gPq4jQCfZZ86a0w_7T-JJg	Gourds and squashes (Cucurbitaspp.) adapted to megafaunal extinction and ecological anachronism through domestication	Proceedings of the National Academy of Sciences of the United States of America			Article	05 Environmental Sciences; 0502 Environmental Science and Management; 06 Biological Sciences; 0602 Ecology; 0604 Genetics; 21 History and Archaeology; 2101 Archaeology	National Museum of Natural History; Pennsylvania State University; Santa Fe Institute; University of Cambridge; University of Warwick	2015-11-16	368	https://www.altmetric.com/details/4768238	10.1073/pnas.1516109112
News story	2015-11-16 23:55:52	SFGate	How did pumpkins go from inedible to Thanksgiving staple?	United States		http://www.sfgate.com/science/article/How-did-pumpkins-go-from-inedible-to-Thanksgiving-6636801.php	Gourds and squashes (Cucurbitaspp.) adapted to megafaunal extinction and ecological anachronism through domestication	Proceedings of the National Academy of Sciences of the United States of America			Article	05 Environmental Sciences; 0502 Environmental Science and Management; 06 Biological Sciences; 0602 Ecology; 0604 Genetics; 21 History and Archaeology; 2101 Archaeology	National Museum of Natural History; Pennsylvania State University; Santa Fe Institute; University of Cambridge; University of Warwick	2015-11-16	368	https://www.altmetric.com/details/4768238	10.1073/pnas.1516109112
News story	2015-11-16 15:00:00	The Atlantic	The Decorative Gourd Season That Almost Wasn't	United States		http://www.theatlantic.com/science/archive/2015/11/the-saviors-of-decorative-gourd-season/416208/	Gourds and squashes (Cucurbitaspp.) adapted to megafaunal extinction and ecological anachronism through domestication	Proceedings of the National Academy of Sciences of the United States of America			Article	05 Environmental Sciences; 0502 Environmental Science and Management; 06 Biological Sciences; 0602 Ecology; 0604 Genetics; 21 History and Archaeology; 2101 Archaeology	National Museum of Natural History; Pennsylvania State University; Santa Fe Institute; University of Cambridge; University of Warwick	2015-11-16	368	https://www.altmetric.com/details/4768238	10.1073/pnas.1516109112
News story	2015-11-16 15:00:00	The Atlantic	The Decorative Gourd Season That Almost Wasn't	United States		http://www.theatlantic.com/science/archive/2015/11/the-saviors-of-decorative-gourd-season/416208/?alm_mvr=0	Gourds and squashes (Cucurbitaspp.) adapted to megafaunal extinction and ecological anachronism through domestication	Proceedings of the National Academy of Sciences of the United States of America			Article	05 Environmental Sciences; 0502 Environmental Science and Management; 06 Biological Sciences; 0602 Ecology; 0604 Genetics; 21 History and Archaeology; 2101 Archaeology	National Museum of Natural History; Pennsylvania State University; Santa Fe Institute; University of Cambridge; University of Warwick	2015-11-16	368	https://www.altmetric.com/details/4768238	10.1073/pnas.1516109112
News story	2015-12-01 19:03:00	Discovery News	Oldest Peach Pits Found in China : DNews	United States		http://news.discovery.com/history/archaeology/oldest-peach-pits-found-in-china-151201.htm#mkcpgn=rssnws1	Peaches Preceded Humans: Fossil Evidence from SW China	Scientific Reports			Article	04 Earth Sciences; 0403 Geology; 06 Biological Sciences; 0604 Genetics; 21 History and Archaeology; 2101 Archaeology	Kunming Institute of Botany; Kunming University of Science and Technology; Nanjing Institute of Geology and Paleontology; Pennsylvania State University; Xishuangbanna Tropical Botanical Garden	2015-11-26	337	https://www.altmetric.com/details/4811235	10.1038/srep16794
News story	2015-12-01 05:00:00	EurekAlert!	Eat a Paleo peach: First fossil peaches discovered in southwest China	United States		http://www.eurekalert.org/pub_releases/2015-12/ps-eap120115.php	Peaches Preceded Humans: Fossil Evidence from SW China	Scientific Reports			Article	04 Earth Sciences; 0403 Geology; 06 Biological Sciences; 0604 Genetics; 21 History and Archaeology; 2101 Archaeology	Kunming Institute of Botany; Kunming University of Science and Technology; Nanjing Institute of Geology and Paleontology; Pennsylvania State University; Xishuangbanna Tropical Botanical Garden	2015-11-26	337	https://www.altmetric.com/details/4811235	10.1038/srep16794
News story	2015-12-02 13:56:00	FOX News	World's oldest peach pits reveal juicy secrets | Fox News	United States		http://www.foxnews.com/science/2015/12/02/worlds-oldest-peach-pits-reveal-juicy-secrets.html	Peaches Preceded Humans: Fossil Evidence from SW China	Scientific Reports			Article	04 Earth Sciences; 0403 Geology; 06 Biological Sciences; 0604 Genetics; 21 History and Archaeology; 2101 Archaeology	Kunming Institute of Botany; Kunming University of Science and Technology; Nanjing Institute of Geology and Paleontology; Pennsylvania State University; Xishuangbanna Tropical Botanical Garden	2015-11-26	337	https://www.altmetric.com/details/4811235	10.1038/srep16794
News story	2015-12-06 03:48:20	People's Daily (China - English)	Peach dates back 2.6 mln years: research	China		http://english.people.com.cn/n/2015/1206/c202936-8986435.html	Peaches Preceded Humans: Fossil Evidence from SW China	Scientific Reports			Article	04 Earth Sciences; 0403 Geology; 06 Biological Sciences; 0604 Genetics; 21 History and Archaeology; 2101 Archaeology	Kunming Institute of Botany; Kunming University of Science and Technology; Nanjing Institute of Geology and Paleontology; Pennsylvania State University; Xishuangbanna Tropical Botanical Garden	2015-11-26	337	https://www.altmetric.com/details/4811235	10.1038/srep16794
News story	2015-12-01 15:17:50	Times of India	2.5 million year old peach fossils found in China	India		http://timesofindia.indiatimes.com/home/science/2-5-million-year-old-peach-fossils-found-in-China/articleshow/49999744.cms	Peaches Preceded Humans: Fossil Evidence from SW China	Scientific Reports			Article	04 Earth Sciences; 0403 Geology; 06 Biological Sciences; 0604 Genetics; 21 History and Archaeology; 2101 Archaeology	Kunming Institute of Botany; Kunming University of Science and Technology; Nanjing Institute of Geology and Paleontology; Pennsylvania State University; Xishuangbanna Tropical Botanical Garden	2015-11-26	337	https://www.altmetric.com/details/4811235	10.1038/srep16794
News story	2015-12-02 15:28:18	UPI.com	Scientists find world's oldest peach pits near Chinese bus stop	United States		http://www.upi.com/Science_News/2015/12/02/Scientists-find-worlds-oldest-peach-pits-near-Chinese-bus-stop/6041449066325/	Peaches Preceded Humans: Fossil Evidence from SW China	Scientific Reports			Article	04 Earth Sciences; 0403 Geology; 06 Biological Sciences; 0604 Genetics; 21 History and Archaeology; 2101 Archaeology	Kunming Institute of Botany; Kunming University of Science and Technology; Nanjing Institute of Geology and Paleontology; Pennsylvania State University; Xishuangbanna Tropical Botanical Garden	2015-11-26	337	https://www.altmetric.com/details/4811235	10.1038/srep16794
News story	2015-12-02 19:31:11	Washington Post	World’s oldest peach found in China, presumably no longer delicious	United States		http://feeds.washingtonpost.com/c/34656/f/636635/s/4bf4073b/sc/24/l/0M0Swashingtonpost0N0Cnews0Cspeaking0Eof0Escience0Cwp0C20A150C120C0A20Cworlds0Eoldest0Epeach0Efound0Ein0Echina0Epresumably0Eno0Elonger0Edelicious0C/story01.htm	Peaches Preceded Humans: Fossil Evidence from SW China	Scientific Reports			Article	04 Earth Sciences; 0403 Geology; 06 Biological Sciences; 0604 Genetics; 21 History and Archaeology; 2101 Archaeology	Kunming Institute of Botany; Kunming University of Science and Technology; Nanjing Institute of Geology and Paleontology; Pennsylvania State University; Xishuangbanna Tropical Botanical Garden	2015-11-26	337	https://www.altmetric.com/details/4811235	10.1038/srep16794
News story	2015-12-02 19:00:12	Washington Post	World’s oldest peach found in China, presumably no longer delicious	United States		http://feeds.washingtonpost.com/c/34656/f/636632/s/4bf3f026/sc/32/l/0L0Swashingtonpost0N0Cnews0Cspeaking0Eof0Escience0Cwp0C20A150C120C0A20Cworlds0Eoldest0Epeach0Efound0Ein0Echina0Epresumably0Eno0Elonger0Edelicious0C0Dwprss0Frss0Ihealth0Escience/story01.htm	Peaches Preceded Humans: Fossil Evidence from SW China	Scientific Reports			Article	04 Earth Sciences; 0403 Geology; 06 Biological Sciences; 0604 Genetics; 21 History and Archaeology; 2101 Archaeology	Kunming Institute of Botany; Kunming University of Science and Technology; Nanjing Institute of Geology and Paleontology; Pennsylvania State University; Xishuangbanna Tropical Botanical Garden	2015-11-26	337	https://www.altmetric.com/details/4811235	10.1038/srep16794
News story	2015-12-02 19:00:12	Washington Post	World’s oldest peach found in China, presumably no longer delicious	United States		http://feeds.washingtonpost.com/c/34656/f/636632/s/4bf3f026/sc/32/l/0L0Swashingtonpost0N0Cnews0Cspeaking0Eof0Escience0Cwp0C20A150C120C0A20Cworlds0Eoldest0Epeach0Efound0Ein0Echina0Epresumably0Eno0Elonger0Edelicious0C0Dwprss0Frss0Ihealth0Escience/story01.htm?alm_mvr=0	Peaches Preceded Humans: Fossil Evidence from SW China	Scientific Reports			Article	04 Earth Sciences; 0403 Geology; 06 Biological Sciences; 0604 Genetics; 21 History and Archaeology; 2101 Archaeology	Kunming Institute of Botany; Kunming University of Science and Technology; Nanjing Institute of Geology and Paleontology; Pennsylvania State University; Xishuangbanna Tropical Botanical Garden	2015-11-26	337	https://www.altmetric.com/details/4811235	10.1038/srep16794
News story	2015-12-02 13:56:52	Yahoo! News	World's Oldest Peach Pits Reveal Juicy Secrets	United States		http://news.yahoo.com/worlds-oldest-peach-pits-reveal-juicy-secrets-135652316.html	Peaches Preceded Humans: Fossil Evidence from SW China	Scientific Reports			Article	04 Earth Sciences; 0403 Geology; 06 Biological Sciences; 0604 Genetics; 21 History and Archaeology; 2101 Archaeology	Kunming Institute of Botany; Kunming University of Science and Technology; Nanjing Institute of Geology and Paleontology; Pennsylvania State University; Xishuangbanna Tropical Botanical Garden	2015-11-26	337	https://www.altmetric.com/details/4811235	10.1038/srep16794
News story	2015-12-14 14:46:27	Daily Mail		United Kingdom			A farewell to arms: a deposit of human limbs and bodies at Bergheim, France, c. 4000 BC	Antiquity			Article	21 History and Archaeology; 2101 Archaeology	Maison Interuniversitaire des Sciences de l'Homme; University of Bordeaux	2015-12-07	143	https://www.altmetric.com/details/4847672	10.15184/aqy.2015.180
News story	2015-12-14 16:42:00	National Geographic	Violencia armada a finales del Neolítico	United States		http://www.nationalgeographic.com.es/articulo/historia/actualidad/10981/violencia_armada_finales_del_neolitico.html	A farewell to arms: a deposit of human limbs and bodies at Bergheim, France, c. 4000 BC	Antiquity			Article	21 History and Archaeology; 2101 Archaeology	Maison Interuniversitaire des Sciences de l'Homme; University of Bordeaux	2015-12-07	143	https://www.altmetric.com/details/4847672	10.15184/aqy.2015.180
News story	2016-06-08 11:02:53	Washington Post	Ancient French warriors took limbs as trophies in 6,000-year-old massacre, researcher believes	United States		https://www.washingtonpost.com/news/morning-mix/wp/2016/06/08/ancient-french-warriors-took-limbs-as-trophies-in-6000-year-old-massacre-researcher-believes/	A farewell to arms: a deposit of human limbs and bodies at Bergheim, France, c. 4000 BC	Antiquity			Article	21 History and Archaeology; 2101 Archaeology	Maison Interuniversitaire des Sciences de l'Homme; University of Bordeaux	2015-12-07	143	https://www.altmetric.com/details/4847672	10.15184/aqy.2015.180
News story	2015-12-11 08:39:00	National Geographic	Angkor Wat es mucho más grande de lo que se creía	United States		http://www.nationalgeographic.com.es/articulo/historia/actualidad/10975/angkor_wat_mucho_mas_grande_que_creia.html	Angkor Wat: an introduction	Antiquity			Article	21 History and Archaeology; 2101 Archaeology	University of Sydney	2015-12-07	148	https://www.altmetric.com/details/4847702	10.15184/aqy.2015.178
News story	2019-06-04 08:36:42	Newsweek	Ancient Mystery of Angkor Wat's 'Decline and Abandonment' is Being Upended by Archaeologists	United States		https://www.newsweek.com/ancient-mystery-angkor-wats-decline-abandonment-being-upended-archaeologists-1441984	Angkor Wat: an introduction	Antiquity			Article	21 History and Archaeology; 2101 Archaeology	University of Sydney	2015-12-07	148	https://www.altmetric.com/details/4847702	10.15184/aqy.2015.178
News story	2019-06-03 19:01:12	SFGate	Angkor Wat archaeological digs yield new clues to its civilization's decline	United States		https://www.sfgate.com/news/article/Angkor-Wat-archaeological-digs-yield-new-clues-to-13923694.php	Angkor Wat: an introduction	Antiquity			Article	21 History and Archaeology; 2101 Archaeology	University of Sydney	2015-12-07	148	https://www.altmetric.com/details/4847702	10.15184/aqy.2015.178
News story	2019-06-04 14:26:15	The National Post	Archaeological digs at Cambodia’s Angkor Wat offer new clues to its civilization’s decline	Canada		https://nationalpost.com/news/world/archaeological-digs-at-cambodias-angkor-wat-offer-new-clues-to-its-civilizations-decline	Angkor Wat: an introduction	Antiquity			Article	21 History and Archaeology; 2101 Archaeology	University of Sydney	2015-12-07	148	https://www.altmetric.com/details/4847702	10.15184/aqy.2015.178
News story	2015-12-09 16:21:08	UPI.com	Study: Angkor Wat was once larger, more complex	United States		http://www.upi.com/Science_News/2015/12/09/Study-Angkor-Wat-was-once-larger-more-complex/1731449673217/	Angkor Wat: an introduction	Antiquity			Article	21 History and Archaeology; 2101 Archaeology	University of Sydney	2015-12-07	148	https://www.altmetric.com/details/4847702	10.15184/aqy.2015.178
News story	2018-07-04 03:36:34	BBC News	?????? ???????, ??? ??????, ??? ???????? ??????????. ?? ??? ?? ???? ????????	United Kingdom		https://www.bbc.com/russian/features-44697672	Craig Rhos-y-felin: a Welsh bluestone megalith quarry for Stonehenge	Antiquity			Article	21 History and Archaeology; 2101 Archaeology	Bournemouth University; Leiden University; National Museum Wales; Scottish Universities Environmental Research Centre; University College London; University of Manchester; University of Oxford; University of Sheffield; University of Southampton	2015-12-07	523	https://www.altmetric.com/details/4847686	10.15184/aqy.2015.177
News story	2015-12-02 00:29:46	BBC News	Stonehenge druid King Arthur resurrects remains battle - BBC News	United Kingdom		http://www.bbc.co.uk/go/newsFeedXML/moreover/-/news/uk-england-wiltshire-34944768	Craig Rhos-y-felin: a Welsh bluestone megalith quarry for Stonehenge	Antiquity			Article	21 History and Archaeology; 2101 Archaeology	Bournemouth University; Leiden University; National Museum Wales; Scottish Universities Environmental Research Centre; University College London; University of Manchester; University of Oxford; University of Sheffield; University of Southampton	2015-12-07	523	https://www.altmetric.com/details/4847686	10.15184/aqy.2015.177
News story	2015-12-07 18:02:44	Daily Mail		United Kingdom			Craig Rhos-y-felin: a Welsh bluestone megalith quarry for Stonehenge	Antiquity			Article	21 History and Archaeology; 2101 Archaeology	Bournemouth University; Leiden University; National Museum Wales; Scottish Universities Environmental Research Centre; University College London; University of Manchester; University of Oxford; University of Sheffield; University of Southampton	2015-12-07	523	https://www.altmetric.com/details/4847686	10.15184/aqy.2015.177
News story	2015-12-07 14:46:23	Daily Mail		United Kingdom			Craig Rhos-y-felin: a Welsh bluestone megalith quarry for Stonehenge	Antiquity			Article	21 History and Archaeology; 2101 Archaeology	Bournemouth University; Leiden University; National Museum Wales; Scottish Universities Environmental Research Centre; University College London; University of Manchester; University of Oxford; University of Sheffield; University of Southampton	2015-12-07	523	https://www.altmetric.com/details/4847686	10.15184/aqy.2015.177
News story	2015-12-07 14:43:56	Daily Mail		United Kingdom			Craig Rhos-y-felin: a Welsh bluestone megalith quarry for Stonehenge	Antiquity			Article	21 History and Archaeology; 2101 Archaeology	Bournemouth University; Leiden University; National Museum Wales; Scottish Universities Environmental Research Centre; University College London; University of Manchester; University of Oxford; University of Sheffield; University of Southampton	2015-12-07	523	https://www.altmetric.com/details/4847686	10.15184/aqy.2015.177
News story	2021-02-18 12:38:18	MSN	L’origine des pierres bleues du site néolithique de Stonehenge enfin dévoilée ?	United States		http://ct.moreover.com/?a=44271120295&p=1pl&v=1&x=zpJQyedzGw2HCCeBAA92gg	Craig Rhos-y-felin: a Welsh bluestone megalith quarry for Stonehenge	Antiquity			Article	21 History and Archaeology; 2101 Archaeology	Bournemouth University; Leiden University; National Museum Wales; Scottish Universities Environmental Research Centre; University College London; University of Manchester; University of Oxford; University of Sheffield; University of Southampton	2015-12-07	523	https://www.altmetric.com/details/4847686	10.15184/aqy.2015.177
News story	2015-12-11 06:01:57	MSN	Stonehenge erected first in Wales later moved to England	United States		http://www.msn.com/en-gb/travel/news/stonehenge-was-originally-in-wales-say-archaeologists/ar-AAg9QPP	Craig Rhos-y-felin: a Welsh bluestone megalith quarry for Stonehenge	Antiquity			Article	21 History and Archaeology; 2101 Archaeology	Bournemouth University; Leiden University; National Museum Wales; Scottish Universities Environmental Research Centre; University College London; University of Manchester; University of Oxford; University of Sheffield; University of Southampton	2015-12-07	523	https://www.altmetric.com/details/4847686	10.15184/aqy.2015.177
News story	2015-12-07 01:20:57	MSN	Stonehenge may have been first erected in Wales, 'amazing' finds suggest	United States		http://www.msn.com/en-us/news/world/stonehenge-may-have-been-first-erected-in-wales-amazing-finds-suggest/ar-AAg5DoG	Craig Rhos-y-felin: a Welsh bluestone megalith quarry for Stonehenge	Antiquity			Article	21 History and Archaeology; 2101 Archaeology	Bournemouth University; Leiden University; National Museum Wales; Scottish Universities Environmental Research Centre; University College London; University of Manchester; University of Oxford; University of Sheffield; University of Southampton	2015-12-07	523	https://www.altmetric.com/details/4847686	10.15184/aqy.2015.177
News story	2015-12-07 14:01:59	National Geographic	New Discovery Solves One Mystery of Stonehenge’s Construction	United States		http://news.nationalgeographic.com/2015/12/151207-stonehenge-bluestone-discovery-archaeology	Craig Rhos-y-felin: a Welsh bluestone megalith quarry for Stonehenge	Antiquity			Article	21 History and Archaeology; 2101 Archaeology	Bournemouth University; Leiden University; National Museum Wales; Scottish Universities Environmental Research Centre; University College London; University of Manchester; University of Oxford; University of Sheffield; University of Southampton	2015-12-07	523	https://www.altmetric.com/details/4847686	10.15184/aqy.2015.177
News story	2015-12-08 20:30:54	NBC News	Stonehenge Rocks Might Have Come From Other Monuments	United States		http://www.nbcnews.com/tech/tech-news/stonehenge-rocks-might-have-come-other-monuments-n476406	Craig Rhos-y-felin: a Welsh bluestone megalith quarry for Stonehenge	Antiquity			Article	21 History and Archaeology; 2101 Archaeology	Bournemouth University; Leiden University; National Museum Wales; Scottish Universities Environmental Research Centre; University College London; University of Manchester; University of Oxford; University of Sheffield; University of Southampton	2015-12-07	523	https://www.altmetric.com/details/4847686	10.15184/aqy.2015.177
News story	2021-02-12 01:39:53	New Scientist	Stonehenge was built with bits of an older Welsh Stone Age monument	United Kingdom		http://ct.moreover.com/?a=44226643644&p=1pl&v=1&x=BKIBCn49lhHO5sM0yR3c8A	Craig Rhos-y-felin: a Welsh bluestone megalith quarry for Stonehenge	Antiquity			Article	21 History and Archaeology; 2101 Archaeology	Bournemouth University; Leiden University; National Museum Wales; Scottish Universities Environmental Research Centre; University College London; University of Manchester; University of Oxford; University of Sheffield; University of Southampton	2015-12-07	523	https://www.altmetric.com/details/4847686	10.15184/aqy.2015.177
News story	2015-12-08 21:16:00	NPR	Party Like It's 2500 B.C.: Feasts At Stonehenge Were Epic Barbecues	United States		http://www.npr.org/sections/thesalt/2015/12/08/458846536/party-like-its-2-500-bc-feasts-at-stonehenge-were-epic-barbecues	Craig Rhos-y-felin: a Welsh bluestone megalith quarry for Stonehenge	Antiquity			Article	21 History and Archaeology; 2101 Archaeology	Bournemouth University; Leiden University; National Museum Wales; Scottish Universities Environmental Research Centre; University College London; University of Manchester; University of Oxford; University of Sheffield; University of Southampton	2015-12-07	523	https://www.altmetric.com/details/4847686	10.15184/aqy.2015.177
News story	2015-12-07 00:01:02	The Guardian	Stonehenge may have been first erected in Wales, 'amazing' finds suggest	United Kingdom		http://www.theguardian.com/uk-news/2015/dec/07/stonehenge-first-erected-in-wales-secondhand-monument	Craig Rhos-y-felin: a Welsh bluestone megalith quarry for Stonehenge	Antiquity			Article	21 History and Archaeology; 2101 Archaeology	Bournemouth University; Leiden University; National Museum Wales; Scottish Universities Environmental Research Centre; University College London; University of Manchester; University of Oxford; University of Sheffield; University of Southampton	2015-12-07	523	https://www.altmetric.com/details/4847686	10.15184/aqy.2015.177
News story	2015-12-08 14:26:44	USA Today	Stonehenge may have been first erected in Wales, study finds	United States		http://www.usatoday.com/story/tech/nation-now/2015/12/08/stonehenge-may-have-been-first-erected-wales-study-finds/76969150/	Craig Rhos-y-felin: a Welsh bluestone megalith quarry for Stonehenge	Antiquity			Article	21 History and Archaeology; 2101 Archaeology	Bournemouth University; Leiden University; National Museum Wales; Scottish Universities Environmental Research Centre; University College London; University of Manchester; University of Oxford; University of Sheffield; University of Southampton	2015-12-07	523	https://www.altmetric.com/details/4847686	10.15184/aqy.2015.177
News story	2015-12-08 16:06:30	Washington Post	Stonehenge may actually have been erected in Wales, then moved and reassembled	United States		http://feeds.washingtonpost.com/c/34656/f/636635/s/4c166e92/sc/23/l/0M0Swashingtonpost0N0Cnews0Cspeaking0Eof0Escience0Cwp0C20A150C120C0A80Cstonehenge0Emay0Eactually0Ehave0Ebeen0Eerected0Ein0Ewales0Ethen0Emoved0Eand0Ereassembled0C/story01.htm	Craig Rhos-y-felin: a Welsh bluestone megalith quarry for Stonehenge	Antiquity			Article	21 History and Archaeology; 2101 Archaeology	Bournemouth University; Leiden University; National Museum Wales; Scottish Universities Environmental Research Centre; University College London; University of Manchester; University of Oxford; University of Sheffield; University of Southampton	2015-12-07	523	https://www.altmetric.com/details/4847686	10.15184/aqy.2015.177
News story	2015-12-08 15:43:58	Washington Post	Stonehenge may actually have been erected in Wales, then moved and reassembled	United States		http://feeds.washingtonpost.com/c/34656/f/636632/s/4c16695e/sc/15/l/0L0Swashingtonpost0N0Cnews0Cspeaking0Eof0Escience0Cwp0C20A150C120C0A80Cstonehenge0Emay0Eactually0Ehave0Ebeen0Eerected0Ein0Ewales0Ethen0Emoved0Eand0Ereassembled0C0Dwprss0Frss0Ihealth0Escience/story01.htm?alm_mvr=0	Craig Rhos-y-felin: a Welsh bluestone megalith quarry for Stonehenge	Antiquity			Article	21 History and Archaeology; 2101 Archaeology	Bournemouth University; Leiden University; National Museum Wales; Scottish Universities Environmental Research Centre; University College London; University of Manchester; University of Oxford; University of Sheffield; University of Southampton	2015-12-07	523	https://www.altmetric.com/details/4847686	10.15184/aqy.2015.177
News story	2015-12-08 15:43:58	Washington Post	Stonehenge may actually have been erected in Wales, then moved and reassembled	United States		http://feeds.washingtonpost.com/c/34656/f/636632/s/4c16695e/sc/15/l/0L0Swashingtonpost0N0Cnews0Cspeaking0Eof0Escience0Cwp0C20A150C120C0A80Cstonehenge0Emay0Eactually0Ehave0Ebeen0Eerected0Ein0Ewales0Ethen0Emoved0Eand0Ereassembled0C0Dwprss0Frss0Ihealth0Escience/story01.htm	Craig Rhos-y-felin: a Welsh bluestone megalith quarry for Stonehenge	Antiquity			Article	21 History and Archaeology; 2101 Archaeology	Bournemouth University; Leiden University; National Museum Wales; Scottish Universities Environmental Research Centre; University College London; University of Manchester; University of Oxford; University of Sheffield; University of Southampton	2015-12-07	523	https://www.altmetric.com/details/4847686	10.15184/aqy.2015.177
News story	2015-12-12 14:31:31	Yahoo! News	Traces of a 'Lost' Stonehenge Appear in Rock Quarry	United States		http://news.yahoo.com/traces-lost-stonehenge-appear-rock-quarry-143131931.html	Craig Rhos-y-felin: a Welsh bluestone megalith quarry for Stonehenge	Antiquity			Article	21 History and Archaeology; 2101 Archaeology	Bournemouth University; Leiden University; National Museum Wales; Scottish Universities Environmental Research Centre; University College London; University of Manchester; University of Oxford; University of Sheffield; University of Southampton	2015-12-07	523	https://www.altmetric.com/details/4847686	10.15184/aqy.2015.177
News story	2019-10-15 11:40:01	New Scientist	Ancient jungle capital of the Khmer Empire mapped for the first time	United Kingdom		http://ct.moreover.com/?a=40430707367&p=1pl&v=1&x=yCN5KQjj1ACf6r9PfqdTUw	Residential patterning at Angkor Wat	Antiquity			Article	21 History and Archaeology; 2101 Archaeology	University of Hawaii at Manoa; University of Illinois Urbana-Champaign	2015-12-07	130	https://www.altmetric.com/details/70247953	10.15184/aqy.2015.159
News story	2019-06-04 08:36:42	Newsweek	Ancient Mystery of Angkor Wat's 'Decline and Abandonment' is Being Upended by Archaeologists	United States		https://www.newsweek.com/ancient-mystery-angkor-wats-decline-abandonment-being-upended-archaeologists-1441984	Residential patterning at Angkor Wat	Antiquity			Article	21 History and Archaeology; 2101 Archaeology	University of Hawaii at Manoa; University of Illinois Urbana-Champaign	2015-12-07	130	https://www.altmetric.com/details/70247953	10.15184/aqy.2015.159
News story	2019-06-03 19:01:12	SFGate	Angkor Wat archaeological digs yield new clues to its civilization's decline	United States		https://www.sfgate.com/news/article/Angkor-Wat-archaeological-digs-yield-new-clues-to-13923694.php	Residential patterning at Angkor Wat	Antiquity			Article	21 History and Archaeology; 2101 Archaeology	University of Hawaii at Manoa; University of Illinois Urbana-Champaign	2015-12-07	130	https://www.altmetric.com/details/70247953	10.15184/aqy.2015.159
News story	2019-06-04 14:26:15	The National Post	Archaeological digs at Cambodia’s Angkor Wat offer new clues to its civilization’s decline	Canada		https://nationalpost.com/news/world/archaeological-digs-at-cambodias-angkor-wat-offer-new-clues-to-its-civilizations-decline	Residential patterning at Angkor Wat	Antiquity			Article	21 History and Archaeology; 2101 Archaeology	University of Hawaii at Manoa; University of Illinois Urbana-Champaign	2015-12-07	130	https://www.altmetric.com/details/70247953	10.15184/aqy.2015.159
News story	2015-12-10 22:40:42	Daily Mail		United Kingdom			The landscape of Angkor Wat redefined	Antiquity			Article	21 History and Archaeology; 2101 Archaeology	University of Sydney	2015-12-07	180	https://www.altmetric.com/details/4857420	10.15184/aqy.2015.157
News story	2015-12-10 16:52:00	Discovery News	Angkor Wat Yields Astounding Buried Towers : DNews	United States		http://news.discovery.com/history/archaeology/angkor-wat-yields-astounding-buried-towers-151210.htm#mkcpgn=rssnws1	The landscape of Angkor Wat redefined	Antiquity			Article	21 History and Archaeology; 2101 Archaeology	University of Sydney	2015-12-07	180	https://www.altmetric.com/details/4857420	10.15184/aqy.2015.157
News story	2015-12-08 05:00:00	EurekAlert!	New discoveries redefine Angkor Wat's history	United States		http://www.eurekalert.org/pub_releases/2015-12/uos-ndr120815.php	The landscape of Angkor Wat redefined	Antiquity			Article	21 History and Archaeology; 2101 Archaeology	University of Sydney	2015-12-07	180	https://www.altmetric.com/details/4857420	10.15184/aqy.2015.157
News story	2015-12-13 09:25:09	The Hindu	Angkor Wat temple larger, complex than thought: study	India		http://www.thehindu.com/news/international/angkor-wat-temple-larger-complex-than-thought-study/article7983332.ece	The landscape of Angkor Wat redefined	Antiquity			Article	21 History and Archaeology; 2101 Archaeology	University of Sydney	2015-12-07	180	https://www.altmetric.com/details/4857420	10.15184/aqy.2015.157
News story	2015-12-09 16:21:08	UPI.com	Study: Angkor Wat was once larger, more complex	United States		http://www.upi.com/Science_News/2015/12/09/Study-Angkor-Wat-was-once-larger-more-complex/1731449673217/	The landscape of Angkor Wat redefined	Antiquity			Article	21 History and Archaeology; 2101 Archaeology	University of Sydney	2015-12-07	180	https://www.altmetric.com/details/4857420	10.15184/aqy.2015.157
News story	2015-12-10 15:03:53	Yahoo! News	Angkor Wat Yields Astounding Buried Towers & Spiral Structure	United States		http://news.yahoo.com/angkor-wat-yields-astounding-buried-towers-spiral-structure-150353280.html	The landscape of Angkor Wat redefined	Antiquity			Article	21 History and Archaeology; 2101 Archaeology	University of Sydney	2015-12-07	180	https://www.altmetric.com/details/4857420	10.15184/aqy.2015.157
News story	2015-12-21 05:00:00	EurekAlert!	New research shows same growth rate for farming, non-farming prehistoric people	United States		http://www.eurekalert.org/pub_releases/2015-12/uow-nrs122115.php	Agriculture, population growth, and statistical analysis of the radiocarbon record	Proceedings of the National Academy of Sciences of the United States of America			Article	21 History and Archaeology; 2101 Archaeology	Smithsonian Astrophysical Observatory; University of Wyoming	2015-12-22	150	https://www.altmetric.com/details/4914734	10.1073/pnas.1517650112
News story	2015-12-29 22:25:23	UPI.com	Skulls from Vanuatu cemetery suggest Polynesians were first settlers	United States		http://www.upi.com/Science_News/2015/12/29/Skulls-from-Vanuatu-cemetery-suggest-Polynesians-were-first-settlers/2201451422557/	Early Lapita skeletons from Vanuatu show Polynesian craniofacial shape: Implications for Remote Oceanic settlement and Lapita origins	Proceedings of the National Academy of Sciences of the United States of America			Article	16 Studies in Human Society; 1601 Anthropology; 21 History and Archaeology; 2101 Archaeology	Australian National University; French National Centre for Scientific Research	2015-12-28	59	https://www.altmetric.com/details/4931711	10.1073/pnas.1516186113
News story	2015-12-28 20:02:18	BBC News	Ancient DNA sheds light on Irish origins - BBC News	United Kingdom		http://www.bbc.co.uk/go/newsFeedXML/moreover/-/news/science-environment-35179269	Neolithic and Bronze Age migration to Ireland and establishment of the insular Atlantic genome	Proceedings of the National Academy of Sciences of the United States of America			Article	06 Biological Sciences; 0604 Genetics; 21 History and Archaeology; 2101 Archaeology	Queen's University Belfast; Trinity College Dublin	2015-12-28	847	https://www.altmetric.com/details/4930559	10.1073/pnas.1518445113
News story	2015-12-29 11:17:28	Daily Mail		United Kingdom			Neolithic and Bronze Age migration to Ireland and establishment of the insular Atlantic genome	Proceedings of the National Academy of Sciences of the United States of America			Article	06 Biological Sciences; 0604 Genetics; 21 History and Archaeology; 2101 Archaeology	Queen's University Belfast; Trinity College Dublin	2015-12-28	847	https://www.altmetric.com/details/4930559	10.1073/pnas.1518445113
News story	2015-12-28 05:00:00	EurekAlert!	Scientists sequence first ancient Irish human genomes	United States		http://www.eurekalert.org/pub_releases/2015-12/tcd-ssf122315.php	Neolithic and Bronze Age migration to Ireland and establishment of the insular Atlantic genome	Proceedings of the National Academy of Sciences of the United States of America			Article	06 Biological Sciences; 0604 Genetics; 21 History and Archaeology; 2101 Archaeology	Queen's University Belfast; Trinity College Dublin	2015-12-28	847	https://www.altmetric.com/details/4930559	10.1073/pnas.1518445113
News story	2015-12-29 21:18:27	MSN	Ancient Irish genome reveals a massive migration from the east	United States		http://www.msn.com/en-ca/news/weekendreads/ancient-irish-genome-reveals-a-massive-migration-from-the-east/ar-BBo1Tk8?srcref=rss	Neolithic and Bronze Age migration to Ireland and establishment of the insular Atlantic genome	Proceedings of the National Academy of Sciences of the United States of America			Article	06 Biological Sciences; 0604 Genetics; 21 History and Archaeology; 2101 Archaeology	Queen's University Belfast; Trinity College Dublin	2015-12-28	847	https://www.altmetric.com/details/4930559	10.1073/pnas.1518445113
News story	2015-12-30 00:27:00	NPR	A 'Celtic Curse' Has Roots Stretching Back To The Bronze Age	United States		http://www.npr.org/sections/health-shots/2015/12/29/461403264/a-celtic-curse-has-roots-in-the-bronze-age	Neolithic and Bronze Age migration to Ireland and establishment of the insular Atlantic genome	Proceedings of the National Academy of Sciences of the United States of America			Article	06 Biological Sciences; 0604 Genetics; 21 History and Archaeology; 2101 Archaeology	Queen's University Belfast; Trinity College Dublin	2015-12-28	847	https://www.altmetric.com/details/4930559	10.1073/pnas.1518445113
News story	2015-12-28 20:00:04	The Guardian	Irish DNA originated in Middle East and eastern Europe	United Kingdom		http://www.theguardian.com/science/2015/dec/28/origins-of-the-irish-down-to-mass-migration-ancient-dna-confirms	Neolithic and Bronze Age migration to Ireland and establishment of the insular Atlantic genome	Proceedings of the National Academy of Sciences of the United States of America			Article	06 Biological Sciences; 0604 Genetics; 21 History and Archaeology; 2101 Archaeology	Queen's University Belfast; Trinity College Dublin	2015-12-28	847	https://www.altmetric.com/details/4930559	10.1073/pnas.1518445113
News story	2015-12-29 09:48:00	The Independent		United Kingdom			Neolithic and Bronze Age migration to Ireland and establishment of the insular Atlantic genome	Proceedings of the National Academy of Sciences of the United States of America			Article	06 Biological Sciences; 0604 Genetics; 21 History and Archaeology; 2101 Archaeology	Queen's University Belfast; Trinity College Dublin	2015-12-28	847	https://www.altmetric.com/details/4930559	10.1073/pnas.1518445113
News story	2015-12-28 21:00:00	The Irish Times	Ancient Irish had Middle Eastern ancestry, study reveals	Ireland		http://www.irishtimes.com/news/health/ancient-irish-had-middle-eastern-ancestry-study-reveals-1.2478780	Neolithic and Bronze Age migration to Ireland and establishment of the insular Atlantic genome	Proceedings of the National Academy of Sciences of the United States of America			Article	06 Biological Sciences; 0604 Genetics; 21 History and Archaeology; 2101 Archaeology	Queen's University Belfast; Trinity College Dublin	2015-12-28	847	https://www.altmetric.com/details/4930559	10.1073/pnas.1518445113
News story	2015-12-28 20:00:44	The Telegraph (UK)		United Kingdom			Neolithic and Bronze Age migration to Ireland and establishment of the insular Atlantic genome	Proceedings of the National Academy of Sciences of the United States of America			Article	06 Biological Sciences; 0604 Genetics; 21 History and Archaeology; 2101 Archaeology	Queen's University Belfast; Trinity College Dublin	2015-12-28	847	https://www.altmetric.com/details/4930559	10.1073/pnas.1518445113
News story	2016-01-02 17:17:56	Times of India	Scientists sequence first ancient Irish human genomes	India		http://timesofindia.indiatimes.com/home/science/Scientists-sequence-first-ancient-Irish-human-genomes/articleshow/50420620.cms	Neolithic and Bronze Age migration to Ireland and establishment of the insular Atlantic genome	Proceedings of the National Academy of Sciences of the United States of America			Article	06 Biological Sciences; 0604 Genetics; 21 History and Archaeology; 2101 Archaeology	Queen's University Belfast; Trinity College Dublin	2015-12-28	847	https://www.altmetric.com/details/4930559	10.1073/pnas.1518445113
News story	2015-12-28 22:13:45	UPI.com	Genomes of early Irish settlers sequenced	United States		http://www.upi.com/Science_News/2015/12/28/Genomes-of-early-Irish-settlers-sequenced/4391451336145/	Neolithic and Bronze Age migration to Ireland and establishment of the insular Atlantic genome	Proceedings of the National Academy of Sciences of the United States of America			Article	06 Biological Sciences; 0604 Genetics; 21 History and Archaeology; 2101 Archaeology	Queen's University Belfast; Trinity College Dublin	2015-12-28	847	https://www.altmetric.com/details/4930559	10.1073/pnas.1518445113
News story	2015-12-29 14:11:18	Washington Post	Ancient Irish genome reveals a massive migration from the east	United States		http://feeds.washingtonpost.com/c/34656/f/636635/s/4c87282c/sc/3/l/0M0Swashingtonpost0N0Cnews0Cspeaking0Eof0Escience0Cwp0C20A150C120C290Cancient0Eirish0Egenome0Ereveals0Ea0Emassive0Emigration0Efrom0Ethe0Eeast0C/story01.htm	Neolithic and Bronze Age migration to Ireland and establishment of the insular Atlantic genome	Proceedings of the National Academy of Sciences of the United States of America			Article	06 Biological Sciences; 0604 Genetics; 21 History and Archaeology; 2101 Archaeology	Queen's University Belfast; Trinity College Dublin	2015-12-28	847	https://www.altmetric.com/details/4930559	10.1073/pnas.1518445113
News story	2015-12-29 13:58:49	Washington Post	Ancient Irish genome reveals a massive migration from the east	United States		http://feeds.washingtonpost.com/c/34656/f/636632/s/4c87260c/sc/13/l/0L0Swashingtonpost0N0Cnews0Cspeaking0Eof0Escience0Cwp0C20A150C120C290Cancient0Eirish0Egenome0Ereveals0Ea0Emassive0Emigration0Efrom0Ethe0Eeast0C0Dwprss0Frss0Ihealth0Escience/story01.htm	Neolithic and Bronze Age migration to Ireland and establishment of the insular Atlantic genome	Proceedings of the National Academy of Sciences of the United States of America			Article	06 Biological Sciences; 0604 Genetics; 21 History and Archaeology; 2101 Archaeology	Queen's University Belfast; Trinity College Dublin	2015-12-28	847	https://www.altmetric.com/details/4930559	10.1073/pnas.1518445113
News story	2015-12-29 13:58:49	Washington Post	Ancient Irish genome reveals a massive migration from the east	United States		http://www.washingtonpost.com/news/speaking-of-science/wp/2015/12/29/ancient-irish-genome-reveals-a-massive-migration-from-the-east/	Neolithic and Bronze Age migration to Ireland and establishment of the insular Atlantic genome	Proceedings of the National Academy of Sciences of the United States of America			Article	06 Biological Sciences; 0604 Genetics; 21 History and Archaeology; 2101 Archaeology	Queen's University Belfast; Trinity College Dublin	2015-12-28	847	https://www.altmetric.com/details/4930559	10.1073/pnas.1518445113
News story	2015-12-29 10:02:42	Yahoo! News	From the Middle East to Meath: Early settlers came to Ireland from beyond the Black Sea	United States		http://news.yahoo.com/from-the-middle-east-to-meath-early-settlers-came-100242594.html	Neolithic and Bronze Age migration to Ireland and establishment of the insular Atlantic genome	Proceedings of the National Academy of Sciences of the United States of America			Article	06 Biological Sciences; 0604 Genetics; 21 History and Archaeology; 2101 Archaeology	Queen's University Belfast; Trinity College Dublin	2015-12-28	847	https://www.altmetric.com/details/4930559	10.1073/pnas.1518445113
News story	2016-01-13 22:30:00	ABC.net.au	Ancient stone tools found on Indonesian island	Australia		http://www.abc.net.au/news/2016-01-14/stone-tools-date-earliest-occupations-of-humans-on-sulawesi/7086308?site=science%2Fnews	Earliest hominin occupation of Sulawesi, Indonesia	Nature			Article	04 Earth Sciences; 0403 Geology; 21 History and Archaeology; 2101 Archaeology	Griffith University; Naturalis Biodiversity Center; University of New England; University of Wollongong	2016-01-13	579	https://www.altmetric.com/details/4989101	10.1038/nature16448
News story	2016-01-14 17:47:17	CBC	Mysterious human species left behind stone tools on Indonesian island	Canada		http://www.cbc.ca/news/technology/homo-sapiens-would-have-encountered-species-when-they-arrived-on-sulawesi-1.3403849?cmp=rss	Earliest hominin occupation of Sulawesi, Indonesia	Nature			Article	04 Earth Sciences; 0403 Geology; 21 History and Archaeology; 2101 Archaeology	Griffith University; Naturalis Biodiversity Center; University of New England; University of Wollongong	2016-01-13	579	https://www.altmetric.com/details/4989101	10.1038/nature16448
News story	2016-01-13 21:01:56	Daily Mail		United Kingdom			Earliest hominin occupation of Sulawesi, Indonesia	Nature			Article	04 Earth Sciences; 0403 Geology; 21 History and Archaeology; 2101 Archaeology	Griffith University; Naturalis Biodiversity Center; University of New England; University of Wollongong	2016-01-13	579	https://www.altmetric.com/details/4989101	10.1038/nature16448
News story	2016-01-13 20:17:28	Daily Mail		United Kingdom			Earliest hominin occupation of Sulawesi, Indonesia	Nature			Article	04 Earth Sciences; 0403 Geology; 21 History and Archaeology; 2101 Archaeology	Griffith University; Naturalis Biodiversity Center; University of New England; University of Wollongong	2016-01-13	579	https://www.altmetric.com/details/4989101	10.1038/nature16448
News story	2016-01-13 18:23:51	Daily Mail		United Kingdom			Earliest hominin occupation of Sulawesi, Indonesia	Nature			Article	04 Earth Sciences; 0403 Geology; 21 History and Archaeology; 2101 Archaeology	Griffith University; Naturalis Biodiversity Center; University of New England; University of Wollongong	2016-01-13	579	https://www.altmetric.com/details/4989101	10.1038/nature16448
News story	2021-05-18 21:29:00	Discover Magazine	The Indonesian Island of Sulawesi Is an Evolutionary Puzzle	United States		http://ct.moreover.com/?a=44953216036&p=1pl&v=1&x=35j42duZPji9cBcDaoYxyw	Earliest hominin occupation of Sulawesi, Indonesia	Nature			Article	04 Earth Sciences; 0403 Geology; 21 History and Archaeology; 2101 Archaeology	Griffith University; Naturalis Biodiversity Center; University of New England; University of Wollongong	2016-01-13	579	https://www.altmetric.com/details/4989101	10.1038/nature16448
News story	2016-01-14 14:38:29	Discovery News	Ancient Stone Tool Find Suggests Mystery Human Species : DNews	United States		http://news.discovery.com/history/archaeology/ancient-stone-tool-find-suggests-mystery-human-species-160114.htm	Earliest hominin occupation of Sulawesi, Indonesia	Nature			Article	04 Earth Sciences; 0403 Geology; 21 History and Archaeology; 2101 Archaeology	Griffith University; Naturalis Biodiversity Center; University of New England; University of Wollongong	2016-01-13	579	https://www.altmetric.com/details/4989101	10.1038/nature16448
News story	2016-01-13 18:34:15	El Mundo	¿Qué especie humana fabricó estas herramientas primitivas en Indonesia?	Spain		http://www.elmundo.es/ciencia/2016/01/13/569659f2ca474105588b45cd.html	Earliest hominin occupation of Sulawesi, Indonesia	Nature			Article	04 Earth Sciences; 0403 Geology; 21 History and Archaeology; 2101 Archaeology	Griffith University; Naturalis Biodiversity Center; University of New England; University of Wollongong	2016-01-13	579	https://www.altmetric.com/details/4989101	10.1038/nature16448
News story	2016-01-13 18:05:36	El País	Un nuevo hallazgo aumenta el misterio del hobbit de Flores	Spain		http://elpais.com/elpais/2016/01/13/ciencia/1452700577_312122.html#?ref=rss&format=simple&link=link	Earliest hominin occupation of Sulawesi, Indonesia	Nature			Article	04 Earth Sciences; 0403 Geology; 21 History and Archaeology; 2101 Archaeology	Griffith University; Naturalis Biodiversity Center; University of New England; University of Wollongong	2016-01-13	579	https://www.altmetric.com/details/4989101	10.1038/nature16448
News story	2016-01-14 17:46:22	FOX News	Mysterious 'Hobbit' relative may have lived on isolated island | Fox News	United States		http://www.foxnews.com/science/2016/01/14/mysterious-hobbit-relative-may-have-lived-on-isolated-island.html	Earliest hominin occupation of Sulawesi, Indonesia	Nature			Article	04 Earth Sciences; 0403 Geology; 21 History and Archaeology; 2101 Archaeology	Griffith University; Naturalis Biodiversity Center; University of New England; University of Wollongong	2016-01-13	579	https://www.altmetric.com/details/4989101	10.1038/nature16448
News story	2016-01-13 23:37:08	MSN	Stone-age tools found, but who wielded them?	United States		http://www.msn.com/en-sg/news/world/stone-age-tools-found-but-who-wielded-them/ar-CCvy4o?li=AA5a7f&srcref=rss	Earliest hominin occupation of Sulawesi, Indonesia	Nature			Article	04 Earth Sciences; 0403 Geology; 21 History and Archaeology; 2101 Archaeology	Griffith University; Naturalis Biodiversity Center; University of New England; University of Wollongong	2016-01-13	579	https://www.altmetric.com/details/4989101	10.1038/nature16448
News story	2016-01-13 19:37:22	National Geographic	Stone Tools Point to Mysterious Neighbor of Flores ‘Hobbit’	United States		http://news.nationalgeographic.com/2016/01/160113-stone-tool-sulawesi-hobbit-flores-archaeology	Earliest hominin occupation of Sulawesi, Indonesia	Nature			Article	04 Earth Sciences; 0403 Geology; 21 History and Archaeology; 2101 Archaeology	Griffith University; Naturalis Biodiversity Center; University of New England; University of Wollongong	2016-01-13	579	https://www.altmetric.com/details/4989101	10.1038/nature16448
News story	2016-01-13 17:07:00	National Geographic	Il misterioso vicino dello "hobbit" indonesiano	United States		http://www.nationalgeographic.it/scienza/2016/01/13/news/il_misterioso_vicino_dell_hobbit_di_flores-2929012/?rss	Earliest hominin occupation of Sulawesi, Indonesia	Nature			Article	04 Earth Sciences; 0403 Geology; 21 History and Archaeology; 2101 Archaeology	Griffith University; Naturalis Biodiversity Center; University of New England; University of Wollongong	2016-01-13	579	https://www.altmetric.com/details/4989101	10.1038/nature16448
News story	2021-01-13 19:00:11	New York Times	Pig Painting May Be World’s Oldest Cave Art Yet, Archaeologists Say	United States		http://ct.moreover.com/?a=44001419590&p=1pl&v=1&x=EPf0Oz3-9LQnNXDA3aJQVw	Earliest hominin occupation of Sulawesi, Indonesia	Nature			Article	04 Earth Sciences; 0403 Geology; 21 History and Archaeology; 2101 Archaeology	Griffith University; Naturalis Biodiversity Center; University of New England; University of Wollongong	2016-01-13	579	https://www.altmetric.com/details/4989101	10.1038/nature16448
News story	2017-04-26 17:00:42	The Guardian	Could history of humans in North America be rewritten by broken bones?	United Kingdom		https://www.theguardian.com/science/2017/apr/26/could-history-of-humans-in-north-america-be-rewritten-by-broken-mastodon-bones?alm_mvr=0	Earliest hominin occupation of Sulawesi, Indonesia	Nature			Article	04 Earth Sciences; 0403 Geology; 21 History and Archaeology; 2101 Archaeology	Griffith University; Naturalis Biodiversity Center; University of New England; University of Wollongong	2016-01-13	579	https://www.altmetric.com/details/4989101	10.1038/nature16448
News story	2016-06-09 07:00:00	The Guardian	The long search for the earliest inhabitants of Flores	United Kingdom		https://www.theguardian.com/science/2016/jun/09/bones-long-search-earliest-inhabitants-hobbits-flores?alm_mvr=0	Earliest hominin occupation of Sulawesi, Indonesia	Nature			Article	04 Earth Sciences; 0403 Geology; 21 History and Archaeology; 2101 Archaeology	Griffith University; Naturalis Biodiversity Center; University of New England; University of Wollongong	2016-01-13	579	https://www.altmetric.com/details/4989101	10.1038/nature16448
News story	2016-01-14 01:45:43	The Guardian	Sulawesi find: 118,000-year-old stone tools point to 'archaic group of humans'	United Kingdom		http://www.theguardian.com/world/2016/jan/14/sulawesi-find-118000-year-old-stone-tools-point-to-archaic-group-of-humans	Earliest hominin occupation of Sulawesi, Indonesia	Nature			Article	04 Earth Sciences; 0403 Geology; 21 History and Archaeology; 2101 Archaeology	Griffith University; Naturalis Biodiversity Center; University of New England; University of Wollongong	2016-01-13	579	https://www.altmetric.com/details/4989101	10.1038/nature16448
News story	2016-01-13 21:00:00	Thomson Reuters Foundation	Ancient tools show mysterious humans occupied Indonesian island	United Kingdom		http://www.trust.org/item/20160113210220-biysx/	Earliest hominin occupation of Sulawesi, Indonesia	Nature			Article	04 Earth Sciences; 0403 Geology; 21 History and Archaeology; 2101 Archaeology	Griffith University; Naturalis Biodiversity Center; University of New England; University of Wollongong	2016-01-13	579	https://www.altmetric.com/details/4989101	10.1038/nature16448
News story	2016-01-14 12:33:48	Yahoo! News	Mysterious 'Hobbit' Relative May Have Lived on Isolated Island	United States		http://news.yahoo.com/mysterious-hobbit-relative-may-lived-isolated-island-123348681.html	Earliest hominin occupation of Sulawesi, Indonesia	Nature			Article	04 Earth Sciences; 0403 Geology; 21 History and Archaeology; 2101 Archaeology	Griffith University; Naturalis Biodiversity Center; University of New England; University of Wollongong	2016-01-13	579	https://www.altmetric.com/details/4989101	10.1038/nature16448
News story	2016-01-13 21:11:08	Yahoo! News	Ancient tools show mysterious humans occupied Indonesian island	United States		http://news.yahoo.com/ancient-tools-show-mysterious-humans-occupied-indonesian-island-211108346.html	Earliest hominin occupation of Sulawesi, Indonesia	Nature			Article	04 Earth Sciences; 0403 Geology; 21 History and Archaeology; 2101 Archaeology	Griffith University; Naturalis Biodiversity Center; University of New England; University of Wollongong	2016-01-13	579	https://www.altmetric.com/details/4989101	10.1038/nature16448
News story	2016-01-13 20:15:02	Yahoo! News	Stone-age tools found, but who wielded them?	United States		http://news.yahoo.com/stone-age-tools-found-wielded-them-201502555.html	Earliest hominin occupation of Sulawesi, Indonesia	Nature			Article	04 Earth Sciences; 0403 Geology; 21 History and Archaeology; 2101 Archaeology	Griffith University; Naturalis Biodiversity Center; University of New England; University of Wollongong	2016-01-13	579	https://www.altmetric.com/details/4989101	10.1038/nature16448
News story	2016-01-15 00:18:57	ABC.net.au	Mammoth remains indicate humans conquered Arctic 45,000 years ago	Australia		http://www.abc.net.au/news/2016-01-15/woolly-mammoth-remains-date-human-arrival-in-arctic/7090642	Early human presence in the Arctic: Evidence from 45,000-year-old mammoth remains	Science			Article	21 History and Archaeology; 2101 Archaeology	Arctic and Antarctic Research Institute; Budker Institute of Nuclear Physics; Geological Institute; Zoological Institute	2016-01-14	398	https://www.altmetric.com/details/4994828	10.1126/science.aad0554
News story	2016-01-15 00:56:49	CBC	Ancient people inhabited Arctic at least 45,000 years ago, study finds	Canada		http://www.cbc.ca/news/technology/arctic-settlement-woolly-mammoth-1.3404685	Early human presence in the Arctic: Evidence from 45,000-year-old mammoth remains	Science			Article	21 History and Archaeology; 2101 Archaeology	Arctic and Antarctic Research Institute; Budker Institute of Nuclear Physics; Geological Institute; Zoological Institute	2016-01-14	398	https://www.altmetric.com/details/4994828	10.1126/science.aad0554
News story	2016-01-14 21:00:48	Daily Mail		United Kingdom			Early human presence in the Arctic: Evidence from 45,000-year-old mammoth remains	Science			Article	21 History and Archaeology; 2101 Archaeology	Arctic and Antarctic Research Institute; Budker Institute of Nuclear Physics; Geological Institute; Zoological Institute	2016-01-14	398	https://www.altmetric.com/details/4994828	10.1126/science.aad0554
News story	2016-01-14 19:02:35	Daily Mail		United Kingdom			Early human presence in the Arctic: Evidence from 45,000-year-old mammoth remains	Science			Article	21 History and Archaeology; 2101 Archaeology	Arctic and Antarctic Research Institute; Budker Institute of Nuclear Physics; Geological Institute; Zoological Institute	2016-01-14	398	https://www.altmetric.com/details/4994828	10.1126/science.aad0554
News story	2019-11-26 19:52:00	Discover Magazine	These Ice Age Humans Somehow Survived North of the Arctic Circle	United States		http://ct.moreover.com/?a=40760640939&p=1pl&v=1&x=OiyRAiZKzdNb2Xdv8xVSIQ	Early human presence in the Arctic: Evidence from 45,000-year-old mammoth remains	Science			Article	21 History and Archaeology; 2101 Archaeology	Arctic and Antarctic Research Institute; Budker Institute of Nuclear Physics; Geological Institute; Zoological Institute	2016-01-14	398	https://www.altmetric.com/details/4994828	10.1126/science.aad0554
News story	2016-01-14 19:00:00	Discovery News	Man v. Mammoth Battle Reveals Prehistoric Arctic Life : DNews	United States		http://news.discovery.com/animals/man-vs-mamoth-battle-reveals-prehistoric-arctic-life-160114.htm#mkcpgn=rssnws1	Early human presence in the Arctic: Evidence from 45,000-year-old mammoth remains	Science			Article	21 History and Archaeology; 2101 Archaeology	Arctic and Antarctic Research Institute; Budker Institute of Nuclear Physics; Geological Institute; Zoological Institute	2016-01-14	398	https://www.altmetric.com/details/4994828	10.1126/science.aad0554
News story	2016-01-14 05:00:00	EurekAlert!	Mammoth injuries indicate humans occupied Arctic earlier than thought	United States		http://www.eurekalert.org/pub_releases/2016-01/aaft-mii011116.php	Early human presence in the Arctic: Evidence from 45,000-year-old mammoth remains	Science			Article	21 History and Archaeology; 2101 Archaeology	Arctic and Antarctic Research Institute; Budker Institute of Nuclear Physics; Geological Institute; Zoological Institute	2016-01-14	398	https://www.altmetric.com/details/4994828	10.1126/science.aad0554
News story	2020-06-12 19:17:13	National Geographic	Ancient tools show how humans adapted to rainforests	United States		http://ct.moreover.com/?a=42350186097&p=1pl&v=1&x=FkzAVVTxK4e4_JsuIv0upA	Early human presence in the Arctic: Evidence from 45,000-year-old mammoth remains	Science			Article	21 History and Archaeology; 2101 Archaeology	Arctic and Antarctic Research Institute; Budker Institute of Nuclear Physics; Geological Institute; Zoological Institute	2016-01-14	398	https://www.altmetric.com/details/4994828	10.1126/science.aad0554
News story	2016-01-15 11:21:31	The Independent		United Kingdom			Early human presence in the Arctic: Evidence from 45,000-year-old mammoth remains	Science			Article	21 History and Archaeology; 2101 Archaeology	Arctic and Antarctic Research Institute; Budker Institute of Nuclear Physics; Geological Institute; Zoological Institute	2016-01-14	398	https://www.altmetric.com/details/4994828	10.1126/science.aad0554
News story	2016-01-14 21:13:19	Yahoo! News	Ancient people conquered the Arctic at least 45,000 years ago	United States		http://news.yahoo.com/ancient-people-conquered-arctic-least-45-000-years-211319884.html	Early human presence in the Arctic: Evidence from 45,000-year-old mammoth remains	Science			Article	21 History and Archaeology; 2101 Archaeology	Arctic and Antarctic Research Institute; Budker Institute of Nuclear Physics; Geological Institute; Zoological Institute	2016-01-14	398	https://www.altmetric.com/details/4994828	10.1126/science.aad0554
News story	2016-01-15 02:56:39	China Daily	Prehistoric mat reveals ancient Chinese weaving techniques - Culture	China		http://www.chinadaily.com.cn/culture/2016-01/15/content_23099766.htm	Phytoliths reveal the earliest fine reedy textile in China at the Tianluoshan site	Scientific Reports			Article	21 History and Archaeology; 2101 Archaeology; 2103 Historical Studies	Chinese Academy of Sciences; Harvard University; Institute of Geology and Geophysics	2016-01-14	38	https://www.altmetric.com/details/4997406	10.1038/srep18664
News story	2016-01-26 05:00:00	EurekAlert!	Spanish missions triggered Native American population collapse, indirect impact on climate	United States		http://www.eurekalert.org/pub_releases/2016-01/smu-smt012616.php	Native American depopulation, reforestation, and fire regimes in the Southwest United States, 1492–1900 CE	Proceedings of the National Academy of Sciences of the United States of America			Article	06 Biological Sciences; 0602 Ecology; 21 History and Archaeology; 2101 Archaeology; 2103 Historical Studies	Harvard University; Southern Methodist University; University of Arizona	2016-01-25	160	https://www.altmetric.com/details/5038581	10.1073/pnas.1521744113
News story	2016-01-25 05:00:00	EurekAlert!	The aftermath of 1492	United States		http://www.eurekalert.org/pub_releases/2016-01/hu-tao012116.php	Native American depopulation, reforestation, and fire regimes in the Southwest United States, 1492–1900 CE	Proceedings of the National Academy of Sciences of the United States of America			Article	06 Biological Sciences; 0602 Ecology; 21 History and Archaeology; 2101 Archaeology; 2103 Historical Studies	Harvard University; Southern Methodist University; University of Arizona	2016-01-25	160	https://www.altmetric.com/details/5038581	10.1073/pnas.1521744113
News story	2016-02-17 19:52:55	Slate Magazine	New Evidence Shows Global Climate Change Began Way Back in 1610	United States		http://www.slate.com/blogs/future_tense/2016/02/17/the_anthropocene_began_in_1610_with_the_little_ice_age.html	Native American depopulation, reforestation, and fire regimes in the Southwest United States, 1492–1900 CE	Proceedings of the National Academy of Sciences of the United States of America			Article	06 Biological Sciences; 0602 Ecology; 21 History and Archaeology; 2101 Archaeology; 2103 Historical Studies	Harvard University; Southern Methodist University; University of Arizona	2016-01-25	160	https://www.altmetric.com/details/5038581	10.1073/pnas.1521744113
News story	2016-11-02 10:45:21	BBC News	What really happened to mammoths and other ice age giants	United Kingdom		http://www.bbc.com/earth/story/20161102-what-really-happened-to-mammoths-and-other-ice-age-giants	Climate change not to blame for late Quaternary megafauna extinctions in Australia	Nature Communications			Article	04 Earth Sciences; 0403 Geology; 06 Biological Sciences; 0602 Ecology; 21 History and Archaeology; 2101 Archaeology	Australian National University; Curtin University; Flinders University; Institute of Arctic and Alpine Research; James Cook University; Macquarie University; Spanish National Research Council; University of Adelaide; University of Tasmania; University of Wollongong; UNSW Sydney	2016-01-29	220	https://www.altmetric.com/details/5059914	10.1038/ncomms10511
News story	2017-07-19 17:00:38	Discover Magazine	The First Australians Arrived 65,000 Years Ago - Dead Things	United States		http://blogs.discovermagazine.com/deadthings/?p=1340	Climate change not to blame for late Quaternary megafauna extinctions in Australia	Nature Communications			Article	04 Earth Sciences; 0403 Geology; 06 Biological Sciences; 0602 Ecology; 21 History and Archaeology; 2101 Archaeology	Australian National University; Curtin University; Flinders University; Institute of Arctic and Alpine Research; James Cook University; Macquarie University; Spanish National Research Council; University of Adelaide; University of Tasmania; University of Wollongong; UNSW Sydney	2016-01-29	220	https://www.altmetric.com/details/5059914	10.1038/ncomms10511
News story	2017-07-19 19:30:00	Scientific American	Buried Tools and Pigments Tell a New History of Humans in Australia for 65,000 Years	United States		https://www.scientificamerican.com/article/buried-tools-and-pigments-tell-a-new-history-of-humans-in-australia-for-65-000-years/	Climate change not to blame for late Quaternary megafauna extinctions in Australia	Nature Communications			Article	04 Earth Sciences; 0403 Geology; 06 Biological Sciences; 0602 Ecology; 21 History and Archaeology; 2101 Archaeology	Australian National University; Curtin University; Flinders University; Institute of Arctic and Alpine Research; James Cook University; Macquarie University; Spanish National Research Council; University of Adelaide; University of Tasmania; University of Wollongong; UNSW Sydney	2016-01-29	220	https://www.altmetric.com/details/5059914	10.1038/ncomms10511
News story	2016-02-26 10:01:12	The Guardian	Who killed off Australia's big birds?	United Kingdom		https://www.theguardian.com/science/2016/feb/26/who-killied-off-australias-big-birds-extinction-marsupials-genyornis	Climate change not to blame for late Quaternary megafauna extinctions in Australia	Nature Communications			Article	04 Earth Sciences; 0403 Geology; 06 Biological Sciences; 0602 Ecology; 21 History and Archaeology; 2101 Archaeology	Australian National University; Curtin University; Flinders University; Institute of Arctic and Alpine Research; James Cook University; Macquarie University; Spanish National Research Council; University of Adelaide; University of Tasmania; University of Wollongong; UNSW Sydney	2016-01-29	220	https://www.altmetric.com/details/5059914	10.1038/ncomms10511
News story	2016-02-25 16:52:00	Discovery News	Iron Age Skeletons Found Buried With Turtles : DNews	United States		http://news.discovery.com/history/archaeology/iron-age-skeletons-found-buried-with-turtles-160225.htm#mkcpgn=rssnws1	Buried with turtles: the symbolic role of the Euphrates soft-shelled turtle (Rafetus euphraticus) in Mesopotamia	Antiquity			Article	21 History and Archaeology; 2101 Archaeology	Batman University; French National Centre for Scientific Research; Hacettepe University	2016-02-17	115	https://www.altmetric.com/details/6004320	10.15184/aqy.2015.196
News story	2016-03-02 13:31:00	National Geographic	Investigan una tumba que contenía los restos de 21 tortugas	United States		http://www.nationalgeographic.com.es/historia/actualidad/investigan-una-tumba-que-contenia-los-restos-de-21-tortugas_10177	Buried with turtles: the symbolic role of the Euphrates soft-shelled turtle (Rafetus euphraticus) in Mesopotamia	Antiquity			Article	21 History and Archaeology; 2101 Archaeology	Batman University; French National Centre for Scientific Research; Hacettepe University	2016-02-17	115	https://www.altmetric.com/details/6004320	10.15184/aqy.2015.196
News story	2016-02-29 16:12:38	Yahoo! News	Funeral Feast? Butchered Turtles in Ancient Grave Hint at Ritual	United States		http://news.yahoo.com/funeral-feast-butchered-turtles-ancient-grave-hint-ritual-161238898.html	Buried with turtles: the symbolic role of the Euphrates soft-shelled turtle (Rafetus euphraticus) in Mesopotamia	Antiquity			Article	21 History and Archaeology; 2101 Archaeology	Batman University; French National Centre for Scientific Research; Hacettepe University	2016-02-17	115	https://www.altmetric.com/details/6004320	10.15184/aqy.2015.196
News story	2016-02-29 16:12:38	Yahoo! News Singapore	Funeral Feast? Butchered Turtles in Ancient Grave Hint at Ritual	Singapore		https://sg.news.yahoo.com/funeral-feast-butchered-turtles-ancient-grave-hint-ritual-161238898.html	Buried with turtles: the symbolic role of the Euphrates soft-shelled turtle (Rafetus euphraticus) in Mesopotamia	Antiquity			Article	21 History and Archaeology; 2101 Archaeology	Batman University; French National Centre for Scientific Research; Hacettepe University	2016-02-17	115	https://www.altmetric.com/details/6004320	10.15184/aqy.2015.196
News story	2016-02-29 16:12:38	Yahoo! News UK	Funeral Feast? Butchered Turtles in Ancient Grave Hint at Ritual	United Kingdom		https://uk.news.yahoo.com/funeral-feast-butchered-turtles-ancient-grave-hint-ritual-161238898.html	Buried with turtles: the symbolic role of the Euphrates soft-shelled turtle (Rafetus euphraticus) in Mesopotamia	Antiquity			Article	21 History and Archaeology; 2101 Archaeology	Batman University; French National Centre for Scientific Research; Hacettepe University	2016-02-17	115	https://www.altmetric.com/details/6004320	10.15184/aqy.2015.196
News story	2016-03-10 15:10:23	Discovery News	Ancient Roman Tavern Still Littered with Drinking Bowls : DNews	United States		http://news.discovery.com/history/archaeology/ancient-roman-tavern-found-littered-with-drinking-bowls-160310.htm	Communal eating and drinking in early Roman Mediterranean France: a possible tavern atLattara,c. 125–75 BC	Antiquity			Article	21 History and Archaeology; 2101 Archaeology; 2103 Historical Studies	French National Centre for Scientific Research; Gettysburg College	2016-02-17	177	https://www.altmetric.com/details/5631403	10.15184/aqy.2015.184
News story	2016-02-18 20:46:29	Discovery News	Oldest Known Dress Made More Than 5000 Years Ago : DNews	United States		http://news.discovery.com/history/ancient-egypt/oldest-known-dress-made-more-than-5000-years-ago-160218.htm	Communal eating and drinking in early Roman Mediterranean France: a possible tavern atLattara,c. 125–75 BC	Antiquity			Article	21 History and Archaeology; 2101 Archaeology; 2103 Historical Studies	French National Centre for Scientific Research; Gettysburg College	2016-02-17	177	https://www.altmetric.com/details/5631403	10.15184/aqy.2015.184
News story	2016-03-11 14:05:32	FOX News	Ancient Roman tavern found littered with patrons' drinking bowls | Fox News	United States		http://www.foxnews.com/science/2016/03/10/ancient-roman-tavern-found-littered-with-patrons-drinking-bowls.html	Communal eating and drinking in early Roman Mediterranean France: a possible tavern atLattara,c. 125–75 BC	Antiquity			Article	21 History and Archaeology; 2101 Archaeology; 2103 Historical Studies	French National Centre for Scientific Research; Gettysburg College	2016-02-17	177	https://www.altmetric.com/details/5631403	10.15184/aqy.2015.184
News story	2016-02-23 11:10:43	MSN	So speisten die alten Römer in Frankreich	United States		http://www.msn.com/de-de/nachrichten/wissenundtechnik/so-speisten-die-alten-r%C3%B6mer-in-frankreich/ar-BBpRaoB?srcref=rss	Communal eating and drinking in early Roman Mediterranean France: a possible tavern atLattara,c. 125–75 BC	Antiquity			Article	21 History and Archaeology; 2101 Archaeology; 2103 Historical Studies	French National Centre for Scientific Research; Gettysburg College	2016-02-17	177	https://www.altmetric.com/details/5631403	10.15184/aqy.2015.184
News story	2016-02-29 16:53:00	National Geographic	Esto es lo que queda de una taberna romana	United States		http://www.nationalgeographic.com.es/articulo/historia/actualidad/11165/esto_que_queda_una_taberna_romana.html	Communal eating and drinking in early Roman Mediterranean France: a possible tavern atLattara,c. 125–75 BC	Antiquity			Article	21 History and Archaeology; 2101 Archaeology; 2103 Historical Studies	French National Centre for Scientific Research; Gettysburg College	2016-02-17	177	https://www.altmetric.com/details/5631403	10.15184/aqy.2015.184
News story	2016-03-14 20:03:45	Popular Mechanics	Ancient Roman Tavern Uncovered in Southern France	United States		http://www.popularmechanics.com/science/a19922/ancient-roman-tavern-uncovered-southern-france/	Communal eating and drinking in early Roman Mediterranean France: a possible tavern atLattara,c. 125–75 BC	Antiquity			Article	21 History and Archaeology; 2101 Archaeology; 2103 Historical Studies	French National Centre for Scientific Research; Gettysburg College	2016-02-17	177	https://www.altmetric.com/details/5631403	10.15184/aqy.2015.184
News story	2016-02-17 18:22:04	USA Today	1st Century bar? Archaeological find in France offers glimpse into ancient tavern	United States		http://www.usatoday.com/story/news/2016/02/17/ancient-tavern-found-in-france/80506030/	Communal eating and drinking in early Roman Mediterranean France: a possible tavern atLattara,c. 125–75 BC	Antiquity			Article	21 History and Archaeology; 2101 Archaeology; 2103 Historical Studies	French National Centre for Scientific Research; Gettysburg College	2016-02-17	177	https://www.altmetric.com/details/5631403	10.15184/aqy.2015.184
News story	2016-03-10 12:47:21	Yahoo! News	Ancient Roman Tavern Found Littered with Patrons' Drinking Bowls	United States		http://news.yahoo.com/ancient-roman-tavern-found-littered-patrons-drinking-bowls-124721233.html	Communal eating and drinking in early Roman Mediterranean France: a possible tavern atLattara,c. 125–75 BC	Antiquity			Article	21 History and Archaeology; 2101 Archaeology; 2103 Historical Studies	French National Centre for Scientific Research; Gettysburg College	2016-02-17	177	https://www.altmetric.com/details/5631403	10.15184/aqy.2015.184
News story	2016-03-10 12:47:21	Yahoo! News Singapore	Ancient Roman Tavern Found Littered with Patrons' Drinking Bowls	Singapore		https://sg.news.yahoo.com/ancient-roman-tavern-found-littered-patrons-drinking-bowls-124721233.html	Communal eating and drinking in early Roman Mediterranean France: a possible tavern atLattara,c. 125–75 BC	Antiquity			Article	21 History and Archaeology; 2101 Archaeology; 2103 Historical Studies	French National Centre for Scientific Research; Gettysburg College	2016-02-17	177	https://www.altmetric.com/details/5631403	10.15184/aqy.2015.184
News story	2016-03-10 12:47:21	Yahoo! News UK	Ancient Roman Tavern Found Littered with Patrons' Drinking Bowls	United Kingdom		https://uk.news.yahoo.com/ancient-roman-tavern-found-littered-patrons-drinking-bowls-124721233.html	Communal eating and drinking in early Roman Mediterranean France: a possible tavern atLattara,c. 125–75 BC	Antiquity			Article	21 History and Archaeology; 2101 Archaeology; 2103 Historical Studies	French National Centre for Scientific Research; Gettysburg College	2016-02-17	177	https://www.altmetric.com/details/5631403	10.15184/aqy.2015.184
News story	2017-07-14 19:13:39	The Independent		United Kingdom			Conflict antiquities and conflicted antiquities: addressing commercial sales of legally excavated artefacts	Antiquity			Article	21 History and Archaeology; 2101 Archaeology	University College London	2016-02-17	44	https://www.altmetric.com/details/5631366	10.15184/aqy.2015.188
News story	2016-02-24 14:35:58	FOX News	'Space archaeologists' show spike in looting at Egypt's ancient sites | Fox News	United States		http://www.foxnews.com/science/2016/02/24/space-archaeologists-show-spike-in-looting-at-egypts-ancient-sites.html	Satellite evidence of archaeological site looting in Egypt: 2002–2013	Antiquity			Article	21 History and Archaeology; 2101 Archaeology	George Washington University; University of Alabama at Birmingham	2016-02-17	297	https://www.altmetric.com/details/5625697	10.15184/aqy.2016.1
News story	2016-05-19 14:49:58	National Geographic	Lust for Loot: Collecting Is Driving the Demand for Plunder	United States		http://voices.nationalgeographic.com/2016/05/19/lust-for-loot-collecting-antiquities-looting-egypt/?alm_mvr=0	Satellite evidence of archaeological site looting in Egypt: 2002–2013	Antiquity			Article	21 History and Archaeology; 2101 Archaeology	George Washington University; University of Alabama at Birmingham	2016-02-17	297	https://www.altmetric.com/details/5625697	10.15184/aqy.2016.1
News story	2016-11-15 20:38:26	NPR	Fit For A King: Grand Museum Will Showcase Tut And Egypt's Ancient Culture	United States		http://www.npr.org/sections/parallels/2016/11/15/501036846/fit-for-a-king-grand-museum-will-showcase-tut-and-egypts-ancient-culture	Satellite evidence of archaeological site looting in Egypt: 2002–2013	Antiquity			Article	21 History and Archaeology; 2101 Archaeology	George Washington University; University of Alabama at Birmingham	2016-02-17	297	https://www.altmetric.com/details/5625697	10.15184/aqy.2016.1
News story	2016-02-23 14:09:16	Yahoo! News	'Space Archaeologists' Show Spike in Looting at Egypt's Ancient Sites	United States		http://news.yahoo.com/space-archaeologists-show-spike-looting-egypts-ancient-sites-140916449.html	Satellite evidence of archaeological site looting in Egypt: 2002–2013	Antiquity			Article	21 History and Archaeology; 2101 Archaeology	George Washington University; University of Alabama at Birmingham	2016-02-17	297	https://www.altmetric.com/details/5625697	10.15184/aqy.2016.1
News story	2016-02-23 14:09:16	Yahoo! News Singapore	'Space Archaeologists' Show Spike in Looting at Egypt's Ancient Sites	Singapore		https://sg.news.yahoo.com/space-archaeologists-show-spike-looting-egypts-ancient-sites-140916449.html	Satellite evidence of archaeological site looting in Egypt: 2002–2013	Antiquity			Article	21 History and Archaeology; 2101 Archaeology	George Washington University; University of Alabama at Birmingham	2016-02-17	297	https://www.altmetric.com/details/5625697	10.15184/aqy.2016.1
News story	2016-02-23 14:09:16	Yahoo! News UK	'Space Archaeologists' Show Spike in Looting at Egypt's Ancient Sites	United Kingdom		https://uk.news.yahoo.com/space-archaeologists-show-spike-looting-egypts-ancient-sites-140916449.html	Satellite evidence of archaeological site looting in Egypt: 2002–2013	Antiquity			Article	21 History and Archaeology; 2101 Archaeology	George Washington University; University of Alabama at Birmingham	2016-02-17	297	https://www.altmetric.com/details/5625697	10.15184/aqy.2016.1
News story	2016-02-18 02:21:00	ABC.net.au	DNA indicates humans left Africa and had sex with Neanderthals earlier than thought	Australia		http://www.abc.net.au/news/2016-02-18/dna-shows-humans-left-aftrica-had-sex-with-neanderthals-earlier/7179826?site=science%2Fnews	Ancient gene flow from early modern humans into Eastern Neanderthals	Nature			Article	06 Biological Sciences; 0604 Genetics; 21 History and Archaeology; 2101 Archaeology	Centro Nacional de Análisis Genómico; Cold Spring Harbor Laboratory; Cornell University; Croatian Academy of Sciences and Arts; Harvard University; Institució Catalana de Recerca i Estudis Avançats; Institute of Evolutionary Biology; Institute of Vertebrate Paleontology and Paleoanthropology; Interdisciplinary Center Herzliya; Max Planck Institute for Developmental Biology; Max Planck Institute f…	2016-02-17	1363	https://www.altmetric.com/details/5625143	10.1038/nature16544
News story	2021-01-13 10:28:37	BBC News	What we know about sex with Neanderthals	United Kingdom		http://ct.moreover.com/?a=43997656509&p=1pl&v=1&x=NC-kl61ieih2yvhyA2UI6Q	Ancient gene flow from early modern humans into Eastern Neanderthals	Nature			Article	06 Biological Sciences; 0604 Genetics; 21 History and Archaeology; 2101 Archaeology	Centro Nacional de Análisis Genómico; Cold Spring Harbor Laboratory; Cornell University; Croatian Academy of Sciences and Arts; Harvard University; Institució Catalana de Recerca i Estudis Avançats; Institute of Evolutionary Biology; Institute of Vertebrate Paleontology and Paleoanthropology; Interdisciplinary Center Herzliya; Max Planck Institute for Developmental Biology; Max Planck Institute f…	2016-02-17	1363	https://www.altmetric.com/details/5625143	10.1038/nature16544
News story	2018-01-25 19:05:33	BBC News	Modern humans left Africa much earlier	United Kingdom		http://www.bbc.co.uk/go/newsFeedXML/moreover/-/news/science-environment-42817323	Ancient gene flow from early modern humans into Eastern Neanderthals	Nature			Article	06 Biological Sciences; 0604 Genetics; 21 History and Archaeology; 2101 Archaeology	Centro Nacional de Análisis Genómico; Cold Spring Harbor Laboratory; Cornell University; Croatian Academy of Sciences and Arts; Harvard University; Institució Catalana de Recerca i Estudis Avançats; Institute of Evolutionary Biology; Institute of Vertebrate Paleontology and Paleoanthropology; Interdisciplinary Center Herzliya; Max Planck Institute for Developmental Biology; Max Planck Institute f…	2016-02-17	1363	https://www.altmetric.com/details/5625143	10.1038/nature16544
News story	2018-01-25 19:05:31	BBC News	Modern humans left Africa much earlier	United Kingdom		http://www.bbc.co.uk/news/science-environment-42817323	Ancient gene flow from early modern humans into Eastern Neanderthals	Nature			Article	06 Biological Sciences; 0604 Genetics; 21 History and Archaeology; 2101 Archaeology	Centro Nacional de Análisis Genómico; Cold Spring Harbor Laboratory; Cornell University; Croatian Academy of Sciences and Arts; Harvard University; Institució Catalana de Recerca i Estudis Avançats; Institute of Evolutionary Biology; Institute of Vertebrate Paleontology and Paleoanthropology; Interdisciplinary Center Herzliya; Max Planck Institute for Developmental Biology; Max Planck Institute f…	2016-02-17	1363	https://www.altmetric.com/details/5625143	10.1038/nature16544
News story	2018-01-25 19:05:31	BBC News	Modern humans left Africa much earlier	United Kingdom		http://www.bbc.com/news/science-environment-42817323	Ancient gene flow from early modern humans into Eastern Neanderthals	Nature			Article	06 Biological Sciences; 0604 Genetics; 21 History and Archaeology; 2101 Archaeology	Centro Nacional de Análisis Genómico; Cold Spring Harbor Laboratory; Cornell University; Croatian Academy of Sciences and Arts; Harvard University; Institució Catalana de Recerca i Estudis Avançats; Institute of Evolutionary Biology; Institute of Vertebrate Paleontology and Paleoanthropology; Interdisciplinary Center Herzliya; Max Planck Institute for Developmental Biology; Max Planck Institute f…	2016-02-17	1363	https://www.altmetric.com/details/5625143	10.1038/nature16544
News story	2016-02-17 18:29:44	BBC News	Neanderthals and humans interbred '100,000 years ago' - BBC News	United Kingdom		http://www.bbc.co.uk/go/newsFeedXML/moreover/-/news/science-environment-35595661	Ancient gene flow from early modern humans into Eastern Neanderthals	Nature			Article	06 Biological Sciences; 0604 Genetics; 21 History and Archaeology; 2101 Archaeology	Centro Nacional de Análisis Genómico; Cold Spring Harbor Laboratory; Cornell University; Croatian Academy of Sciences and Arts; Harvard University; Institució Catalana de Recerca i Estudis Avançats; Institute of Evolutionary Biology; Institute of Vertebrate Paleontology and Paleoanthropology; Interdisciplinary Center Herzliya; Max Planck Institute for Developmental Biology; Max Planck Institute f…	2016-02-17	1363	https://www.altmetric.com/details/5625143	10.1038/nature16544
News story	2016-02-17 20:18:18	CBC	Neanderthal woman with human DNA reveals mysterious ancient migration	Canada		http://www.cbc.ca/news/technology/neanderthal-human-1.3452183?cmp=rss	Ancient gene flow from early modern humans into Eastern Neanderthals	Nature			Article	06 Biological Sciences; 0604 Genetics; 21 History and Archaeology; 2101 Archaeology	Centro Nacional de Análisis Genómico; Cold Spring Harbor Laboratory; Cornell University; Croatian Academy of Sciences and Arts; Harvard University; Institució Catalana de Recerca i Estudis Avançats; Institute of Evolutionary Biology; Institute of Vertebrate Paleontology and Paleoanthropology; Interdisciplinary Center Herzliya; Max Planck Institute for Developmental Biology; Max Planck Institute f…	2016-02-17	1363	https://www.altmetric.com/details/5625143	10.1038/nature16544
News story	2016-04-15 21:02:21	CNN News	Did we kill off Neanderthals?	United States		http://www.cnn.com/2016/04/15/health/humans-responsible-for-neanderthal-extinction-by-transferring-diseases/index.html?eref=rss_topstories	Ancient gene flow from early modern humans into Eastern Neanderthals	Nature			Article	06 Biological Sciences; 0604 Genetics; 21 History and Archaeology; 2101 Archaeology	Centro Nacional de Análisis Genómico; Cold Spring Harbor Laboratory; Cornell University; Croatian Academy of Sciences and Arts; Harvard University; Institució Catalana de Recerca i Estudis Avançats; Institute of Evolutionary Biology; Institute of Vertebrate Paleontology and Paleoanthropology; Interdisciplinary Center Herzliya; Max Planck Institute for Developmental Biology; Max Planck Institute f…	2016-02-17	1363	https://www.altmetric.com/details/5625143	10.1038/nature16544
News story	2016-02-17 18:34:30	Daily Mail		United Kingdom			Ancient gene flow from early modern humans into Eastern Neanderthals	Nature			Article	06 Biological Sciences; 0604 Genetics; 21 History and Archaeology; 2101 Archaeology	Centro Nacional de Análisis Genómico; Cold Spring Harbor Laboratory; Cornell University; Croatian Academy of Sciences and Arts; Harvard University; Institució Catalana de Recerca i Estudis Avançats; Institute of Evolutionary Biology; Institute of Vertebrate Paleontology and Paleoanthropology; Interdisciplinary Center Herzliya; Max Planck Institute for Developmental Biology; Max Planck Institute f…	2016-02-17	1363	https://www.altmetric.com/details/5625143	10.1038/nature16544
News story	2016-02-17 18:02:38	Daily Mail		United Kingdom			Ancient gene flow from early modern humans into Eastern Neanderthals	Nature			Article	06 Biological Sciences; 0604 Genetics; 21 History and Archaeology; 2101 Archaeology	Centro Nacional de Análisis Genómico; Cold Spring Harbor Laboratory; Cornell University; Croatian Academy of Sciences and Arts; Harvard University; Institució Catalana de Recerca i Estudis Avançats; Institute of Evolutionary Biology; Institute of Vertebrate Paleontology and Paleoanthropology; Interdisciplinary Center Herzliya; Max Planck Institute for Developmental Biology; Max Planck Institute f…	2016-02-17	1363	https://www.altmetric.com/details/5625143	10.1038/nature16544
News story	2019-07-08 18:12:07	Discover Magazine	Just How Many Extinct Types of Human Did Our Ancestors Meet? - The Crux	United States		http://blogs.discovermagazine.com/crux/2019/07/08/ancient-human-homo-sapiens-neanderthal-denisovan/#.XSR5u5MzbUJ	Ancient gene flow from early modern humans into Eastern Neanderthals	Nature			Article	06 Biological Sciences; 0604 Genetics; 21 History and Archaeology; 2101 Archaeology	Centro Nacional de Análisis Genómico; Cold Spring Harbor Laboratory; Cornell University; Croatian Academy of Sciences and Arts; Harvard University; Institució Catalana de Recerca i Estudis Avançats; Institute of Evolutionary Biology; Institute of Vertebrate Paleontology and Paleoanthropology; Interdisciplinary Center Herzliya; Max Planck Institute for Developmental Biology; Max Planck Institute f…	2016-02-17	1363	https://www.altmetric.com/details/5625143	10.1038/nature16544
News story	2019-07-08 18:12:07	Discover Magazine	Just How Many Extinct Types of Human Did Our Ancestors Meet? - The Crux	United States		http://blogs.discovermagazine.com/crux/?p=12363	Ancient gene flow from early modern humans into Eastern Neanderthals	Nature			Article	06 Biological Sciences; 0604 Genetics; 21 History and Archaeology; 2101 Archaeology	Centro Nacional de Análisis Genómico; Cold Spring Harbor Laboratory; Cornell University; Croatian Academy of Sciences and Arts; Harvard University; Institució Catalana de Recerca i Estudis Avançats; Institute of Evolutionary Biology; Institute of Vertebrate Paleontology and Paleoanthropology; Interdisciplinary Center Herzliya; Max Planck Institute for Developmental Biology; Max Planck Institute f…	2016-02-17	1363	https://www.altmetric.com/details/5625143	10.1038/nature16544
News story	2019-02-23 12:30:43	Discover Magazine	Neanderthals Were Inbreeding. Did it Help Cause Their Extinction?	United States		http://blogs.discovermagazine.com/crux/?p=11165	Ancient gene flow from early modern humans into Eastern Neanderthals	Nature			Article	06 Biological Sciences; 0604 Genetics; 21 History and Archaeology; 2101 Archaeology	Centro Nacional de Análisis Genómico; Cold Spring Harbor Laboratory; Cornell University; Croatian Academy of Sciences and Arts; Harvard University; Institució Catalana de Recerca i Estudis Avançats; Institute of Evolutionary Biology; Institute of Vertebrate Paleontology and Paleoanthropology; Interdisciplinary Center Herzliya; Max Planck Institute for Developmental Biology; Max Planck Institute f…	2016-02-17	1363	https://www.altmetric.com/details/5625143	10.1038/nature16544
News story	2016-02-17 20:05:27	Discovery News	Neanderthal-Human Sex Happened Earlier : DNews	United States		http://news.discovery.com/human/evolution/neanderthals-humans-mixed-it-up-fossil-shows-160217.htm	Ancient gene flow from early modern humans into Eastern Neanderthals	Nature			Article	06 Biological Sciences; 0604 Genetics; 21 History and Archaeology; 2101 Archaeology	Centro Nacional de Análisis Genómico; Cold Spring Harbor Laboratory; Cornell University; Croatian Academy of Sciences and Arts; Harvard University; Institució Catalana de Recerca i Estudis Avançats; Institute of Evolutionary Biology; Institute of Vertebrate Paleontology and Paleoanthropology; Interdisciplinary Center Herzliya; Max Planck Institute for Developmental Biology; Max Planck Institute f…	2016-02-17	1363	https://www.altmetric.com/details/5625143	10.1038/nature16544
News story	2016-02-17 18:14:58	El País	Tuvimos hijos con los neandertales ya hace más de 100.000 años	Spain		http://elpais.com/elpais/2016/02/16/ciencia/1455633230_824000.html#?ref=rss&format=simple&link=link	Ancient gene flow from early modern humans into Eastern Neanderthals	Nature			Article	06 Biological Sciences; 0604 Genetics; 21 History and Archaeology; 2101 Archaeology	Centro Nacional de Análisis Genómico; Cold Spring Harbor Laboratory; Cornell University; Croatian Academy of Sciences and Arts; Harvard University; Institució Catalana de Recerca i Estudis Avançats; Institute of Evolutionary Biology; Institute of Vertebrate Paleontology and Paleoanthropology; Interdisciplinary Center Herzliya; Max Planck Institute for Developmental Biology; Max Planck Institute f…	2016-02-17	1363	https://www.altmetric.com/details/5625143	10.1038/nature16544
News story	2018-10-04 15:18:38	elmundo.es	El sexo con neandertales protegió a los sapiens de los virus	Spain		http://www.elmundo.es/ciencia-y-salud/ciencia/2018/10/04/5bb5f436468aeb96048b4616.html	Ancient gene flow from early modern humans into Eastern Neanderthals	Nature			Article	06 Biological Sciences; 0604 Genetics; 21 History and Archaeology; 2101 Archaeology	Centro Nacional de Análisis Genómico; Cold Spring Harbor Laboratory; Cornell University; Croatian Academy of Sciences and Arts; Harvard University; Institució Catalana de Recerca i Estudis Avançats; Institute of Evolutionary Biology; Institute of Vertebrate Paleontology and Paleoanthropology; Interdisciplinary Center Herzliya; Max Planck Institute for Developmental Biology; Max Planck Institute f…	2016-02-17	1363	https://www.altmetric.com/details/5625143	10.1038/nature16544
News story	2016-02-21 05:00:00	EurekAlert!	Altai Neanderthal shows gene flow from early modern humans	United States		http://www.eurekalert.org/pub_releases/2016-02/caos-ans022116.php	Ancient gene flow from early modern humans into Eastern Neanderthals	Nature			Article	06 Biological Sciences; 0604 Genetics; 21 History and Archaeology; 2101 Archaeology	Centro Nacional de Análisis Genómico; Cold Spring Harbor Laboratory; Cornell University; Croatian Academy of Sciences and Arts; Harvard University; Institució Catalana de Recerca i Estudis Avançats; Institute of Evolutionary Biology; Institute of Vertebrate Paleontology and Paleoanthropology; Interdisciplinary Center Herzliya; Max Planck Institute for Developmental Biology; Max Planck Institute f…	2016-02-17	1363	https://www.altmetric.com/details/5625143	10.1038/nature16544
News story	2016-02-17 05:00:00	EurekAlert!	Early gene flow from modern humans into Neanderthals	United States		http://www.eurekalert.org/pub_releases/2016-02/m-egf021616.php	Ancient gene flow from early modern humans into Eastern Neanderthals	Nature			Article	06 Biological Sciences; 0604 Genetics; 21 History and Archaeology; 2101 Archaeology	Centro Nacional de Análisis Genómico; Cold Spring Harbor Laboratory; Cornell University; Croatian Academy of Sciences and Arts; Harvard University; Institució Catalana de Recerca i Estudis Avançats; Institute of Evolutionary Biology; Institute of Vertebrate Paleontology and Paleoanthropology; Interdisciplinary Center Herzliya; Max Planck Institute for Developmental Biology; Max Planck Institute f…	2016-02-17	1363	https://www.altmetric.com/details/5625143	10.1038/nature16544
News story	2016-02-17 05:00:00	EurekAlert!	Neanderthals and modern H. sapiens crossbred over 100,000 years ago	United States		http://www.eurekalert.org/pub_releases/2016-02/snrc-nam021516.php	Ancient gene flow from early modern humans into Eastern Neanderthals	Nature			Article	06 Biological Sciences; 0604 Genetics; 21 History and Archaeology; 2101 Archaeology	Centro Nacional de Análisis Genómico; Cold Spring Harbor Laboratory; Cornell University; Croatian Academy of Sciences and Arts; Harvard University; Institució Catalana de Recerca i Estudis Avançats; Institute of Evolutionary Biology; Institute of Vertebrate Paleontology and Paleoanthropology; Interdisciplinary Center Herzliya; Max Planck Institute for Developmental Biology; Max Planck Institute f…	2016-02-17	1363	https://www.altmetric.com/details/5625143	10.1038/nature16544
News story	2016-02-17 05:00:00	EurekAlert!	Neanderthals mated with modern humans much earlier than previously thought, study finds	United States		http://www.eurekalert.org/pub_releases/2016-02/cshl-nmw021516.php	Ancient gene flow from early modern humans into Eastern Neanderthals	Nature			Article	06 Biological Sciences; 0604 Genetics; 21 History and Archaeology; 2101 Archaeology	Centro Nacional de Análisis Genómico; Cold Spring Harbor Laboratory; Cornell University; Croatian Academy of Sciences and Arts; Harvard University; Institució Catalana de Recerca i Estudis Avançats; Institute of Evolutionary Biology; Institute of Vertebrate Paleontology and Paleoanthropology; Interdisciplinary Center Herzliya; Max Planck Institute for Developmental Biology; Max Planck Institute f…	2016-02-17	1363	https://www.altmetric.com/details/5625143	10.1038/nature16544
News story	2020-08-06 22:35:07	MSN	Mystery ancestor mated with ancient humans. And its 'nested' DNA was just found.	United States		http://ct.moreover.com/?a=42778940796&p=1pl&v=1&x=CbVQTC_2y5ExyN6tndcI4Q	Ancient gene flow from early modern humans into Eastern Neanderthals	Nature			Article	06 Biological Sciences; 0604 Genetics; 21 History and Archaeology; 2101 Archaeology	Centro Nacional de Análisis Genómico; Cold Spring Harbor Laboratory; Cornell University; Croatian Academy of Sciences and Arts; Harvard University; Institució Catalana de Recerca i Estudis Avançats; Institute of Evolutionary Biology; Institute of Vertebrate Paleontology and Paleoanthropology; Interdisciplinary Center Herzliya; Max Planck Institute for Developmental Biology; Max Planck Institute f…	2016-02-17	1363	https://www.altmetric.com/details/5625143	10.1038/nature16544
News story	2016-09-14 22:34:41	MSN	Humans and Neanderthals had sex. But was it for love?	United States		http://www.msn.com/en-ca/news/weekendreads/humans-and-neanderthals-had-sex-but-was-it-for-love/ar-BBw9iUC?srcref=rss	Ancient gene flow from early modern humans into Eastern Neanderthals	Nature			Article	06 Biological Sciences; 0604 Genetics; 21 History and Archaeology; 2101 Archaeology	Centro Nacional de Análisis Genómico; Cold Spring Harbor Laboratory; Cornell University; Croatian Academy of Sciences and Arts; Harvard University; Institució Catalana de Recerca i Estudis Avançats; Institute of Evolutionary Biology; Institute of Vertebrate Paleontology and Paleoanthropology; Interdisciplinary Center Herzliya; Max Planck Institute for Developmental Biology; Max Planck Institute f…	2016-02-17	1363	https://www.altmetric.com/details/5625143	10.1038/nature16544
News story	2016-02-18 08:44:25	MSN	Neandertaler und Mensch zeugten schon früh Kinder	United States		http://www.msn.com/de-de/nachrichten/wissenundtechnik/neandertaler-und-mensch-zeugten-schon-fr%C3%BCh-kinder/ar-BBpEqGg?srcref=rss	Ancient gene flow from early modern humans into Eastern Neanderthals	Nature			Article	06 Biological Sciences; 0604 Genetics; 21 History and Archaeology; 2101 Archaeology	Centro Nacional de Análisis Genómico; Cold Spring Harbor Laboratory; Cornell University; Croatian Academy of Sciences and Arts; Harvard University; Institució Catalana de Recerca i Estudis Avançats; Institute of Evolutionary Biology; Institute of Vertebrate Paleontology and Paleoanthropology; Interdisciplinary Center Herzliya; Max Planck Institute for Developmental Biology; Max Planck Institute f…	2016-02-17	1363	https://www.altmetric.com/details/5625143	10.1038/nature16544
News story	2016-02-17 19:51:01	MSN	Mensch und Neandertaler paarten sich vor 100 000 Jahren	United States		http://www.msn.com/de-de/nachrichten/wissenundtechnik/mensch-und-neandertaler-paarten-sich-vor-100-000-jahren/ar-BBpCFHz?srcref=rss	Ancient gene flow from early modern humans into Eastern Neanderthals	Nature			Article	06 Biological Sciences; 0604 Genetics; 21 History and Archaeology; 2101 Archaeology	Centro Nacional de Análisis Genómico; Cold Spring Harbor Laboratory; Cornell University; Croatian Academy of Sciences and Arts; Harvard University; Institució Catalana de Recerca i Estudis Avançats; Institute of Evolutionary Biology; Institute of Vertebrate Paleontology and Paleoanthropology; Interdisciplinary Center Herzliya; Max Planck Institute for Developmental Biology; Max Planck Institute f…	2016-02-17	1363	https://www.altmetric.com/details/5625143	10.1038/nature16544
News story	2016-02-19 19:38:35	Nature	Evidence mounts for interbreeding bonanza in ancient human species	United Kingdom		http://www.nature.com/news/evidence-mounts-for-interbreeding-bonanza-in-ancient-human-species-1.19394	Ancient gene flow from early modern humans into Eastern Neanderthals	Nature			Article	06 Biological Sciences; 0604 Genetics; 21 History and Archaeology; 2101 Archaeology	Centro Nacional de Análisis Genómico; Cold Spring Harbor Laboratory; Cornell University; Croatian Academy of Sciences and Arts; Harvard University; Institució Catalana de Recerca i Estudis Avançats; Institute of Evolutionary Biology; Institute of Vertebrate Paleontology and Paleoanthropology; Interdisciplinary Center Herzliya; Max Planck Institute for Developmental Biology; Max Planck Institute f…	2016-02-17	1363	https://www.altmetric.com/details/5625143	10.1038/nature16544
News story	2016-02-17 22:47:15	New York Post	Humans and Neanderthals had hot prehistoric sex earlier than thought	United States		http://nypost.com/2016/02/17/humans-and-neanderthals-had-hot-prehistoric-sex-earlier-than-thought/	Ancient gene flow from early modern humans into Eastern Neanderthals	Nature			Article	06 Biological Sciences; 0604 Genetics; 21 History and Archaeology; 2101 Archaeology	Centro Nacional de Análisis Genómico; Cold Spring Harbor Laboratory; Cornell University; Croatian Academy of Sciences and Arts; Harvard University; Institució Catalana de Recerca i Estudis Avançats; Institute of Evolutionary Biology; Institute of Vertebrate Paleontology and Paleoanthropology; Interdisciplinary Center Herzliya; Max Planck Institute for Developmental Biology; Max Planck Institute f…	2016-02-17	1363	https://www.altmetric.com/details/5625143	10.1038/nature16544
News story	2016-02-17 18:09:33	New York Times	Ancient Humans May Have Left a Genetic Mark on Neanderthals	United States		http://www.nytimes.com/2016/02/23/science/ancient-humans-may-have-left-a-genetic-mark-on-neanderthals.html	Ancient gene flow from early modern humans into Eastern Neanderthals	Nature			Article	06 Biological Sciences; 0604 Genetics; 21 History and Archaeology; 2101 Archaeology	Centro Nacional de Análisis Genómico; Cold Spring Harbor Laboratory; Cornell University; Croatian Academy of Sciences and Arts; Harvard University; Institució Catalana de Recerca i Estudis Avançats; Institute of Evolutionary Biology; Institute of Vertebrate Paleontology and Paleoanthropology; Interdisciplinary Center Herzliya; Max Planck Institute for Developmental Biology; Max Planck Institute f…	2016-02-17	1363	https://www.altmetric.com/details/5625143	10.1038/nature16544
News story	2016-02-17 18:09:30	New York Times	In Neanderthals’ DNA, Ancient Humans May Have Left Genetic Mark	United States		http://rss.nytimes.com/c/34625/f/640377/s/4da8e449/sc/32/l/0L0Snytimes0N0C20A160C0A20C230Cscience0Cancient0Ehumans0Emay0Ehave0Eleft0Ea0Egenetic0Emark0Eon0Eneanderthals0Bhtml0Dpartner0Frss0Gemc0Frss/story01.htm	Ancient gene flow from early modern humans into Eastern Neanderthals	Nature			Article	06 Biological Sciences; 0604 Genetics; 21 History and Archaeology; 2101 Archaeology	Centro Nacional de Análisis Genómico; Cold Spring Harbor Laboratory; Cornell University; Croatian Academy of Sciences and Arts; Harvard University; Institució Catalana de Recerca i Estudis Avançats; Institute of Evolutionary Biology; Institute of Vertebrate Paleontology and Paleoanthropology; Interdisciplinary Center Herzliya; Max Planck Institute for Developmental Biology; Max Planck Institute f…	2016-02-17	1363	https://www.altmetric.com/details/5625143	10.1038/nature16544
News story	2019-04-24 14:57:32	Newsweek	Neanderthal Remains Discovered in Serbia for the First Time	United States		https://www.newsweek.com/neanderthal-remains-discovered-serbia-1404674	Ancient gene flow from early modern humans into Eastern Neanderthals	Nature			Article	06 Biological Sciences; 0604 Genetics; 21 History and Archaeology; 2101 Archaeology	Centro Nacional de Análisis Genómico; Cold Spring Harbor Laboratory; Cornell University; Croatian Academy of Sciences and Arts; Harvard University; Institució Catalana de Recerca i Estudis Avançats; Institute of Evolutionary Biology; Institute of Vertebrate Paleontology and Paleoanthropology; Interdisciplinary Center Herzliya; Max Planck Institute for Developmental Biology; Max Planck Institute f…	2016-02-17	1363	https://www.altmetric.com/details/5625143	10.1038/nature16544
News story	2016-02-17 18:02:29	SPIEGEL ONLINE	Frühmenschen: Kuscheln unter Cousins	Germany		http://www.spiegel.de/wissenschaft/mensch/forscher-finden-homo-sapiens-gene-in-neandertaler-genom-a-1077437.html#ref=rss	Ancient gene flow from early modern humans into Eastern Neanderthals	Nature			Article	06 Biological Sciences; 0604 Genetics; 21 History and Archaeology; 2101 Archaeology	Centro Nacional de Análisis Genómico; Cold Spring Harbor Laboratory; Cornell University; Croatian Academy of Sciences and Arts; Harvard University; Institució Catalana de Recerca i Estudis Avançats; Institute of Evolutionary Biology; Institute of Vertebrate Paleontology and Paleoanthropology; Interdisciplinary Center Herzliya; Max Planck Institute for Developmental Biology; Max Planck Institute f…	2016-02-17	1363	https://www.altmetric.com/details/5625143	10.1038/nature16544
News story	2018-10-04 15:06:00	The Atlantic	The Viruses That Neanderthals Spread to Humans	United States		https://www.theatlantic.com/science/archive/2018/10/neanderthal-viruses/572056/	Ancient gene flow from early modern humans into Eastern Neanderthals	Nature			Article	06 Biological Sciences; 0604 Genetics; 21 History and Archaeology; 2101 Archaeology	Centro Nacional de Análisis Genómico; Cold Spring Harbor Laboratory; Cornell University; Croatian Academy of Sciences and Arts; Harvard University; Institució Catalana de Recerca i Estudis Avançats; Institute of Evolutionary Biology; Institute of Vertebrate Paleontology and Paleoanthropology; Interdisciplinary Center Herzliya; Max Planck Institute for Developmental Biology; Max Planck Institute f…	2016-02-17	1363	https://www.altmetric.com/details/5625143	10.1038/nature16544
News story	2016-12-21 13:00:18	The Guardian	Why archaeology needs to come out of the cave and into the digital age	United Kingdom		https://www.theguardian.com/science/blog/2016/dec/21/why-archaeology-needs-to-come-out-of-the-cave-and-into-the-digital-age?alm_mvr=0	Ancient gene flow from early modern humans into Eastern Neanderthals	Nature			Article	06 Biological Sciences; 0604 Genetics; 21 History and Archaeology; 2101 Archaeology	Centro Nacional de Análisis Genómico; Cold Spring Harbor Laboratory; Cornell University; Croatian Academy of Sciences and Arts; Harvard University; Institució Catalana de Recerca i Estudis Avançats; Institute of Evolutionary Biology; Institute of Vertebrate Paleontology and Paleoanthropology; Interdisciplinary Center Herzliya; Max Planck Institute for Developmental Biology; Max Planck Institute f…	2016-02-17	1363	https://www.altmetric.com/details/5625143	10.1038/nature16544
News story	2016-02-17 18:31:25	The Guardian	Oldest known case of Neanderthal-human sex revealed by DNA test	United Kingdom		https://www.theguardian.com/science/2016/feb/17/oldest-known-case-of-neanderthal-human-sex-revealed-by-dna-test?alm_mvr=0	Ancient gene flow from early modern humans into Eastern Neanderthals	Nature			Article	06 Biological Sciences; 0604 Genetics; 21 History and Archaeology; 2101 Archaeology	Centro Nacional de Análisis Genómico; Cold Spring Harbor Laboratory; Cornell University; Croatian Academy of Sciences and Arts; Harvard University; Institució Catalana de Recerca i Estudis Avançats; Institute of Evolutionary Biology; Institute of Vertebrate Paleontology and Paleoanthropology; Interdisciplinary Center Herzliya; Max Planck Institute for Developmental Biology; Max Planck Institute f…	2016-02-17	1363	https://www.altmetric.com/details/5625143	10.1038/nature16544
News story	2016-02-17 23:34:47	The Telegraph (UK)		United Kingdom			Ancient gene flow from early modern humans into Eastern Neanderthals	Nature			Article	06 Biological Sciences; 0604 Genetics; 21 History and Archaeology; 2101 Archaeology	Centro Nacional de Análisis Genómico; Cold Spring Harbor Laboratory; Cornell University; Croatian Academy of Sciences and Arts; Harvard University; Institució Catalana de Recerca i Estudis Avançats; Institute of Evolutionary Biology; Institute of Vertebrate Paleontology and Paleoanthropology; Interdisciplinary Center Herzliya; Max Planck Institute for Developmental Biology; Max Planck Institute f…	2016-02-17	1363	https://www.altmetric.com/details/5625143	10.1038/nature16544
News story	2016-02-17 18:37:55	TIME Magazine	Neanderthals and Humans Interbred Earlier Than We Previously Thought	United States		http://time.com/4227132/neanderthals-humans-interbreeding/?xid=homepage	Ancient gene flow from early modern humans into Eastern Neanderthals	Nature			Article	06 Biological Sciences; 0604 Genetics; 21 History and Archaeology; 2101 Archaeology	Centro Nacional de Análisis Genómico; Cold Spring Harbor Laboratory; Cornell University; Croatian Academy of Sciences and Arts; Harvard University; Institució Catalana de Recerca i Estudis Avançats; Institute of Evolutionary Biology; Institute of Vertebrate Paleontology and Paleoanthropology; Interdisciplinary Center Herzliya; Max Planck Institute for Developmental Biology; Max Planck Institute f…	2016-02-17	1363	https://www.altmetric.com/details/5625143	10.1038/nature16544
News story	2016-02-17 20:16:27	UPI.com	Humans and Neanderthals interbred 100,000 years ago	United States		http://www.upi.com/Science_News/2016/02/17/Humans-and-Neanderthals-interbred-100000-years-ago/4001455736140/	Ancient gene flow from early modern humans into Eastern Neanderthals	Nature			Article	06 Biological Sciences; 0604 Genetics; 21 History and Archaeology; 2101 Archaeology	Centro Nacional de Análisis Genómico; Cold Spring Harbor Laboratory; Cornell University; Croatian Academy of Sciences and Arts; Harvard University; Institució Catalana de Recerca i Estudis Avançats; Institute of Evolutionary Biology; Institute of Vertebrate Paleontology and Paleoanthropology; Interdisciplinary Center Herzliya; Max Planck Institute for Developmental Biology; Max Planck Institute f…	2016-02-17	1363	https://www.altmetric.com/details/5625143	10.1038/nature16544
News story	2016-02-17 19:37:59	Washington Post	Humans and Neanderthals may have interbred 50,000 years earlier than previously thought	United States		http://feeds.washingtonpost.com/c/34656/f/636635/s/4da93710/sc/13/l/0M0Swashingtonpost0N0Cnews0Cspeaking0Eof0Escience0Cwp0C20A160C0A20C170Chumans0Eand0Eneanderthals0Emay0Ehave0Einterbred0E50A0A0A0A0Eyears0Eearlier0Ethan0Epreviously0Ethought0C/story01.htm	Ancient gene flow from early modern humans into Eastern Neanderthals	Nature			Article	06 Biological Sciences; 0604 Genetics; 21 History and Archaeology; 2101 Archaeology	Centro Nacional de Análisis Genómico; Cold Spring Harbor Laboratory; Cornell University; Croatian Academy of Sciences and Arts; Harvard University; Institució Catalana de Recerca i Estudis Avançats; Institute of Evolutionary Biology; Institute of Vertebrate Paleontology and Paleoanthropology; Interdisciplinary Center Herzliya; Max Planck Institute for Developmental Biology; Max Planck Institute f…	2016-02-17	1363	https://www.altmetric.com/details/5625143	10.1038/nature16544
News story	2016-02-17 19:26:08	Washington Post	Humans and Neanderthals may have interbred 50,000 years earlier than previously thought	United States		http://feeds.washingtonpost.com/c/34656/f/645348/s/4da950d9/sc/14/l/0M0Swashingtonpost0N0Cnews0Cspeaking0Eof0Escience0Cwp0C20A160C0A20C170Chumans0Eand0Eneanderthals0Emay0Ehave0Einterbred0E50A0A0A0A0Eyears0Eearlier0Ethan0Epreviously0Ethought0C/story01.htm	Ancient gene flow from early modern humans into Eastern Neanderthals	Nature			Article	06 Biological Sciences; 0604 Genetics; 21 History and Archaeology; 2101 Archaeology	Centro Nacional de Análisis Genómico; Cold Spring Harbor Laboratory; Cornell University; Croatian Academy of Sciences and Arts; Harvard University; Institució Catalana de Recerca i Estudis Avançats; Institute of Evolutionary Biology; Institute of Vertebrate Paleontology and Paleoanthropology; Interdisciplinary Center Herzliya; Max Planck Institute for Developmental Biology; Max Planck Institute f…	2016-02-17	1363	https://www.altmetric.com/details/5625143	10.1038/nature16544
News story	2016-02-17 19:11:32	Washington Post	Humans and Neanderthals may have interbred 50,000 years earlier than previously thought	United States		http://feeds.washingtonpost.com/c/34656/f/636632/s/4da9022c/sc/32/l/0L0Swashingtonpost0N0Cnews0Cspeaking0Eof0Escience0Cwp0C20A160C0A20C170Chumans0Eand0Eneanderthals0Emay0Ehave0Einterbred0E50A0A0A0A0Eyears0Eearlier0Ethan0Epreviously0Ethought0C0Dwprss0Frss0Ihealth0Escience/story01.htm	Ancient gene flow from early modern humans into Eastern Neanderthals	Nature			Article	06 Biological Sciences; 0604 Genetics; 21 History and Archaeology; 2101 Archaeology	Centro Nacional de Análisis Genómico; Cold Spring Harbor Laboratory; Cornell University; Croatian Academy of Sciences and Arts; Harvard University; Institució Catalana de Recerca i Estudis Avançats; Institute of Evolutionary Biology; Institute of Vertebrate Paleontology and Paleoanthropology; Interdisciplinary Center Herzliya; Max Planck Institute for Developmental Biology; Max Planck Institute f…	2016-02-17	1363	https://www.altmetric.com/details/5625143	10.1038/nature16544
News story	2016-02-18 12:35:58	Yahoo! News	Fertile Crescent? Neanderthals & Humans Likely Bred in the Mideast	United States		http://news.yahoo.com/fertile-crescent-neanderthals-humans-likely-bred-mideast-123558610.html	Ancient gene flow from early modern humans into Eastern Neanderthals	Nature			Article	06 Biological Sciences; 0604 Genetics; 21 History and Archaeology; 2101 Archaeology	Centro Nacional de Análisis Genómico; Cold Spring Harbor Laboratory; Cornell University; Croatian Academy of Sciences and Arts; Harvard University; Institució Catalana de Recerca i Estudis Avançats; Institute of Evolutionary Biology; Institute of Vertebrate Paleontology and Paleoanthropology; Interdisciplinary Center Herzliya; Max Planck Institute for Developmental Biology; Max Planck Institute f…	2016-02-17	1363	https://www.altmetric.com/details/5625143	10.1038/nature16544
News story	2016-02-17 23:28:20	Yahoo! News	Neanderthal DNA redraws human out-of-Africa timeline	United States		http://news.yahoo.com/neanderthal-dna-redraws-human-africa-timeline-232820554.html	Ancient gene flow from early modern humans into Eastern Neanderthals	Nature			Article	06 Biological Sciences; 0604 Genetics; 21 History and Archaeology; 2101 Archaeology	Centro Nacional de Análisis Genómico; Cold Spring Harbor Laboratory; Cornell University; Croatian Academy of Sciences and Arts; Harvard University; Institució Catalana de Recerca i Estudis Avançats; Institute of Evolutionary Biology; Institute of Vertebrate Paleontology and Paleoanthropology; Interdisciplinary Center Herzliya; Max Planck Institute for Developmental Biology; Max Planck Institute f…	2016-02-17	1363	https://www.altmetric.com/details/5625143	10.1038/nature16544
News story	2016-02-17 18:36:00	Yahoo! News	Out of Africa, and into the arms of a Neanderthal	United States		http://news.yahoo.com/africa-arms-neanderthal-183600821.html	Ancient gene flow from early modern humans into Eastern Neanderthals	Nature			Article	06 Biological Sciences; 0604 Genetics; 21 History and Archaeology; 2101 Archaeology	Centro Nacional de Análisis Genómico; Cold Spring Harbor Laboratory; Cornell University; Croatian Academy of Sciences and Arts; Harvard University; Institució Catalana de Recerca i Estudis Avançats; Institute of Evolutionary Biology; Institute of Vertebrate Paleontology and Paleoanthropology; Interdisciplinary Center Herzliya; Max Planck Institute for Developmental Biology; Max Planck Institute f…	2016-02-17	1363	https://www.altmetric.com/details/5625143	10.1038/nature16544
News story	2016-02-18 12:35:58	Yahoo! News Singapore	Fertile Crescent? Neanderthals & Humans Likely Bred in the Mideast	Singapore		https://sg.news.yahoo.com/fertile-crescent-neanderthals-humans-likely-bred-mideast-123558610.html	Ancient gene flow from early modern humans into Eastern Neanderthals	Nature			Article	06 Biological Sciences; 0604 Genetics; 21 History and Archaeology; 2101 Archaeology	Centro Nacional de Análisis Genómico; Cold Spring Harbor Laboratory; Cornell University; Croatian Academy of Sciences and Arts; Harvard University; Institució Catalana de Recerca i Estudis Avançats; Institute of Evolutionary Biology; Institute of Vertebrate Paleontology and Paleoanthropology; Interdisciplinary Center Herzliya; Max Planck Institute for Developmental Biology; Max Planck Institute f…	2016-02-17	1363	https://www.altmetric.com/details/5625143	10.1038/nature16544
News story	2016-02-18 12:35:58	Yahoo! News UK	Fertile Crescent? Neanderthals & Humans Likely Bred in the Mideast	United Kingdom		https://uk.news.yahoo.com/fertile-crescent-neanderthals-humans-likely-bred-mideast-123558610.html	Ancient gene flow from early modern humans into Eastern Neanderthals	Nature			Article	06 Biological Sciences; 0604 Genetics; 21 History and Archaeology; 2101 Archaeology	Centro Nacional de Análisis Genómico; Cold Spring Harbor Laboratory; Cornell University; Croatian Academy of Sciences and Arts; Harvard University; Institució Catalana de Recerca i Estudis Avançats; Institute of Evolutionary Biology; Institute of Vertebrate Paleontology and Paleoanthropology; Interdisciplinary Center Herzliya; Max Planck Institute for Developmental Biology; Max Planck Institute f…	2016-02-17	1363	https://www.altmetric.com/details/5625143	10.1038/nature16544
News story	2016-02-17 23:28:20	Yahoo! News UK	Neanderthal DNA redraws human out-of-Africa timeline	United Kingdom		https://uk.news.yahoo.com/neanderthal-dna-redraws-human-africa-timeline-232820031.html	Ancient gene flow from early modern humans into Eastern Neanderthals	Nature			Article	06 Biological Sciences; 0604 Genetics; 21 History and Archaeology; 2101 Archaeology	Centro Nacional de Análisis Genómico; Cold Spring Harbor Laboratory; Cornell University; Croatian Academy of Sciences and Arts; Harvard University; Institució Catalana de Recerca i Estudis Avançats; Institute of Evolutionary Biology; Institute of Vertebrate Paleontology and Paleoanthropology; Interdisciplinary Center Herzliya; Max Planck Institute for Developmental Biology; Max Planck Institute f…	2016-02-17	1363	https://www.altmetric.com/details/5625143	10.1038/nature16544
News story	2016-03-03 18:59:39	CNN News	Mysterious chimpanzee behaviour explained	United States		http://www.cnn.com/2016/03/03/tech/chimpanzee-behaviour/index.html	Chimpanzee accumulative stone throwing	Scientific Reports			Article	21 History and Archaeology; 2101 Archaeology	Arizona State University; Iowa State University; Leipzig University; Lincoln Park Zoo; Liverpool John Moores University; Lukuru Foundation; Max Planck Institute for Evolutionary Anthropology; National Agency for National Parks; Royal Zoological Society of Antwerp; Swiss Centre for Scientific Research; University College London; University of Cambridge; University of Neuchâtel; University of Stirl…	2016-02-29	648	https://www.altmetric.com/details/6019049	10.1038/srep22219
News story	2019-12-18 20:00:00	Discover Magazine	Scientists Propose a New Theory for Why Some Chimps Throw Stones at Certain Trees	United States		http://ct.moreover.com/?a=40931238418&p=1pl&v=1&x=Y5BJQB1MVqL-eiultR3HyA	Chimpanzee accumulative stone throwing	Scientific Reports			Article	21 History and Archaeology; 2101 Archaeology	Arizona State University; Iowa State University; Leipzig University; Lincoln Park Zoo; Liverpool John Moores University; Lukuru Foundation; Max Planck Institute for Evolutionary Anthropology; National Agency for National Parks; Royal Zoological Society of Antwerp; Swiss Centre for Scientific Research; University College London; University of Cambridge; University of Neuchâtel; University of Stirl…	2016-02-29	648	https://www.altmetric.com/details/6019049	10.1038/srep22219
News story	2016-02-29 22:10:44	Discovery News	Chimps Throw Stones at Trees in Mysterious New Behavior : DNews	United States		http://news.discovery.com/animals/chimps-throw-stones-at-trees-in-mysterious-new-behavior-160229.htm	Chimpanzee accumulative stone throwing	Scientific Reports			Article	21 History and Archaeology; 2101 Archaeology	Arizona State University; Iowa State University; Leipzig University; Lincoln Park Zoo; Liverpool John Moores University; Lukuru Foundation; Max Planck Institute for Evolutionary Anthropology; National Agency for National Parks; Royal Zoological Society of Antwerp; Swiss Centre for Scientific Research; University College London; University of Cambridge; University of Neuchâtel; University of Stirl…	2016-02-29	648	https://www.altmetric.com/details/6019049	10.1038/srep22219
News story	2019-03-07 19:00:26	El País	Los chimpancés tienen cultura y está en peligro | Ciencia	Spain		https://elpais.com/elpais/2019/03/06/ciencia/1551888410_704485.html#?ref=rss&format=simple&link=link	Chimpanzee accumulative stone throwing	Scientific Reports			Article	21 History and Archaeology; 2101 Archaeology	Arizona State University; Iowa State University; Leipzig University; Lincoln Park Zoo; Liverpool John Moores University; Lukuru Foundation; Max Planck Institute for Evolutionary Anthropology; National Agency for National Parks; Royal Zoological Society of Antwerp; Swiss Centre for Scientific Research; University College London; University of Cambridge; University of Neuchâtel; University of Stirl…	2016-02-29	648	https://www.altmetric.com/details/6019049	10.1038/srep22219
News story	2016-03-03 05:00:00	EurekAlert!	Why do chimpanzees throw stones at trees?	United States		http://www.eurekalert.org/pub_releases/2016-03/m-wdc030316.php	Chimpanzee accumulative stone throwing	Scientific Reports			Article	21 History and Archaeology; 2101 Archaeology	Arizona State University; Iowa State University; Leipzig University; Lincoln Park Zoo; Liverpool John Moores University; Lukuru Foundation; Max Planck Institute for Evolutionary Anthropology; National Agency for National Parks; Royal Zoological Society of Antwerp; Swiss Centre for Scientific Research; University College London; University of Cambridge; University of Neuchâtel; University of Stirl…	2016-02-29	648	https://www.altmetric.com/details/6019049	10.1038/srep22219
News story	2016-03-02 16:42:55	FOX News	This chimp behavior is baffling scientists | Fox News	United States		http://www.foxnews.com/science/2016/03/02/this-chimp-behavior-is-baffling-scientists.html	Chimpanzee accumulative stone throwing	Scientific Reports			Article	21 History and Archaeology; 2101 Archaeology	Arizona State University; Iowa State University; Leipzig University; Lincoln Park Zoo; Liverpool John Moores University; Lukuru Foundation; Max Planck Institute for Evolutionary Anthropology; National Agency for National Parks; Royal Zoological Society of Antwerp; Swiss Centre for Scientific Research; University College London; University of Cambridge; University of Neuchâtel; University of Stirl…	2016-02-29	648	https://www.altmetric.com/details/6019049	10.1038/srep22219
News story	2016-04-21 12:14:18	Huffington Post	Are Nones the 'Missing Link' in Contemporary Religion?	United States		http://www.huffingtonpost.com/elizabeth-drescher/are-nones-the-missing-lin_b_9751190.html	Chimpanzee accumulative stone throwing	Scientific Reports			Article	21 History and Archaeology; 2101 Archaeology	Arizona State University; Iowa State University; Leipzig University; Lincoln Park Zoo; Liverpool John Moores University; Lukuru Foundation; Max Planck Institute for Evolutionary Anthropology; National Agency for National Parks; Royal Zoological Society of Antwerp; Swiss Centre for Scientific Research; University College London; University of Cambridge; University of Neuchâtel; University of Stirl…	2016-02-29	648	https://www.altmetric.com/details/6019049	10.1038/srep22219
News story	2019-12-18 00:01:01	Newsweek	Chimps throw rocks at trees because of the sound it makes, not because it's a sacred ritual	United States		http://ct.moreover.com/?a=40924097313&p=1pl&v=1&x=rMWVlTmvkhGMFU84ohUWlw	Chimpanzee accumulative stone throwing	Scientific Reports			Article	21 History and Archaeology; 2101 Archaeology	Arizona State University; Iowa State University; Leipzig University; Lincoln Park Zoo; Liverpool John Moores University; Lukuru Foundation; Max Planck Institute for Evolutionary Anthropology; National Agency for National Parks; Royal Zoological Society of Antwerp; Swiss Centre for Scientific Research; University College London; University of Cambridge; University of Neuchâtel; University of Stirl…	2016-02-29	648	https://www.altmetric.com/details/6019049	10.1038/srep22219
News story	2017-06-01 12:26:01	NPR	A Twist In Discussions Of Chimpanzee Spirituality	United States		http://www.npr.org/sections/13.7/2017/06/01/530937607/a-twist-in-discussions-of-chimpanzee-spirituality	Chimpanzee accumulative stone throwing	Scientific Reports			Article	21 History and Archaeology; 2101 Archaeology	Arizona State University; Iowa State University; Leipzig University; Lincoln Park Zoo; Liverpool John Moores University; Lukuru Foundation; Max Planck Institute for Evolutionary Anthropology; National Agency for National Parks; Royal Zoological Society of Antwerp; Swiss Centre for Scientific Research; University College London; University of Cambridge; University of Neuchâtel; University of Stirl…	2016-02-29	648	https://www.altmetric.com/details/6019049	10.1038/srep22219
News story	2016-02-29 19:02:00	Slate Magazine	New Video Evidence of a Mysterious Behavior Among Wild Chimpanzees	United States		http://www.slate.com/articles/health_and_science/science/2016/02/sacred_tree_shrines_built_by_wild_chimpanzees.html?alm_mvr=0	Chimpanzee accumulative stone throwing	Scientific Reports			Article	21 History and Archaeology; 2101 Archaeology	Arizona State University; Iowa State University; Leipzig University; Lincoln Park Zoo; Liverpool John Moores University; Lukuru Foundation; Max Planck Institute for Evolutionary Anthropology; National Agency for National Parks; Royal Zoological Society of Antwerp; Swiss Centre for Scientific Research; University College London; University of Cambridge; University of Neuchâtel; University of Stirl…	2016-02-29	648	https://www.altmetric.com/details/6019049	10.1038/srep22219
News story	2019-03-07 19:00:00	The Atlantic	Chimpanzees Are Going Through a Tragic Loss	United States		https://www.theatlantic.com/science/archive/2019/03/we-are-destroying-chimpanzee-cultures/584146/	Chimpanzee accumulative stone throwing	Scientific Reports			Article	21 History and Archaeology; 2101 Archaeology	Arizona State University; Iowa State University; Leipzig University; Lincoln Park Zoo; Liverpool John Moores University; Lukuru Foundation; Max Planck Institute for Evolutionary Anthropology; National Agency for National Parks; Royal Zoological Society of Antwerp; Swiss Centre for Scientific Research; University College London; University of Cambridge; University of Neuchâtel; University of Stirl…	2016-02-29	648	https://www.altmetric.com/details/6019049	10.1038/srep22219
News story	2016-03-06 01:16:11	The Guardian	The images of chimps thrilled me: do they show evidence of spirituality in the wild?	United Kingdom		https://www.theguardian.com/science/2016/mar/06/chimps-more-human-than-we-think	Chimpanzee accumulative stone throwing	Scientific Reports			Article	21 History and Archaeology; 2101 Archaeology	Arizona State University; Iowa State University; Leipzig University; Lincoln Park Zoo; Liverpool John Moores University; Lukuru Foundation; Max Planck Institute for Evolutionary Anthropology; National Agency for National Parks; Royal Zoological Society of Antwerp; Swiss Centre for Scientific Research; University College London; University of Cambridge; University of Neuchâtel; University of Stirl…	2016-02-29	648	https://www.altmetric.com/details/6019049	10.1038/srep22219
News story	2016-03-04 03:35:35	The Telegraph (UK)		United Kingdom			Chimpanzee accumulative stone throwing	Scientific Reports			Article	21 History and Archaeology; 2101 Archaeology	Arizona State University; Iowa State University; Leipzig University; Lincoln Park Zoo; Liverpool John Moores University; Lukuru Foundation; Max Planck Institute for Evolutionary Anthropology; National Agency for National Parks; Royal Zoological Society of Antwerp; Swiss Centre for Scientific Research; University College London; University of Cambridge; University of Neuchâtel; University of Stirl…	2016-02-29	648	https://www.altmetric.com/details/6019049	10.1038/srep22219
News story	2016-03-21 04:00:00	EurekAlert!	Why did we invent pottery?	United States		http://www.eurekalert.org/pub_releases/2016-03/uoy-wdw032116.php	Ancient lipids document continuity in the use of early hunter–gatherer pottery through 9,000 years of Japanese prehistory	Proceedings of the National Academy of Sciences of the United States of America			Article	06 Biological Sciences; 0602 Ecology; 21 History and Archaeology; 2101 Archaeology	Niigata Prefectural Museum of History; Stockholm University; University of Bradford; University of Groningen; University of Nevada, Las Vegas; University of York; Wakasa History and Folklore Museum	2016-03-21	159	https://www.altmetric.com/details/6253412	10.1073/pnas.1522908113
News story	2016-03-21 21:34:25	UPI.com	Why did humans make more pottery after the last ice age?	United States		http://www.upi.com/Science_News/2016/03/21/Why-did-humans-make-more-pottery-after-the-last-ice-age/8931458589754/	Ancient lipids document continuity in the use of early hunter–gatherer pottery through 9,000 years of Japanese prehistory	Proceedings of the National Academy of Sciences of the United States of America			Article	06 Biological Sciences; 0602 Ecology; 21 History and Archaeology; 2101 Archaeology	Niigata Prefectural Museum of History; Stockholm University; University of Bradford; University of Groningen; University of Nevada, Las Vegas; University of York; Wakasa History and Folklore Museum	2016-03-21	159	https://www.altmetric.com/details/6253412	10.1073/pnas.1522908113
News story	2019-08-19 16:52:28	Discover Magazine	The Denisovans: New Finds are Illuminating the Mysterious Ancient Humans - The Crux	United States		http://blogs.discovermagazine.com/crux/?p=12766	Identification of a new hominin bone from Denisova Cave, Siberia using collagen fingerprinting and mitochondrial DNA analysis	Scientific Reports			Article	06 Biological Sciences; 0604 Genetics; 21 History and Archaeology; 2101 Archaeology	Cranfield University; University of Manchester; University of Oxford	2016-03-29	258	https://www.altmetric.com/details/6373933	10.1038/srep23559
News story	2018-10-03 17:10:52	MSN	Game-Changing Technique Behind New Archaeological Find	United States		http://www.msn.com/en-us/news/technology/the-game-changing-technique-behind-an-amazing-new-archaeological-discovery/ar-BBNSe4l?srcref=rss	Identification of a new hominin bone from Denisova Cave, Siberia using collagen fingerprinting and mitochondrial DNA analysis	Scientific Reports			Article	06 Biological Sciences; 0604 Genetics; 21 History and Archaeology; 2101 Archaeology	Cranfield University; University of Manchester; University of Oxford	2016-03-29	258	https://www.altmetric.com/details/6373933	10.1038/srep23559
News story	2018-08-26 21:55:08	MSN	This ancient girl's parents were two different human species	United States		https://www.msn.com/en-ca/news/world/this-ancient-girls-parents-were-two-different-human-species/ar-BBMifyz?li=AAggFp4&srcref=rss	Identification of a new hominin bone from Denisova Cave, Siberia using collagen fingerprinting and mitochondrial DNA analysis	Scientific Reports			Article	06 Biological Sciences; 0604 Genetics; 21 History and Archaeology; 2101 Archaeology	Cranfield University; University of Manchester; University of Oxford	2016-03-29	258	https://www.altmetric.com/details/6373933	10.1038/srep23559
News story	2018-08-24 09:06:00	National Geographic	Denny era de sexo femenino y tenía una madre neandertal y un padre denisovano	United States		https://www.nationalgeographic.com.es/ciencia/actualidad/denny-era-sexo-femenino-y-tenia-madre-neandertal-y-padre-denisovano_13094	Identification of a new hominin bone from Denisova Cave, Siberia using collagen fingerprinting and mitochondrial DNA analysis	Scientific Reports			Article	06 Biological Sciences; 0604 Genetics; 21 History and Archaeology; 2101 Archaeology	Cranfield University; University of Manchester; University of Oxford	2016-03-29	258	https://www.altmetric.com/details/6373933	10.1038/srep23559
News story	2018-08-23 16:00:21	National Geographic	Metà Neandertal, metà Denisova: la ragazza nata dall'incrocio tra le specie	United States		http://www.nationalgeographic.it/scienza/2018/08/23/news/meta_neandertal_meta_denisova_scoperti_i_resti_di_un_adolescente_nata_dall_incrocio_delle_due_specie-4084980/?rss	Identification of a new hominin bone from Denisova Cave, Siberia using collagen fingerprinting and mitochondrial DNA analysis	Scientific Reports			Article	06 Biological Sciences; 0604 Genetics; 21 History and Archaeology; 2101 Archaeology	Cranfield University; University of Manchester; University of Oxford	2016-03-29	258	https://www.altmetric.com/details/6373933	10.1038/srep23559
News story	2020-03-19 07:40:01	New Scientist	Prehistoric girl had parents belonging to different human species	United Kingdom		http://ct.moreover.com/?a=41661100301&p=1pl&v=1&x=hjkcm5VcD2f_3tHA5MFCZA	Identification of a new hominin bone from Denisova Cave, Siberia using collagen fingerprinting and mitochondrial DNA analysis	Scientific Reports			Article	06 Biological Sciences; 0604 Genetics; 21 History and Archaeology; 2101 Archaeology	Cranfield University; University of Manchester; University of Oxford	2016-03-29	258	https://www.altmetric.com/details/6373933	10.1038/srep23559
News story	2018-08-22 18:00:00	New Scientist	Prehistoric girl had parents belonging to different human species	United Kingdom		https://www.newscientist.com/article/2177634-prehistoric-girl-had-parents-belonging-to-different-human-species/?campaign_id=RSS%7CNSNS-news	Identification of a new hominin bone from Denisova Cave, Siberia using collagen fingerprinting and mitochondrial DNA analysis	Scientific Reports			Article	06 Biological Sciences; 0604 Genetics; 21 History and Archaeology; 2101 Archaeology	Cranfield University; University of Manchester; University of Oxford	2016-03-29	258	https://www.altmetric.com/details/6373933	10.1038/srep23559
News story	2018-08-22 17:02:48	New York Times	A Blended Family: Her Mother Was Neanderthal, Her Father Something Else Entirely	United States		https://www.nytimes.com/2018/08/22/science/neanderthals-denisovans-hybrid.html	Identification of a new hominin bone from Denisova Cave, Siberia using collagen fingerprinting and mitochondrial DNA analysis	Scientific Reports			Article	06 Biological Sciences; 0604 Genetics; 21 History and Archaeology; 2101 Archaeology	Cranfield University; University of Manchester; University of Oxford	2016-03-29	258	https://www.altmetric.com/details/6373933	10.1038/srep23559
News story	2018-10-03 12:00:00	The Atlantic	Neanderthals and Other Early Humans: A New Way to Find Bones	United States		https://www.theatlantic.com/science/archive/2018/10/ancient-humans-neanderthals-denisovans/571966/	Identification of a new hominin bone from Denisova Cave, Siberia using collagen fingerprinting and mitochondrial DNA analysis	Scientific Reports			Article	06 Biological Sciences; 0604 Genetics; 21 History and Archaeology; 2101 Archaeology	Cranfield University; University of Manchester; University of Oxford	2016-03-29	258	https://www.altmetric.com/details/6373933	10.1038/srep23559
News story	2016-03-30 22:32:00	ABC.net.au	Indonesian 'hobbits' disappeared when modern humans arrived, new dating shows	Australia		http://www.abc.net.au/news/2016-03-31/flores-hobbit-died-out-when-modern-humans-arrived/7284368?site=science%2Fnews	Revised stratigraphy and chronology for Homo floresiensis at Liang Bua in Indonesia	Nature			Article	16 Studies in Human Society; 1601 Anthropology; 21 History and Archaeology; 2101 Archaeology	Association Vahatra; Australian National University; Griffith University; Lakehead University; Macquarie University; National Museum of Natural History; Stony Brook University Hospital; University of Bergen; University of Queensland; University of Wollongong; Victoria University of Wellington	2016-03-30	1277	https://www.altmetric.com/details/6392948	10.1038/nature17179
News story	2016-03-30 20:43:40	BBC News	Age of 'Hobbit' species revised - BBC News	United Kingdom		http://www.bbc.co.uk/go/newsFeedXML/moreover/-/news/science-environment-35930979	Revised stratigraphy and chronology for Homo floresiensis at Liang Bua in Indonesia	Nature			Article	16 Studies in Human Society; 1601 Anthropology; 21 History and Archaeology; 2101 Archaeology	Association Vahatra; Australian National University; Griffith University; Lakehead University; Macquarie University; National Museum of Natural History; Stony Brook University Hospital; University of Bergen; University of Queensland; University of Wollongong; Victoria University of Wellington	2016-03-30	1277	https://www.altmetric.com/details/6392948	10.1038/nature17179
News story	2016-06-08 17:00:14	Buzzfeed	Tiny Hobbit-Like Human Species Probably Did Exist, Fossils Show	United States		https://www.buzzfeed.com/tomchivers/tiny-hobbit-like-human-species-probably-did-exist-fossils-sh	Revised stratigraphy and chronology for Homo floresiensis at Liang Bua in Indonesia	Nature			Article	16 Studies in Human Society; 1601 Anthropology; 21 History and Archaeology; 2101 Archaeology	Association Vahatra; Australian National University; Griffith University; Lakehead University; Macquarie University; National Museum of Natural History; Stony Brook University Hospital; University of Bergen; University of Queensland; University of Wollongong; Victoria University of Wellington	2016-03-30	1277	https://www.altmetric.com/details/6392948	10.1038/nature17179
News story	2016-04-02 17:29:23	CBC	"Hobbits" were older than we thought	Canada		http://www.cbc.ca/radio/quirks/quirks-quarks-for-apr-2-2016-1.3516682/hobbits-were-older-than-we-thought-1.3516742?cmp=rss	Revised stratigraphy and chronology for Homo floresiensis at Liang Bua in Indonesia	Nature			Article	16 Studies in Human Society; 1601 Anthropology; 21 History and Archaeology; 2101 Archaeology	Association Vahatra; Australian National University; Griffith University; Lakehead University; Macquarie University; National Museum of Natural History; Stony Brook University Hospital; University of Bergen; University of Queensland; University of Wollongong; Victoria University of Wellington	2016-03-30	1277	https://www.altmetric.com/details/6392948	10.1038/nature17179
News story	2016-03-31 19:46:14	CBC	Mysterious human species left behind stone tools on Indonesian island	Canada		http://www.cbc.ca/news/technology/homo-sapiens-would-have-encountered-species-when-they-arrived-on-sulawesi-1.3403849	Revised stratigraphy and chronology for Homo floresiensis at Liang Bua in Indonesia	Nature			Article	16 Studies in Human Society; 1601 Anthropology; 21 History and Archaeology; 2101 Archaeology	Association Vahatra; Australian National University; Griffith University; Lakehead University; Macquarie University; National Museum of Natural History; Stony Brook University Hospital; University of Bergen; University of Queensland; University of Wollongong; Victoria University of Wellington	2016-03-30	1277	https://www.altmetric.com/details/6392948	10.1038/nature17179
News story	2016-04-02 00:57:32	China Daily	'Hobbit' vanished far earlier than researchers previously believed	China		http://www.chinadaily.com.cn/world/2016-04/02/content_24247666.htm	Revised stratigraphy and chronology for Homo floresiensis at Liang Bua in Indonesia	Nature			Article	16 Studies in Human Society; 1601 Anthropology; 21 History and Archaeology; 2101 Archaeology	Association Vahatra; Australian National University; Griffith University; Lakehead University; Macquarie University; National Museum of Natural History; Stony Brook University Hospital; University of Bergen; University of Queensland; University of Wollongong; Victoria University of Wellington	2016-03-30	1277	https://www.altmetric.com/details/6392948	10.1038/nature17179
News story	2016-03-30 19:38:59	Daily Mail		United Kingdom			Revised stratigraphy and chronology for Homo floresiensis at Liang Bua in Indonesia	Nature			Article	16 Studies in Human Society; 1601 Anthropology; 21 History and Archaeology; 2101 Archaeology	Association Vahatra; Australian National University; Griffith University; Lakehead University; Macquarie University; National Museum of Natural History; Stony Brook University Hospital; University of Bergen; University of Queensland; University of Wollongong; Victoria University of Wellington	2016-03-30	1277	https://www.altmetric.com/details/6392948	10.1038/nature17179
News story	2019-07-26 16:26:57	Discover Magazine	Meet Homo floresiensis: The Real-life Hobbits of Indonesia - The Crux	United States		http://blogs.discovermagazine.com/crux/?p=12464	Revised stratigraphy and chronology for Homo floresiensis at Liang Bua in Indonesia	Nature			Article	16 Studies in Human Society; 1601 Anthropology; 21 History and Archaeology; 2101 Archaeology	Association Vahatra; Australian National University; Griffith University; Lakehead University; Macquarie University; National Museum of Natural History; Stony Brook University Hospital; University of Bergen; University of Queensland; University of Wollongong; Victoria University of Wellington	2016-03-30	1277	https://www.altmetric.com/details/6392948	10.1038/nature17179
News story	2019-07-08 18:12:07	Discover Magazine	Just How Many Extinct Types of Human Did Our Ancestors Meet? - The Crux	United States		http://blogs.discovermagazine.com/crux/?p=12363	Revised stratigraphy and chronology for Homo floresiensis at Liang Bua in Indonesia	Nature			Article	16 Studies in Human Society; 1601 Anthropology; 21 History and Archaeology; 2101 Archaeology	Association Vahatra; Australian National University; Griffith University; Lakehead University; Macquarie University; National Museum of Natural History; Stony Brook University Hospital; University of Bergen; University of Queensland; University of Wollongong; Victoria University of Wellington	2016-03-30	1277	https://www.altmetric.com/details/6392948	10.1038/nature17179
News story	2019-07-08 18:12:07	Discover Magazine	Just How Many Extinct Types of Human Did Our Ancestors Meet? - The Crux	United States		http://blogs.discovermagazine.com/crux/2019/07/08/ancient-human-homo-sapiens-neanderthal-denisovan/#.XSR5u5MzbUJ	Revised stratigraphy and chronology for Homo floresiensis at Liang Bua in Indonesia	Nature			Article	16 Studies in Human Society; 1601 Anthropology; 21 History and Archaeology; 2101 Archaeology	Association Vahatra; Australian National University; Griffith University; Lakehead University; Macquarie University; National Museum of Natural History; Stony Brook University Hospital; University of Bergen; University of Queensland; University of Wollongong; Victoria University of Wellington	2016-03-30	1277	https://www.altmetric.com/details/6392948	10.1038/nature17179
News story	2016-03-30 20:03:50	Discovery News	Suspicious: Hobbits Vanish When Modern Humans Appear : DNews	United States		http://news.discovery.com/human/evolution/suspicious-hobbits-vanish-when-modern-humans-appear-160330-years-ago-160330.htm	Revised stratigraphy and chronology for Homo floresiensis at Liang Bua in Indonesia	Nature			Article	16 Studies in Human Society; 1601 Anthropology; 21 History and Archaeology; 2101 Archaeology	Association Vahatra; Australian National University; Griffith University; Lakehead University; Macquarie University; National Museum of Natural History; Stony Brook University Hospital; University of Bergen; University of Queensland; University of Wollongong; Victoria University of Wellington	2016-03-30	1277	https://www.altmetric.com/details/6392948	10.1038/nature17179
News story	2016-03-30 18:02:21	El Mundo	Los nuevos análisis datan los restos entre hace 100.000 y 60.000 años	Spain		http://www.elmundo.es/ciencia/2016/03/30/56fbc6cae2704ed56d8b45bc.html	Revised stratigraphy and chronology for Homo floresiensis at Liang Bua in Indonesia	Nature			Article	16 Studies in Human Society; 1601 Anthropology; 21 History and Archaeology; 2101 Archaeology	Association Vahatra; Australian National University; Griffith University; Lakehead University; Macquarie University; National Museum of Natural History; Stony Brook University Hospital; University of Bergen; University of Queensland; University of Wollongong; Victoria University of Wellington	2016-03-30	1277	https://www.altmetric.com/details/6392948	10.1038/nature17179
News story	2016-03-30 17:14:07	El País	La extinción del hobbit de Flores coincide con la llegada humana	Spain		http://elpais.com/elpais/2016/03/30/ciencia/1459357261_263356.html#?ref=rss&format=simple&link=link	Revised stratigraphy and chronology for Homo floresiensis at Liang Bua in Indonesia	Nature			Article	16 Studies in Human Society; 1601 Anthropology; 21 History and Archaeology; 2101 Archaeology	Association Vahatra; Australian National University; Griffith University; Lakehead University; Macquarie University; National Museum of Natural History; Stony Brook University Hospital; University of Bergen; University of Queensland; University of Wollongong; Victoria University of Wellington	2016-03-30	1277	https://www.altmetric.com/details/6392948	10.1038/nature17179
News story	2016-03-30 04:00:00	EurekAlert!	Indonesian 'Hobbits' may have died out sooner than thought	United States		http://www.eurekalert.org/pub_releases/2016-03/gu-im032916.php	Revised stratigraphy and chronology for Homo floresiensis at Liang Bua in Indonesia	Nature			Article	16 Studies in Human Society; 1601 Anthropology; 21 History and Archaeology; 2101 Archaeology	Association Vahatra; Australian National University; Griffith University; Lakehead University; Macquarie University; National Museum of Natural History; Stony Brook University Hospital; University of Bergen; University of Queensland; University of Wollongong; Victoria University of Wellington	2016-03-30	1277	https://www.altmetric.com/details/6392948	10.1038/nature17179
News story	2016-03-31 09:37:41	FOX News	'Hobbit' found in Indonesia may have gone extinct earlier than thought | Fox News	United States		http://www.foxnews.com/science/2016/03/30/hobbit-found-in-indonesia-may-have-gone-extinct-earlier-than-thought.html	Revised stratigraphy and chronology for Homo floresiensis at Liang Bua in Indonesia	Nature			Article	16 Studies in Human Society; 1601 Anthropology; 21 History and Archaeology; 2101 Archaeology	Association Vahatra; Australian National University; Griffith University; Lakehead University; Macquarie University; National Museum of Natural History; Stony Brook University Hospital; University of Bergen; University of Queensland; University of Wollongong; Victoria University of Wellington	2016-03-30	1277	https://www.altmetric.com/details/6392948	10.1038/nature17179
News story	2016-04-01 11:03:43	Huffington Post	Modern Humans May Be To Blame For Extinction Of Real 'Hobbits'	United States		http://www.huffingtonpost.com/entry/humans-real-hobbits-indonesia_us_56fec60fe4b083f5c607b12c	Revised stratigraphy and chronology for Homo floresiensis at Liang Bua in Indonesia	Nature			Article	16 Studies in Human Society; 1601 Anthropology; 21 History and Archaeology; 2101 Archaeology	Association Vahatra; Australian National University; Griffith University; Lakehead University; Macquarie University; National Museum of Natural History; Stony Brook University Hospital; University of Bergen; University of Queensland; University of Wollongong; Victoria University of Wellington	2016-03-30	1277	https://www.altmetric.com/details/6392948	10.1038/nature17179
News story	2016-03-30 16:26:25	La Repubblica	L'hobbit? E' molto più antico del previsto	Italy		http://www.repubblica.it/scienze/2016/03/30/news/hobbit_floresiensis_retrodatato-136559015/?rss	Revised stratigraphy and chronology for Homo floresiensis at Liang Bua in Indonesia	Nature			Article	16 Studies in Human Society; 1601 Anthropology; 21 History and Archaeology; 2101 Archaeology	Association Vahatra; Australian National University; Griffith University; Lakehead University; Macquarie University; National Museum of Natural History; Stony Brook University Hospital; University of Bergen; University of Queensland; University of Wollongong; Victoria University of Wellington	2016-03-30	1277	https://www.altmetric.com/details/6392948	10.1038/nature17179
News story	2016-03-30 17:00:59	Le Monde		France			Revised stratigraphy and chronology for Homo floresiensis at Liang Bua in Indonesia	Nature			Article	16 Studies in Human Society; 1601 Anthropology; 21 History and Archaeology; 2101 Archaeology	Association Vahatra; Australian National University; Griffith University; Lakehead University; Macquarie University; National Museum of Natural History; Stony Brook University Hospital; University of Bergen; University of Queensland; University of Wollongong; Victoria University of Wellington	2016-03-30	1277	https://www.altmetric.com/details/6392948	10.1038/nature17179
News story	2016-03-31 18:09:35	MSN	Mais qui a tué le hobbit?	United States		http://www.msn.com/fr-ca/actualites/science-et-techno/pal%C3%A9oanthropologie-mais-qui-a-tu%C3%A9-le-hobbit/ar-BBraKN0?srcref=rss	Revised stratigraphy and chronology for Homo floresiensis at Liang Bua in Indonesia	Nature			Article	16 Studies in Human Society; 1601 Anthropology; 21 History and Archaeology; 2101 Archaeology	Association Vahatra; Australian National University; Griffith University; Lakehead University; Macquarie University; National Museum of Natural History; Stony Brook University Hospital; University of Bergen; University of Queensland; University of Wollongong; Victoria University of Wellington	2016-03-30	1277	https://www.altmetric.com/details/6392948	10.1038/nature17179
News story	2016-03-30 20:56:17	MSN	Diminutive 'Hobbit' people vanished earlier than previously known	United States		http://www.msn.com/en-us/news/world/diminutive-hobbit-people-vanished-earlier-than-previously-known/ar-BBr91ZR	Revised stratigraphy and chronology for Homo floresiensis at Liang Bua in Indonesia	Nature			Article	16 Studies in Human Society; 1601 Anthropology; 21 History and Archaeology; 2101 Archaeology	Association Vahatra; Australian National University; Griffith University; Lakehead University; Macquarie University; National Museum of Natural History; Stony Brook University Hospital; University of Bergen; University of Queensland; University of Wollongong; Victoria University of Wellington	2016-03-30	1277	https://www.altmetric.com/details/6392948	10.1038/nature17179
News story	2016-03-30 17:02:54	National Geographic	Did Modern Humans Wipe Out the 'Hobbits’?	United States		http://news.nationalgeographic.com/2016/03/160330-hobbits-humans-flores-cave-older-species/	Revised stratigraphy and chronology for Homo floresiensis at Liang Bua in Indonesia	Nature			Article	16 Studies in Human Society; 1601 Anthropology; 21 History and Archaeology; 2101 Archaeology	Association Vahatra; Australian National University; Griffith University; Lakehead University; Macquarie University; National Museum of Natural History; Stony Brook University Hospital; University of Bergen; University of Queensland; University of Wollongong; Victoria University of Wellington	2016-03-30	1277	https://www.altmetric.com/details/6392948	10.1038/nature17179
News story	2016-03-31 15:14:45	Nature	Smithsonian Digitization Program Office/Liang Bua TeamDid humans drive 'hobbit' species to extinction?	United Kingdom		http://www.nature.com/news/did-humans-drive-hobbit-species-to-extinction-1.19651	Revised stratigraphy and chronology for Homo floresiensis at Liang Bua in Indonesia	Nature			Article	16 Studies in Human Society; 1601 Anthropology; 21 History and Archaeology; 2101 Archaeology	Association Vahatra; Australian National University; Griffith University; Lakehead University; Macquarie University; National Museum of Natural History; Stony Brook University Hospital; University of Bergen; University of Queensland; University of Wollongong; Victoria University of Wellington	2016-03-30	1277	https://www.altmetric.com/details/6392948	10.1038/nature17179
News story	2018-08-02 18:05:44	New York Times	Bodies Keep Shrinking on This Island, and Scientists Aren't Sure Why	United States		https://www.nytimes.com/2018/08/02/science/pygmies-flores-evolution.html	Revised stratigraphy and chronology for Homo floresiensis at Liang Bua in Indonesia	Nature			Article	16 Studies in Human Society; 1601 Anthropology; 21 History and Archaeology; 2101 Archaeology	Association Vahatra; Australian National University; Griffith University; Lakehead University; Macquarie University; National Museum of Natural History; Stony Brook University Hospital; University of Bergen; University of Queensland; University of Wollongong; Victoria University of Wellington	2016-03-30	1277	https://www.altmetric.com/details/6392948	10.1038/nature17179
News story	2016-06-08 17:00:13	New York Times	New Fossils Strengthen Case for ‘Hobbit’ Species	United States		http://www.nytimes.com/2016/06/09/science/hobbit-fossils-flores.html?emc=rss&partner=rss	Revised stratigraphy and chronology for Homo floresiensis at Liang Bua in Indonesia	Nature			Article	16 Studies in Human Society; 1601 Anthropology; 21 History and Archaeology; 2101 Archaeology	Association Vahatra; Australian National University; Griffith University; Lakehead University; Macquarie University; National Museum of Natural History; Stony Brook University Hospital; University of Bergen; University of Queensland; University of Wollongong; Victoria University of Wellington	2016-03-30	1277	https://www.altmetric.com/details/6392948	10.1038/nature17179
News story	2016-03-30 21:54:44	New York Times	Diminutive 'Hobbit' People Vanished Earlier Than Previously Known	United States		http://www.nytimes.com/reuters/2016/03/30/world/asia/30reuters-science-hobbit.html?ref=world	Revised stratigraphy and chronology for Homo floresiensis at Liang Bua in Indonesia	Nature			Article	16 Studies in Human Society; 1601 Anthropology; 21 History and Archaeology; 2101 Archaeology	Association Vahatra; Australian National University; Griffith University; Lakehead University; Macquarie University; National Museum of Natural History; Stony Brook University Hospital; University of Bergen; University of Queensland; University of Wollongong; Victoria University of Wellington	2016-03-30	1277	https://www.altmetric.com/details/6392948	10.1038/nature17179
News story	2017-07-19 19:30:00	Scientific American	Buried Tools and Pigments Tell a New History of Humans in Australia for 65,000 Years	United States		https://www.scientificamerican.com/article/buried-tools-and-pigments-tell-a-new-history-of-humans-in-australia-for-65-000-years/	Revised stratigraphy and chronology for Homo floresiensis at Liang Bua in Indonesia	Nature			Article	16 Studies in Human Society; 1601 Anthropology; 21 History and Archaeology; 2101 Archaeology	Association Vahatra; Australian National University; Griffith University; Lakehead University; Macquarie University; National Museum of Natural History; Stony Brook University Hospital; University of Bergen; University of Queensland; University of Wollongong; Victoria University of Wellington	2016-03-30	1277	https://www.altmetric.com/details/6392948	10.1038/nature17179
News story	2016-03-30 17:29:14	SPIEGEL ONLINE	Neue Funde zu Homo floresiensis Wir und die Hobbits	Germany		http://www.spiegel.de/wissenschaft/mensch/homo-floresiensis-wann-lebte-der-hobbit-a-1084694.html	Revised stratigraphy and chronology for Homo floresiensis at Liang Bua in Indonesia	Nature			Article	16 Studies in Human Society; 1601 Anthropology; 21 History and Archaeology; 2101 Archaeology	Association Vahatra; Australian National University; Griffith University; Lakehead University; Macquarie University; National Museum of Natural History; Stony Brook University Hospital; University of Bergen; University of Queensland; University of Wollongong; Victoria University of Wellington	2016-03-30	1277	https://www.altmetric.com/details/6392948	10.1038/nature17179
News story	2016-03-30 22:01:20	The Australian		Australia			Revised stratigraphy and chronology for Homo floresiensis at Liang Bua in Indonesia	Nature			Article	16 Studies in Human Society; 1601 Anthropology; 21 History and Archaeology; 2101 Archaeology	Association Vahatra; Australian National University; Griffith University; Lakehead University; Macquarie University; National Museum of Natural History; Stony Brook University Hospital; University of Bergen; University of Queensland; University of Wollongong; Victoria University of Wellington	2016-03-30	1277	https://www.altmetric.com/details/6392948	10.1038/nature17179
News story	2017-05-17 11:09:54	The Guardian	Here be dragons: the million-year journey of the Komodo dragon | Hanneke Meijer	United Kingdom		https://www.theguardian.com/science/2017/may/17/here-be-dragons-the-million-year-journey-of-the-komodo-dragon?alm_mvr=0	Revised stratigraphy and chronology for Homo floresiensis at Liang Bua in Indonesia	Nature			Article	16 Studies in Human Society; 1601 Anthropology; 21 History and Archaeology; 2101 Archaeology	Association Vahatra; Australian National University; Griffith University; Lakehead University; Macquarie University; National Museum of Natural History; Stony Brook University Hospital; University of Bergen; University of Queensland; University of Wollongong; Victoria University of Wellington	2016-03-30	1277	https://www.altmetric.com/details/6392948	10.1038/nature17179
News story	2016-03-30 17:11:05	The Guardian	'Hobbit-like' hominins died out sooner than thought. Were humans to blame?	United Kingdom		https://www.theguardian.com/science/2016/mar/30/hobbit-like-hominins-died-out-sooner-than-thought-were-humans-to-blame-homo-floresiensis?alm_mvr=0	Revised stratigraphy and chronology for Homo floresiensis at Liang Bua in Indonesia	Nature			Article	16 Studies in Human Society; 1601 Anthropology; 21 History and Archaeology; 2101 Archaeology	Association Vahatra; Australian National University; Griffith University; Lakehead University; Macquarie University; National Museum of Natural History; Stony Brook University Hospital; University of Bergen; University of Queensland; University of Wollongong; Victoria University of Wellington	2016-03-30	1277	https://www.altmetric.com/details/6392948	10.1038/nature17179
News story	2016-03-30 19:17:40	TIME Magazine	Indonesian ‘Hobbits’ Died Out Longer Ago Than Originally Thought, Study Finds	United States		http://time.com/4276737/indonesian-hobbit-liang-bua/?xid=homepage	Revised stratigraphy and chronology for Homo floresiensis at Liang Bua in Indonesia	Nature			Article	16 Studies in Human Society; 1601 Anthropology; 21 History and Archaeology; 2101 Archaeology	Association Vahatra; Australian National University; Griffith University; Lakehead University; Macquarie University; National Museum of Natural History; Stony Brook University Hospital; University of Bergen; University of Queensland; University of Wollongong; Victoria University of Wellington	2016-03-30	1277	https://www.altmetric.com/details/6392948	10.1038/nature17179
News story	2016-03-31 03:52:14	Times of India	Diminutive 'Hobbit' people vanished earlier than previously known - Times of India	India		http://timesofindia.indiatimes.com/home/science/Diminutive-Hobbit-people-vanished-earlier-than-previously-known/articleshow/51625788.cms	Revised stratigraphy and chronology for Homo floresiensis at Liang Bua in Indonesia	Nature			Article	16 Studies in Human Society; 1601 Anthropology; 21 History and Archaeology; 2101 Archaeology	Association Vahatra; Australian National University; Griffith University; Lakehead University; Macquarie University; National Museum of Natural History; Stony Brook University Hospital; University of Bergen; University of Queensland; University of Wollongong; Victoria University of Wellington	2016-03-30	1277	https://www.altmetric.com/details/6392948	10.1038/nature17179
News story	2016-03-30 20:10:17	UPI.com	Study: Indonesian 'hobbits' likely died out sooner than thought	United States		http://www.upi.com/Science_News/2016/03/30/Study-Indonesian-hobbits-likely-died-out-sooner-than-thought/3751459363562/	Revised stratigraphy and chronology for Homo floresiensis at Liang Bua in Indonesia	Nature			Article	16 Studies in Human Society; 1601 Anthropology; 21 History and Archaeology; 2101 Archaeology	Association Vahatra; Australian National University; Griffith University; Lakehead University; Macquarie University; National Museum of Natural History; Stony Brook University Hospital; University of Bergen; University of Queensland; University of Wollongong; Victoria University of Wellington	2016-03-30	1277	https://www.altmetric.com/details/6392948	10.1038/nature17179
News story	2016-06-08 17:18:27	Washington Post	Ancient teeth and bone point to the origin of our mysterious ‘hobbit’ cousins	United States		https://www.washingtonpost.com/news/speaking-of-science/wp/2016/06/08/ancient-teeth-and-bone-point-to-the-origin-of-our-mysterious-hobbit-cousins/	Revised stratigraphy and chronology for Homo floresiensis at Liang Bua in Indonesia	Nature			Article	16 Studies in Human Society; 1601 Anthropology; 21 History and Archaeology; 2101 Archaeology	Association Vahatra; Australian National University; Griffith University; Lakehead University; Macquarie University; National Museum of Natural History; Stony Brook University Hospital; University of Bergen; University of Queensland; University of Wollongong; Victoria University of Wellington	2016-03-30	1277	https://www.altmetric.com/details/6392948	10.1038/nature17179
News story	2016-06-08 17:07:54	Washington Post	Ancient teeth and bone point to the origin of our mysterious ‘hobbit’ cousins	United States		https://www.washingtonpost.com/news/speaking-of-science/wp/2016/06/08/ancient-teeth-and-bone-point-to-the-origin-of-our-mysterious-hobbit-cousins/?alm_mvr=0	Revised stratigraphy and chronology for Homo floresiensis at Liang Bua in Indonesia	Nature			Article	16 Studies in Human Society; 1601 Anthropology; 21 History and Archaeology; 2101 Archaeology	Association Vahatra; Australian National University; Griffith University; Lakehead University; Macquarie University; National Museum of Natural History; Stony Brook University Hospital; University of Bergen; University of Queensland; University of Wollongong; Victoria University of Wellington	2016-03-30	1277	https://www.altmetric.com/details/6392948	10.1038/nature17179
News story	2016-03-30 18:41:58	Washington Post	‘Hobbits’ died off earlier than we’d thought — and we may have killed them	United States		http://feeds.washingtonpost.com/c/34656/f/636635/s/4e9c61ce/sc/13/l/0M0Swashingtonpost0N0Cnews0Cspeaking0Eof0Escience0Cwp0C20A160C0A30C30A0Chobbits0Edied0Eoff0Eearlier0Ethan0Ewed0Ethought0Eand0Ewe0Emay0Ehave0Ekilled0Ethem0C/story01.htm	Revised stratigraphy and chronology for Homo floresiensis at Liang Bua in Indonesia	Nature			Article	16 Studies in Human Society; 1601 Anthropology; 21 History and Archaeology; 2101 Archaeology	Association Vahatra; Australian National University; Griffith University; Lakehead University; Macquarie University; National Museum of Natural History; Stony Brook University Hospital; University of Bergen; University of Queensland; University of Wollongong; Victoria University of Wellington	2016-03-30	1277	https://www.altmetric.com/details/6392948	10.1038/nature17179
News story	2016-03-30 18:22:06	Washington Post	‘Hobbits’ died off earlier than we’d thought – and we may have killed them	United States		http://feeds.washingtonpost.com/c/34656/f/636632/s/4e9ca163/sc/13/l/0M0Swashingtonpost0N0Cnews0Cspeaking0Eof0Escience0Cwp0C20A160C0A30C30A0Chobbits0Edied0Eoff0Eearlier0Ethan0Ewed0Ethought0Eand0Ewe0Emay0Ehave0Ekilled0Ethem0C/story01.htm	Revised stratigraphy and chronology for Homo floresiensis at Liang Bua in Indonesia	Nature			Article	16 Studies in Human Society; 1601 Anthropology; 21 History and Archaeology; 2101 Archaeology	Association Vahatra; Australian National University; Griffith University; Lakehead University; Macquarie University; National Museum of Natural History; Stony Brook University Hospital; University of Bergen; University of Queensland; University of Wollongong; Victoria University of Wellington	2016-03-30	1277	https://www.altmetric.com/details/6392948	10.1038/nature17179
News story	2017-04-24 10:57:34	Yahoo! News	Have scientists solved the mystery of the Hobbit's origins?	United States		https://uk.news.yahoo.com/scientists-solved-mystery-hobbit-apos-105734688.html	Revised stratigraphy and chronology for Homo floresiensis at Liang Bua in Indonesia	Nature			Article	16 Studies in Human Society; 1601 Anthropology; 21 History and Archaeology; 2101 Archaeology	Association Vahatra; Australian National University; Griffith University; Lakehead University; Macquarie University; National Museum of Natural History; Stony Brook University Hospital; University of Bergen; University of Queensland; University of Wollongong; Victoria University of Wellington	2016-03-30	1277	https://www.altmetric.com/details/6392948	10.1038/nature17179
News story	2016-03-31 11:30:24	Yahoo! News	Did Hobbits Live Alongside Modern Humans?	United States		http://news.yahoo.com/did-hobbits-live-alongside-modern-humans-113024059.html	Revised stratigraphy and chronology for Homo floresiensis at Liang Bua in Indonesia	Nature			Article	16 Studies in Human Society; 1601 Anthropology; 21 History and Archaeology; 2101 Archaeology	Association Vahatra; Australian National University; Griffith University; Lakehead University; Macquarie University; National Museum of Natural History; Stony Brook University Hospital; University of Bergen; University of Queensland; University of Wollongong; Victoria University of Wellington	2016-03-30	1277	https://www.altmetric.com/details/6392948	10.1038/nature17179
News story	2016-03-31 08:24:28	Yahoo! News	Diminutive 'Hobbit' people vanished earlier than previously known	United States		http://news.yahoo.com/diminutive-hobbit-people-vanished-earlier-previously-known-201738032.html	Revised stratigraphy and chronology for Homo floresiensis at Liang Bua in Indonesia	Nature			Article	16 Studies in Human Society; 1601 Anthropology; 21 History and Archaeology; 2101 Archaeology	Association Vahatra; Australian National University; Griffith University; Lakehead University; Macquarie University; National Museum of Natural History; Stony Brook University Hospital; University of Bergen; University of Queensland; University of Wollongong; Victoria University of Wellington	2016-03-30	1277	https://www.altmetric.com/details/6392948	10.1038/nature17179
News story	2016-03-31 11:30:24	Yahoo! News Singapore	Did Hobbits Live Alongside Modern Humans?	Singapore		https://sg.news.yahoo.com/did-hobbits-live-alongside-modern-humans-113024059.html	Revised stratigraphy and chronology for Homo floresiensis at Liang Bua in Indonesia	Nature			Article	16 Studies in Human Society; 1601 Anthropology; 21 History and Archaeology; 2101 Archaeology	Association Vahatra; Australian National University; Griffith University; Lakehead University; Macquarie University; National Museum of Natural History; Stony Brook University Hospital; University of Bergen; University of Queensland; University of Wollongong; Victoria University of Wellington	2016-03-30	1277	https://www.altmetric.com/details/6392948	10.1038/nature17179
News story	2016-03-30 19:42:20	Yahoo! News Singapore	Diminutive 'Hobbit' people vanished earlier than previously known	Singapore		https://sg.news.yahoo.com/diminutive-hobbit-people-vanished-earlier-previously-known-194220523.html	Revised stratigraphy and chronology for Homo floresiensis at Liang Bua in Indonesia	Nature			Article	16 Studies in Human Society; 1601 Anthropology; 21 History and Archaeology; 2101 Archaeology	Association Vahatra; Australian National University; Griffith University; Lakehead University; Macquarie University; National Museum of Natural History; Stony Brook University Hospital; University of Bergen; University of Queensland; University of Wollongong; Victoria University of Wellington	2016-03-30	1277	https://www.altmetric.com/details/6392948	10.1038/nature17179
News story	2016-03-31 11:30:24	Yahoo! News UK	Did Hobbits Live Alongside Modern Humans?	United Kingdom		https://uk.news.yahoo.com/did-hobbits-live-alongside-modern-humans-113024059.html	Revised stratigraphy and chronology for Homo floresiensis at Liang Bua in Indonesia	Nature			Article	16 Studies in Human Society; 1601 Anthropology; 21 History and Archaeology; 2101 Archaeology	Association Vahatra; Australian National University; Griffith University; Lakehead University; Macquarie University; National Museum of Natural History; Stony Brook University Hospital; University of Bergen; University of Queensland; University of Wollongong; Victoria University of Wellington	2016-03-30	1277	https://www.altmetric.com/details/6392948	10.1038/nature17179
News story	2016-03-30 19:40:26	Yahoo! News UK	Diminutive 'Hobbit' people vanished earlier than previously known	United Kingdom		https://uk.news.yahoo.com/diminutive-hobbit-people-vanished-earlier-previously-known-194026570.html	Revised stratigraphy and chronology for Homo floresiensis at Liang Bua in Indonesia	Nature			Article	16 Studies in Human Society; 1601 Anthropology; 21 History and Archaeology; 2101 Archaeology	Association Vahatra; Australian National University; Griffith University; Lakehead University; Macquarie University; National Museum of Natural History; Stony Brook University Hospital; University of Bergen; University of Queensland; University of Wollongong; Victoria University of Wellington	2016-03-30	1277	https://www.altmetric.com/details/6392948	10.1038/nature17179
News story	2016-04-06 17:00:52	Daily Mail		United Kingdom			Ancient mitochondrial DNA provides high-resolution time scale of the peopling of the Americas	Science Advances			Article	06 Biological Sciences; 0604 Genetics; 21 History and Archaeology; 2101 Archaeology	Broad Institute; Harvard University; Howard Hughes Medical Institute; La Trobe University; National Geographic Society; National Institute of Anthropology and History; National Scientific and Technical Research Council; National University of Central Buenos Aires; Pontifical Catholic University of Peru; Universidad Católica de Salta; University of Adelaide; University of California, Santa Cruz; U…	2016-04-01	522	https://www.altmetric.com/details/6428557	10.1126/sciadv.1501385
News story	2016-04-01 18:00:51	Daily Mail		United Kingdom			Ancient mitochondrial DNA provides high-resolution time scale of the peopling of the Americas	Science Advances			Article	06 Biological Sciences; 0604 Genetics; 21 History and Archaeology; 2101 Archaeology	Broad Institute; Harvard University; Howard Hughes Medical Institute; La Trobe University; National Geographic Society; National Institute of Anthropology and History; National Scientific and Technical Research Council; National University of Central Buenos Aires; Pontifical Catholic University of Peru; Universidad Católica de Salta; University of Adelaide; University of California, Santa Cruz; U…	2016-04-01	522	https://www.altmetric.com/details/6428557	10.1126/sciadv.1501385
News story	2016-04-10 20:10:38	MSN	In DNA, the story of how Native Americans thrived — and then were wiped out	United States		http://www.msn.com/en-us/news/us/in-ancient-dna-the-story-of-how-native-americans-thrived-%e2%80%94-and-then-were-wiped-out/ar-BBrt4i6	Ancient mitochondrial DNA provides high-resolution time scale of the peopling of the Americas	Science Advances			Article	06 Biological Sciences; 0604 Genetics; 21 History and Archaeology; 2101 Archaeology	Broad Institute; Harvard University; Howard Hughes Medical Institute; La Trobe University; National Geographic Society; National Institute of Anthropology and History; National Scientific and Technical Research Council; National University of Central Buenos Aires; Pontifical Catholic University of Peru; Universidad Católica de Salta; University of Adelaide; University of California, Santa Cruz; U…	2016-04-01	522	https://www.altmetric.com/details/6428557	10.1126/sciadv.1501385
News story	2016-04-04 06:07:06	MSN	DNA research suggests collapse of Native American ancestors	United States		http://www.msn.com/en-gb/news/us/dna-research-suggests-mysterious-collapse-of-native-american-ancestors/ar-BBrgCPV	Ancient mitochondrial DNA provides high-resolution time scale of the peopling of the Americas	Science Advances			Article	06 Biological Sciences; 0604 Genetics; 21 History and Archaeology; 2101 Archaeology	Broad Institute; Harvard University; Howard Hughes Medical Institute; La Trobe University; National Geographic Society; National Institute of Anthropology and History; National Scientific and Technical Research Council; National University of Central Buenos Aires; Pontifical Catholic University of Peru; Universidad Católica de Salta; University of Adelaide; University of California, Santa Cruz; U…	2016-04-01	522	https://www.altmetric.com/details/6428557	10.1126/sciadv.1501385
News story	2021-02-24 00:01:00	Science/AAAS	Remains of oldest American dog bolster idea that first humans arrived along the coast	United States		http://ct.moreover.com/?a=44311566642&p=1pl&v=1&x=TCxBGn-x3Z26LuK1lKrOrg	Ancient mitochondrial DNA provides high-resolution time scale of the peopling of the Americas	Science Advances			Article	06 Biological Sciences; 0604 Genetics; 21 History and Archaeology; 2101 Archaeology	Broad Institute; Harvard University; Howard Hughes Medical Institute; La Trobe University; National Geographic Society; National Institute of Anthropology and History; National Scientific and Technical Research Council; National University of Central Buenos Aires; Pontifical Catholic University of Peru; Universidad Católica de Salta; University of Adelaide; University of California, Santa Cruz; U…	2016-04-01	522	https://www.altmetric.com/details/6428557	10.1126/sciadv.1501385
News story	2017-08-09 10:40:39	The Guardian	If Mary Beard is right, what's happened to the DNA of Africans from Roman Britain?	United Kingdom		https://www.theguardian.com/science/2017/aug/09/if-africans-were-in-roman-britain-why-dont-we-see-their-dna-today-mary-beard?alm_mvr=0	Ancient mitochondrial DNA provides high-resolution time scale of the peopling of the Americas	Science Advances			Article	06 Biological Sciences; 0604 Genetics; 21 History and Archaeology; 2101 Archaeology	Broad Institute; Harvard University; Howard Hughes Medical Institute; La Trobe University; National Geographic Society; National Institute of Anthropology and History; National Scientific and Technical Research Council; National University of Central Buenos Aires; Pontifical Catholic University of Peru; Universidad Católica de Salta; University of Adelaide; University of California, Santa Cruz; U…	2016-04-01	522	https://www.altmetric.com/details/6428557	10.1126/sciadv.1501385
News story	2016-04-07 21:14:53	The National Post	Ancient DNA exposes story of how Native Americans thrived, then were wiped out when Europeans came	Canada		http://news.nationalpost.com/news/world/ancient-dna-exposes-the-story-of-how-native-americans-thrived-and-then-were-wiped-out-when-europeans-came	Ancient mitochondrial DNA provides high-resolution time scale of the peopling of the Americas	Science Advances			Article	06 Biological Sciences; 0604 Genetics; 21 History and Archaeology; 2101 Archaeology	Broad Institute; Harvard University; Howard Hughes Medical Institute; La Trobe University; National Geographic Society; National Institute of Anthropology and History; National Scientific and Technical Research Council; National University of Central Buenos Aires; Pontifical Catholic University of Peru; Universidad Católica de Salta; University of Adelaide; University of California, Santa Cruz; U…	2016-04-01	522	https://www.altmetric.com/details/6428557	10.1126/sciadv.1501385
News story	2016-04-02 08:08:23	Times of India	DNA study confirms extinction of ancient Americans caused by European colonisers - Times of India	India		http://timesofindia.indiatimes.com/home/science/DNA-study-confirms-extinction-of-ancient-Americans-caused-by-European-colonisers/articleshow/51659033.cms	Ancient mitochondrial DNA provides high-resolution time scale of the peopling of the Americas	Science Advances			Article	06 Biological Sciences; 0604 Genetics; 21 History and Archaeology; 2101 Archaeology	Broad Institute; Harvard University; Howard Hughes Medical Institute; La Trobe University; National Geographic Society; National Institute of Anthropology and History; National Scientific and Technical Research Council; National University of Central Buenos Aires; Pontifical Catholic University of Peru; Universidad Católica de Salta; University of Adelaide; University of California, Santa Cruz; U…	2016-04-01	522	https://www.altmetric.com/details/6428557	10.1126/sciadv.1501385
News story	2016-04-07 11:09:03	Washington Post	In ancient DNA, the story of how Native Americans thrived — and then were wiped out	United States		http://feeds.washingtonpost.com/c/34656/f/645348/s/4ec87740/sc/13/l/0M0Swashingtonpost0N0Cnews0Cmorning0Emix0Cwp0C20A160C0A40C0A70Cin0Eancient0Edna0Ethe0Estory0Eof0Ehow0Enative0Eamericans0Ethrived0Eand0Ethen0Ewere0Ewiped0Eout0C/story01.htm	Ancient mitochondrial DNA provides high-resolution time scale of the peopling of the Americas	Science Advances			Article	06 Biological Sciences; 0604 Genetics; 21 History and Archaeology; 2101 Archaeology	Broad Institute; Harvard University; Howard Hughes Medical Institute; La Trobe University; National Geographic Society; National Institute of Anthropology and History; National Scientific and Technical Research Council; National University of Central Buenos Aires; Pontifical Catholic University of Peru; Universidad Católica de Salta; University of Adelaide; University of California, Santa Cruz; U…	2016-04-01	522	https://www.altmetric.com/details/6428557	10.1126/sciadv.1501385
News story	2016-04-22 10:52:05	Daily Mail		United Kingdom			Kishor Basa , Rabindra Mohanty & Simadri Ota (ed.). Megalithic traditions in India: archaeology and ethnography (2 volumes). 2015. lx+817 pages, numerous b&w illustrations. Bhopal: Indira Gandhi Rashtriya Manav Sangrahalaya; 978-81-7305-544-7 hardback.	Antiquity			Article	20 Language, Communication and Culture; 2004 Linguistics; 21 History and Archaeology; 2101 Archaeology	University College London	2016-04-06	10	https://www.altmetric.com/details/6895361	10.15184/aqy.2016.15
News story	2016-04-22 10:01:59	Daily Mail		United Kingdom			Kishor Basa , Rabindra Mohanty & Simadri Ota (ed.). Megalithic traditions in India: archaeology and ethnography (2 volumes). 2015. lx+817 pages, numerous b&w illustrations. Bhopal: Indira Gandhi Rashtriya Manav Sangrahalaya; 978-81-7305-544-7 hardback.	Antiquity			Article	20 Language, Communication and Culture; 2004 Linguistics; 21 History and Archaeology; 2101 Archaeology	University College London	2016-04-06	10	https://www.altmetric.com/details/6895361	10.15184/aqy.2016.15
News story	2016-04-19 03:47:52	The Hindu	Neanderthals used toothpicks?	India		http://www.thehindu.com/todays-paper/tp-in-school/neanderthals-used-toothpicks/article8490939.ece	Neanderthals, trees and dental calculus: new evidence from El Sidrón	Antiquity			Article	20 Language, Communication and Culture; 2004 Linguistics; 21 History and Archaeology; 2101 Archaeology	Institució Catalana de Recerca i Estudis Avançats; Museo Nacional de Ciencias Naturales; University of Oviedo; University of York	2016-04-06	162	https://www.altmetric.com/details/6523670	10.15184/aqy.2016.21
News story	2016-04-18 13:49:14	Yahoo! News UK	Neanderthal Table Manners: They Used Toothpicks, Too	United Kingdom		https://uk.news.yahoo.com/neanderthal-table-manners-used-toothpicks-too-134914319.html	Neanderthals, trees and dental calculus: new evidence from El Sidrón	Antiquity			Article	20 Language, Communication and Culture; 2004 Linguistics; 21 History and Archaeology; 2101 Archaeology	Institució Catalana de Recerca i Estudis Avançats; Museo Nacional de Ciencias Naturales; University of Oviedo; University of York	2016-04-06	162	https://www.altmetric.com/details/6523670	10.15184/aqy.2016.21
News story	2016-04-07 02:57:43	ABC.net.au	South America's prehistoric people spread like 'invasive species'	Australia		http://www.abc.net.au/news/2016-04-07/south-america's-prehistoric-people-spread-rapidly/7306724	Post-invasion demography of prehistoric humans in South America	Nature			Article	04 Earth Sciences; 0403 Geology; 21 History and Archaeology; 2101 Archaeology	Stanford University	2016-04-06	327	https://www.altmetric.com/details/6502470	10.1038/nature17176
News story	2016-04-06 20:07:41	Daily Mail		United Kingdom			Post-invasion demography of prehistoric humans in South America	Nature			Article	04 Earth Sciences; 0403 Geology; 21 History and Archaeology; 2101 Archaeology	Stanford University	2016-04-06	327	https://www.altmetric.com/details/6502470	10.1038/nature17176
News story	2016-04-06 17:00:52	Daily Mail		United Kingdom			Post-invasion demography of prehistoric humans in South America	Nature			Article	04 Earth Sciences; 0403 Geology; 21 History and Archaeology; 2101 Archaeology	Stanford University	2016-04-06	327	https://www.altmetric.com/details/6502470	10.1038/nature17176
News story	2016-04-13 16:10:16	Popular Science	Humans Spread Over South America Like An Invasive Species	United States		http://www.popsci.com/humans-spread-over-south-america-like-an-invasive-species?dom=rss-default&src=syn	Post-invasion demography of prehistoric humans in South America	Nature			Article	04 Earth Sciences; 0403 Geology; 21 History and Archaeology; 2101 Archaeology	Stanford University	2016-04-06	327	https://www.altmetric.com/details/6502470	10.1038/nature17176
News story	2016-04-08 06:45:00	The Australian		Australia			Post-invasion demography of prehistoric humans in South America	Nature			Article	04 Earth Sciences; 0403 Geology; 21 History and Archaeology; 2101 Archaeology	Stanford University	2016-04-06	327	https://www.altmetric.com/details/6502470	10.1038/nature17176
News story	2016-04-07 18:24:52	UPI.com	Early humans colonized South America like an invasive species	United States		http://www.upi.com/Science_News/2016/04/07/Early-humans-colonized-South-America-like-an-invasive-species/8921460049248/	Post-invasion demography of prehistoric humans in South America	Nature			Article	04 Earth Sciences; 0403 Geology; 21 History and Archaeology; 2101 Archaeology	Stanford University	2016-04-06	327	https://www.altmetric.com/details/6502470	10.1038/nature17176
News story	2016-04-06 20:24:56	Yahoo! News	South America's prehistoric people spread like 'invasive species'	United States		http://news.yahoo.com/south-americas-prehistoric-people-spread-invasive-species-202456823.html	Post-invasion demography of prehistoric humans in South America	Nature			Article	04 Earth Sciences; 0403 Geology; 21 History and Archaeology; 2101 Archaeology	Stanford University	2016-04-06	327	https://www.altmetric.com/details/6502470	10.1038/nature17176
News story	2016-04-06 20:20:23	Yahoo! News Singapore	South America's prehistoric people spread like 'invasive species'	Singapore		https://sg.news.yahoo.com/south-americas-prehistoric-people-spread-invasive-species-202023318.html	Post-invasion demography of prehistoric humans in South America	Nature			Article	04 Earth Sciences; 0403 Geology; 21 History and Archaeology; 2101 Archaeology	Stanford University	2016-04-06	327	https://www.altmetric.com/details/6502470	10.1038/nature17176
[truncated: 4,139 more rows]
